# Supplementary material for: Transcriptomic and functional analyses reveal the molecular mechanisms underlying Fe-mediated tobacco resistance to potato virus Y infection
Source: Front Plant Sci. 2023 Mar 30;14:1163679. doi: 10.3389/fpls.2023.1163679 (PMC10098458; doi:10.3389/fpls.2023.1163679)
Supplement: Supplementary file 1 [file Table_1.xlsx]

## Sheet: Sheet1
Table S1. Specific primers used for qPCR and VIGS assays.
Primers used for qPCR assays.
Gene ID	Gene description	Gene abbreviation	Primer name	Primer sequences
gene_44833	ribulose bisphosphate carboxylase small chain	NtRBCS	q-NtRBCS+	TAGCGCGGATTTGTCTACCG
			q-NtRBCS-	AACACTTGGGTGGCATCAGT
PB.15726	uncharacterized protein LOC102603354	NtLOC102603354	q-NtLOC102603354+	CACAAACGACTCTCGGCAAC
			q-NtLOC102603354-	GACTCGATGGTTCACGGGAT
PB.27254	hypothetical protein MTR_5g051050	NtMTR_5g051050	q-NtMTR5g051050+	AAGTCATCGTGGCGGAAGAG
			q-NtMTR5g051050-	CTTACAATACCCCGTCGCGT
gene_42181	Sam3	NtSam3	q-NtSam3+	GAGCCACAGCATCGCTAAGA
			q-NtSam3-	CTTCGGAGATGTGGGAACCG
AB026056.1	ubiquitin-conjugating enzyme	Ntubc2	q-Ntubc+	TTTTAAGCGGTTACAGCAGGAT
			q-Ntubc-	CACAGTTGGTGGTTTGTTTGG
AY179605.1	Nicotiana benthamiana actin gene	NbActin	q-NbActin+	CCGTGGAGAAGAGCTACGAG
			q-NbActin-	CAGCAGCTTCCATTCCGATC
Niben101Scf01105g00001	chlorophyll a-b binding protein 6A, chloroplastic	NbCab-6a	q-NbCab-6a+	TGGCATTCGTGGGA
			q-NbCab-6a-	GGGGAAATTGGGGTA
Niben101Scf02362g02014	probable WRKY transcription factor 26 isoform X1	NbWRKY26	q-NbWRKY26+	TACTTTGCTATTCCTCCTG
			q-NbWRKY26-	TGATGGCTGCTATTGG
Niben101Scf04739g02010	Heat shock protein 90	NbHSP90	q-NbHSP90+	ATCCCTTGTAACAGTGAAT
			q-NbHSP90-	CTTGCTGCTGGTGCT
Niben101Scf05631g00010	non-specific lipid-transfer protein 2-like	NbnsLTP	q-NbnsLTP+	GTGACAGAGGCAGTAACATG
			q-NbnsLTP-	CAACATTCCGAAGAGGG
Niben101Scf00318g10005	omega-3 fatty acid desaturase, chloroplastic-like	NbFAD3	q-NbFAD3+	TGGGATTGTCCTTTGTA
			q-NbFAD3-	GTTGTAAGCCCTCCTCTA
Primers used for TRV-based VIGS assays in Nicotiana benthamiana.
Gene ID	Gene description	Gene abbreviation	Fragment size	Primer name	Primer sequences
Niben101Scf01105g00001	chlorophyll a-b binding protein 6A, chloroplastic	NbCab-6a	344bp	TRV-NbCab-6a+	AGAAGGCCTCCATGGGGATCCTGGGCTATGCTTGCTG
				TRV-NbCab-6a-	GGGACATGCCCGGGCCTCGAGCCTGGGTATGCTGATTGT
Niben101Scf02362g02014	probable WRKY transcription factor 26 isoform X1	NbWRKY26	235bp	TRV-NbWRKY26+	AGAAGGCCTCCATGGGGATCCCTAATCTTGTCCCTTTG
				TRV-NbWRKY26-	GGGACATGCCCGGGCCTCGAGCTTCCCTTCACTTGTT
Niben101Scf04739g02010	Heat shock protein 90	NbHSP90	200bp	TRV-NbHSP90+	AGAAGGCCTCCATGGGGATCCTGAAGGAATTTGAGGGTA
				TRV-NbHSP90-	GGGACATGCCCGGGCCTCGAGCAAGCAGCAAGGAGAA
Niben101Scf05631g00010	non-specific lipid-transfer protein 2-like	NbnsLTP	154bp	TRV-NbnsLTP+	AGAAGGCCTCCATGGGGATCCAAGGGTAGTAATTCTTGTGC
				TRV-NbnsLTP-	GGGACATGCCCGGGCCTCGAGCATTCCGAAGAGGGTG
Niben101Scf00318g10005	omega-3 fatty acid desaturase, chloroplastic-like	NbFAD3	369bp	TRV-NbFAD3+	AGAAGGCCTCCATGGGGATCCTGCGGCTGCTTATTTC
				TRV-NbFAD3-	GGGACATGCCCGGGCCTCGAGTTCTTTCCAGGGCTTC
MN443913.1	green fluorescent protein	GFP	311bp	GFP+	AGAAGGCCTCCATGGGGATCCCACCTTGATGCCGTTCTT
				GFP-	GGGACATGCCCGGGCCTCGAGTCGTGACCACCCTGACC
Niben101Scf14708g00023	15-cis-phytoene desaturase, chloroplastic/chromoplastic	NbPDS	409bp	TRV-PDS+	AGAAGGCCTCCATGGGGATCCGGCACTTAACTTCATA
				TRV-PDS-	GGGACATGCCCGGGCCTCGAGCTTCAGTTTTCTGTCA
Note：The primers of Ntubc2 refered to "Liu, J., Gao, Y., Tang, Y., Wang, D., Chen, X., Yao, Y., et al. Genome-wide identification, comprehensive gene feature, evolution, and expression analysis of plant metal tolerance proteins in tobacco under heavy metal toxicity. Frontiers in Genetics. 2019, 10:345. doi: 10.3389/fgene.2019.00345. "
