# Supplementary material for: Transcriptomic and functional analyses reveal the molecular mechanisms underlying Fe-mediated tobacco resistance to potato virus Y infection
Source: Front Plant Sci. 2023 Mar 30;14:1163679. doi: 10.3389/fpls.2023.1163679 (PMC10098458; doi:10.3389/fpls.2023.1163679)
Supplement: Supplementary file 2 [file Table_2.xlsx]

## Sheet: Sheet1
Table S2. Functional annotation of new transcripts
Annotated databases	New Isoform Number
COG	15546
GO	28701
KEGG	17473
KOG	24141
Pfam	31315
Swiss-Prot	28178
eggNOG	37311
Nr	39213
All	39301
