# Supplementary material for: Transcriptomic and functional analyses reveal the molecular mechanisms underlying Fe-mediated tobacco resistance to potato virus Y infection
Source: Front Plant Sci. 2023 Mar 30;14:1163679. doi: 10.3389/fpls.2023.1163679 (PMC10098458; doi:10.3389/fpls.2023.1163679)
Supplement: Supplementary file 3 [file Table_3.xlsx]

## Sheet: LncTar_result
Table S3. Prediction of lncRNA target genes
LncRNA_ID	Target_mRNA_ID
PB.21272.1	gene_78786;gene_78456;gene_72159;gene_47194;gene_8374;gene_85216;gene_84635;gene_81515;gene_77891;gene_70807;gene_67141;gene_51404;gene_42421;gene_33740;gene_26955;gene_21130;gene_15482;gene_14996;gene_14621;gene_4041
PB.29416.4	gene_33735;gene_76638;gene_56778;gene_25976;gene_22580;gene_81902;gene_74942;gene_69519;gene_59026;gene_58980;gene_58287;gene_53363;gene_50180;gene_39968;gene_38963;gene_37015;gene_35068;gene_32295;gene_23600;gene_9999;gene_9693
PB.57.1	gene_73042;gene_51525;gene_31647;gene_5614;gene_81942;gene_36507;gene_13950;gene_63346;gene_26177;gene_73190;gene_14744;gene_10794;gene_75856;gene_26755;gene_61512;gene_48957;gene_68897;gene_40221;gene_6083;gene_40002;gene_322;gene_83852;gene_80145;gene_66426;gene_41315;gene_37495;gene_12613;gene_89;gene_83844;gene_78918;gene_63448;gene_31540;gene_84888;gene_47673;gene_30059;gene_26442;gene_24081…
PB.11540.1	gene_4624;gene_71336;gene_56162;gene_84635;gene_73352;gene_70438;gene_67728;gene_62614;gene_52295;gene_45947;gene_23746;gene_17317;gene_15482
PB.4620.1	gene_24148;gene_16917;gene_84290;gene_26126;gene_22542;gene_20858;gene_3151;gene_79315;gene_73141;gene_63540;gene_62830;gene_56996;gene_51739;gene_46444;gene_36668;gene_16686;gene_5511;gene_5211
PB.29416.1	gene_13580;gene_72336;gene_29473;gene_55897;gene_33735;gene_19027;gene_18484;gene_13571;gene_2947;gene_83796;gene_82683;gene_76638;gene_76100;gene_73092;gene_70386;gene_70296;gene_69344;gene_66683;gene_56778;gene_56398;gene_46329;gene_46022;gene_45436;gene_35938;gene_25976;gene_23016;gene_22580;gene_13096;gene_11959;gene_8904
PB.5637.1	gene_72054;gene_68748;gene_66895;gene_63553;gene_63150;gene_61003;gene_58832;gene_46573;gene_46431;gene_44932;gene_44388;gene_42140;gene_39456;gene_36476;gene_27881;gene_20095
PB.5836.1	gene_37128;gene_3545;gene_82497;gene_81517;gene_74304;gene_65566;gene_46578;gene_36767;gene_30556;gene_30051;gene_22731;gene_81675;gene_81250;gene_78909;gene_69529;gene_63461;gene_61347;gene_58269;gene_55077;gene_49238;gene_47506;gene_46782;gene_45442;gene_39716;gene_33096;gene_33020;gene_22810;gene_19078;gene_14959;gene_13665
PB.3564.1	gene_51223;gene_79750;gene_56432;gene_85046;gene_80960;gene_79254;gene_78510;gene_75386;gene_74985;gene_74810;gene_73703;gene_65354;gene_64929;gene_63722;gene_58108;gene_55675;gene_50000;gene_43883;gene_42207;gene_9399
PB.27393.1	gene_24937;gene_64717;gene_45557;gene_28016;gene_27182;gene_81929;gene_77541;gene_76380;gene_75150;gene_74493;gene_74028;gene_72766;gene_72254;gene_67278;gene_56779;gene_55609;gene_54653;gene_54563;gene_46614;gene_45568;gene_42005;gene_41182;gene_40841;gene_40582;gene_40034;gene_38409;gene_35008;gene_29559;gene_27807;gene_26432;gene_25084;gene_22223;gene_21269;gene_21122;gene_18107;gene_16358;gen…
PB.20949.2	gene_13580;gene_38712;gene_32786;gene_19167;gene_19136;gene_14622;gene_80448;gene_76518;gene_85496;gene_83796;gene_82048;gene_79844;gene_70623;gene_68748;gene_58912;gene_49046;gene_44394;gene_42345;gene_31060;gene_29551;gene_22219;gene_10296;gene_10219;gene_9175;gene_8513;gene_4546;gene_3033
PB.7957.4	gene_3489;gene_80385;gene_76973;gene_52888;gene_49067;gene_48168;gene_47888;gene_46817;gene_37540;gene_36846;gene_27887;gene_26977;gene_18312;gene_794
PB.17128.1	gene_78147;gene_47400;gene_38686;gene_32034;gene_24701;gene_81371;gene_78058;gene_77627;gene_75131;gene_63084;gene_60042;gene_57422;gene_51093;gene_50278;gene_50046;gene_45766;gene_43300;gene_41073;gene_40760;gene_39627;gene_39618;gene_37837;gene_37080;gene_34955;gene_25802;gene_19960;gene_18749;gene_15982;gene_15233;gene_5453;gene_4399;gene_3564;gene_2364
PB.7598.1	gene_13580;gene_55208;gene_80163;gene_83324;gene_13254;gene_67062;gene_49335;gene_36257;gene_29023;gene_26756;gene_26109;gene_2921;gene_2090
PB.13567.1	gene_13580;gene_55208;gene_67007;gene_60513;gene_78809;gene_34645;gene_70823;gene_66403;gene_55783;gene_52217;gene_26316;gene_24235;gene_83796;gene_66661;gene_54811;gene_49402;gene_36122;gene_32936;gene_28506;gene_15596;gene_13254;gene_6083;gene_3645;gene_1517;gene_1464
PB.3468.1	gene_22979;gene_79017;gene_73736;gene_65228;gene_58346;gene_51676;gene_50700;gene_47061;gene_46643;gene_45841;gene_39324;gene_38648;gene_18403;gene_17695;gene_5963;gene_5172
PB.7872.2	gene_25255;gene_13580;gene_83796;gene_74723;gene_58629;gene_55367;gene_39751;gene_31560;gene_14775;gene_9684;gene_8151;gene_83846;gene_69475;gene_60733;gene_50744;gene_50176;gene_42477;gene_40003;gene_39949;gene_33933;gene_32416;gene_25423;gene_22258;gene_10298;gene_3009;gene_553;gene_18
PB.27169.2	gene_75291;gene_84252;gene_70348;gene_69006;gene_65670;gene_59772;gene_48925;gene_46441;gene_26657;gene_17761;gene_12581
PB.24371.2	gene_74046;gene_28418;gene_35090;gene_28018;gene_39606;gene_19515;gene_13534;gene_22699;gene_81484;gene_80643;gene_80541;gene_57960;gene_39570;gene_35093;gene_30495;gene_30147;gene_29328;gene_19082
PB.6035.1	gene_77991;gene_57112;gene_18005
PB.10682.1	gene_75622;gene_41407;gene_77064
PB.18409.1	gene_76322;gene_68765;gene_11756;gene_8602;gene_78284;gene_70087;gene_84300;gene_83455;gene_80142;gene_72442;gene_47133;gene_43981;gene_16798;gene_42;gene_76681;gene_73491;gene_68942;gene_68108;gene_66221;gene_65340;gene_65242;gene_57880;gene_55873;gene_55109;gene_54873;gene_51305;gene_44594;gene_39833;gene_27541;gene_24289;gene_19590;gene_19226;gene_18697;gene_17380;gene_11789;gene_7743;gene_710…
PB.7917.1	gene_82369;gene_57135;gene_4020;gene_64956;gene_46761;gene_14893;gene_8380;gene_80662;gene_77818;gene_76487;gene_75005;gene_69127;gene_66242;gene_48929;gene_46862;gene_45361;gene_34420;gene_33257;gene_33046;gene_26012;gene_24416;gene_20629;gene_15388;gene_13450;gene_10301;gene_10188;gene_8358;gene_5024
PB.26909.1	gene_67368;gene_59254;gene_44391;gene_17971;gene_84070;gene_82495;gene_81252;gene_76271;gene_71997;gene_57759;gene_50600;gene_40801;gene_26296;gene_24632;gene_23069;gene_20064;gene_18091
PB.22887.1	gene_21444;gene_17349;gene_72350;gene_63469;gene_51848;gene_17131;gene_16694;gene_16233;gene_14744;gene_13023;gene_71925;gene_62805;gene_61291;gene_57250;gene_55400;gene_48267;gene_42762;gene_36911;gene_25819;gene_25621;gene_11446;gene_8832
PB.25953.1	gene_13580;gene_55208;gene_41133;gene_38137;gene_11306;gene_10916;gene_83796;gene_71878;gene_57410;gene_52558;gene_50149;gene_47589;gene_36286;gene_36226;gene_24885;gene_19648;gene_19515;gene_15530;gene_11318;gene_7838;gene_6419
PB.7499.2	gene_35090;gene_81008;gene_19515;gene_75402;gene_19346;gene_78196;gene_76212;gene_75691;gene_73079;gene_72862;gene_70679;gene_70007;gene_66621;gene_60924;gene_58114;gene_55154;gene_52775;gene_47186;gene_44894;gene_37908;gene_36595;gene_35107;gene_32954;gene_31176;gene_29109;gene_23447;gene_22895;gene_7620
PB.19130.1	gene_74437;gene_73195;gene_35454;gene_31646;gene_73004;gene_72792;gene_70233;gene_65741;gene_37595;gene_35818;gene_33119;gene_3080;gene_2597;gene_339
PB.17315.1	gene_84043;gene_60355;gene_78280;gene_49159;gene_49114;gene_24150;gene_76638;gene_72267;gene_69802;gene_63762;gene_44321;gene_42661;gene_30376;gene_25976;gene_25354;gene_18304;gene_16591;gene_16334;gene_10256;gene_495
PB.18418.1	gene_84013;gene_40705;gene_22417;gene_10709;gene_85117;gene_83178;gene_82897;gene_80283;gene_58758;gene_54727;gene_52558;gene_12666;gene_11801;gene_10718;gene_8850;gene_6168;gene_5985;gene_84334;gene_81425;gene_76382;gene_72230;gene_63133;gene_61004;gene_59797;gene_59663;gene_58762;gene_58287;gene_45357;gene_42139;gene_41291;gene_26110;gene_25389;gene_18349;gene_15431;gene_11828;gene_9618;gene_13
PB.1801.1	gene_50485;gene_28102;gene_60335;gene_45390;gene_85482;gene_84130;gene_70407;gene_65470;gene_64743;gene_63087;gene_60774;gene_54838;gene_49703;gene_34498;gene_28443;gene_15579;gene_10894;gene_4795;gene_1540
PB.25736.1	gene_49833;gene_26414;gene_76007;gene_74666;gene_51495;gene_35205;gene_24181;gene_23744;gene_18601;gene_1218
PB.8964.2	gene_56187;gene_42254;gene_37160;gene_28519;gene_10452;gene_8121
PB.25575.1	gene_82218;gene_75394;gene_62454;gene_56479;gene_83803;gene_81619;gene_79021;gene_73759;gene_72903;gene_70951;gene_68762;gene_59132;gene_58988;gene_57422;gene_52651;gene_47485;gene_29803;gene_25210;gene_24149;gene_21330;gene_11720;gene_4046;gene_3006
PB.11098.2	gene_84559;gene_59359;gene_50966;gene_42129;gene_84471;gene_84320;gene_62617;gene_21473;gene_18711;gene_18710;gene_12573;gene_6602;gene_882
PB.16997.1	gene_33741;gene_80160;gene_30871;gene_14718;gene_76195;gene_62619;gene_58632;gene_58341;gene_52726;gene_40247;gene_33835;gene_31906;gene_16671;gene_15492;gene_913
PB.17553.1	gene_53125;gene_2177;gene_62835;gene_27182;gene_9392;gene_79746;gene_76920;gene_62836;gene_58940;gene_53434;gene_37603;gene_24446;gene_5222;gene_5103;gene_2722;gene_832
PB.4758.4	gene_79272;gene_29211;gene_18012;gene_85356;gene_79540;gene_69849;gene_68181;gene_59272;gene_58816;gene_57955;gene_56405;gene_55938;gene_54282;gene_52361;gene_49555;gene_49432;gene_47129;gene_38000;gene_34478;gene_34412;gene_34266;gene_34124;gene_13245;gene_8477;gene_4399;gene_3675;gene_480
PB.748.1	gene_65828;gene_75472;gene_81678;gene_58519;gene_46553;gene_20194;gene_18442;gene_9365
PB.2401.2	gene_72481;gene_68811;gene_8500;gene_80311;gene_77048;gene_65546;gene_59171;gene_56912;gene_51508;gene_50755;gene_50001;gene_49521;gene_43874;gene_29783;gene_25297;gene_8825;gene_5714
PB.15782.1	gene_32764;gene_25411;gene_16088;gene_80147;gene_63546;gene_2357;gene_64370;gene_58493;gene_47721;gene_37591;gene_36508;gene_8099;gene_3083
PB.17181.1	gene_13580;gene_58591;gene_50646;gene_34659;gene_82301;gene_80514;gene_3442;gene_82223;gene_77624;gene_67337;gene_63591;gene_61572;gene_56923;gene_56398;gene_52231;gene_47973;gene_47591;gene_44701;gene_35812;gene_34889;gene_31630;gene_30181;gene_28174;gene_26278;gene_10811;gene_7775
PB.10725.1	gene_58297;gene_48095;gene_19216;gene_79066;gene_36668;gene_27243;gene_16686;gene_14307;gene_7926;gene_84074;gene_81837;gene_74804;gene_74401;gene_65317;gene_57070;gene_46617;gene_41748;gene_40397;gene_40019;gene_34764;gene_33518;gene_27582;gene_24820;gene_9862;gene_3386;gene_2156
PB.18183.1	gene_55208;gene_13580;gene_16872;gene_84089;gene_38837;gene_21187;gene_18259;gene_38878;gene_34872;gene_27336;gene_76976;gene_74191;gene_72443;gene_66609;gene_59258;gene_51263;gene_44538;gene_35317;gene_17366;gene_16571;gene_14052;gene_8827
PB.13021.5	gene_85524;gene_67802;gene_67608;gene_46109;gene_42254;gene_15719;gene_80490;gene_68988;gene_65874;gene_59099;gene_53304;gene_35376;gene_32648;gene_26165;gene_17261;gene_14659;gene_12989
PB.9890.1	gene_82403;gene_29384;gene_80777;gene_76424;gene_63269;gene_73667;gene_38002;gene_35219;gene_21604;gene_21177;gene_19964;gene_7134
PB.8959.2	gene_59405;gene_38929;gene_83856;gene_60923;gene_53427;gene_43435;gene_28961;gene_7622
PB.1087.1	gene_84431;gene_41487;gene_40865;gene_83255;gene_80163;gene_79054;gene_76713;gene_73128;gene_64917;gene_55873;gene_23840;gene_20705;gene_84188;gene_78739;gene_70811;gene_67055;gene_48605;gene_42198;gene_40710;gene_40432;gene_31761;gene_28162;gene_27808;gene_22274;gene_18202;gene_16863;gene_16537;gene_16266;gene_15826;gene_5213;gene_2953
PB.7108.1	gene_13580;gene_34077;gene_4668;gene_78175;gene_78129;gene_64246;gene_2799;gene_83796;gene_83697;gene_79180;gene_78735;gene_75587;gene_71101;gene_67231;gene_62468;gene_55732;gene_51104;gene_50266;gene_49263;gene_35806;gene_17831;gene_5180
PB.25958.1	gene_81991;gene_78052;gene_23746;gene_1760
PB.19507.1	gene_66835;gene_29188
PB.9940.1	gene_70232;gene_23870;gene_28443;gene_61493;gene_24963;gene_8850;gene_7510;gene_62808;gene_23961;gene_42416;gene_36069;gene_35650;gene_73210;gene_72862;gene_69870;gene_68382;gene_50645;gene_36944;gene_32334;gene_17183;gene_16315;gene_14417;gene_8853;gene_7273
PB.14424.1	gene_79641;gene_66253;gene_65101;gene_64957;gene_64156;gene_60904;gene_59243;gene_53434;gene_52480;gene_39248;gene_31326;gene_19561;gene_13450;gene_6739;gene_3562
PB.25660.1	gene_80661;gene_59564;gene_16676;gene_63591;gene_55640;gene_42948;gene_34889;gene_9051;gene_80849;gene_74881;gene_71070;gene_68748;gene_61357;gene_53247;gene_47625;gene_46126;gene_44942;gene_43886;gene_39189;gene_37883;gene_37095;gene_36005;gene_35839;gene_19783;gene_16526;gene_15673;gene_12823;gene_7775;gene_5270;gene_4022;gene_3950;gene_3684;gene_19
PB.21993.1	gene_62077;gene_62076;gene_57638;gene_51157;gene_44031;gene_37603;gene_12238;gene_9144
PB.1830.1	gene_13580;gene_55208;gene_83324;gene_84431;gene_79080;gene_78213;gene_76796;gene_73128;gene_63591;gene_62933;gene_33335;gene_15110;gene_77038;gene_68748;gene_68602;gene_58531;gene_41631;gene_34889;gene_30914;gene_15561;gene_6351;gene_6162;gene_2708
PB.14295.1	gene_12257;gene_17102;gene_11845;gene_75875;gene_72641;gene_49142;gene_1636;gene_82133;gene_78091;gene_71360;gene_40146;gene_36016;gene_35198;gene_29903;gene_23260;gene_17453;gene_640
PB.4925.1	gene_57716;gene_45729;gene_25302;gene_34388;gene_21008;gene_18991;gene_8185;gene_5261;gene_4625;gene_37;gene_82698;gene_74785;gene_73278;gene_70063;gene_64154;gene_58155;gene_57601;gene_57391;gene_57212;gene_54961;gene_54931;gene_52740;gene_51926;gene_45365;gene_45124;gene_43566;gene_33326;gene_32853;gene_31179;gene_28002;gene_27744;gene_27586;gene_25133;gene_25045;gene_22687;gene_20616;gene_1538…
PB.24496.1	gene_76676;gene_54665;gene_54491;gene_18898;gene_2991
PB.2655.1	gene_80087;gene_80084;gene_80893;gene_75856;gene_4520;gene_1081;gene_70652;gene_68076;gene_34149;gene_81681;gene_80657;gene_74948;gene_73512;gene_69372;gene_67084;gene_59656;gene_58880;gene_53366;gene_53172;gene_53032;gene_52655;gene_48631;gene_47721;gene_40086;gene_39027;gene_28186;gene_27198;gene_22858;gene_15960;gene_15502;gene_14898;gene_2034
PB.18694.2	gene_55208;gene_13580;gene_72218;gene_24835;gene_59298;gene_27820;gene_80661;gene_77954;gene_73777;gene_56481;gene_54388;gene_50485;gene_35663;gene_34021;gene_27287;gene_25378;gene_19783;gene_15778;gene_7775;gene_3950;gene_82504;gene_79080;gene_77038;gene_63872;gene_63591;gene_60232;gene_41883;gene_35729;gene_34448;gene_34047;gene_33486;gene_29940;gene_29905;gene_27286;gene_22423;gene_22312;gene_…
PB.5909.2	gene_55208;gene_13580;gene_50633;gene_41143;gene_68382;gene_57441;gene_44370;gene_41526;gene_911;gene_83796;gene_83324;gene_73732;gene_72371;gene_71104;gene_70182;gene_59326;gene_51106;gene_48835;gene_43688;gene_18408;gene_18247;gene_13182;gene_7542
PB.10880.4	gene_45817;gene_35990;gene_69493;gene_57420;gene_49064;gene_26419;gene_9570;gene_7991;gene_78873;gene_69435;gene_67513;gene_64234;gene_58739;gene_51460;gene_39322;gene_37762;gene_33104;gene_31445;gene_30783;gene_28509;gene_23980;gene_22681;gene_20522;gene_17929;gene_9279
PB.28930.1	gene_82602;gene_55991;gene_41488;gene_40883;gene_61119;gene_24718;gene_58797;gene_16319;gene_35913;gene_36460;gene_31632;gene_84489;gene_82601;gene_72529;gene_65098;gene_58347;gene_55139;gene_50203;gene_46252;gene_44898;gene_43877;gene_41822;gene_40633;gene_37200;gene_34504;gene_29316;gene_22444;gene_11913;gene_11092;gene_4976
PB.8358.1	gene_11588;gene_77972;gene_73841;gene_73298;gene_63013;gene_50147;gene_38144;gene_36722;gene_26330;gene_24307;gene_14981;gene_8226;gene_760
PB.1732.2	gene_82829;gene_75319;gene_69010;gene_69009;gene_64467;gene_63989;gene_45216;gene_37773;gene_20549;gene_13525;gene_75577;gene_61663;gene_61335;gene_54142;gene_83166;gene_76681;gene_76085;gene_57118;gene_55109;gene_51351;gene_46318;gene_38463;gene_27518;gene_27063;gene_26755;gene_11535;gene_10667;gene_10248;gene_6483;gene_1218;gene_962
PB.22912.3	gene_55208;gene_13580;gene_82014;gene_76252;gene_40796;gene_40358;gene_28839;gene_83493;gene_81873;gene_72114;gene_70798;gene_68181;gene_60683;gene_51427;gene_50253;gene_47864
PB.9576.1	gene_44644;gene_40248;gene_73849;gene_65505;gene_60491;gene_44320;gene_42892;gene_74582;gene_65180;gene_50341;gene_30443;gene_6367
PB.13440.3	gene_12195
PB.278.1	gene_39862;gene_1611;gene_84489;gene_83367;gene_83148;gene_70098;gene_70096;gene_63715;gene_55007;gene_40633;gene_35068;gene_25695;gene_6353;gene_1177;gene_66729;gene_61146;gene_60181;gene_41991;gene_39831;gene_39791;gene_26891;gene_10427;gene_4933
PB.4889.2	gene_55208;gene_82122;gene_47876;gene_75866;gene_75381;gene_38460;gene_29403;gene_17950;gene_84860;gene_77864;gene_76436;gene_76083;gene_71236;gene_70238;gene_69502;gene_64718;gene_61835;gene_58591;gene_44078;gene_32291;gene_31397;gene_26868;gene_26517;gene_20972;gene_19664;gene_10996;gene_10299;gene_9800;gene_492
PB.9540.2	gene_80375;gene_54026;gene_34817;gene_17260;gene_72711;gene_44538;gene_38951;gene_28032;gene_27019;gene_13872;gene_7116;gene_84320;gene_82220;gene_77603;gene_74760;gene_74597;gene_73755;gene_72655;gene_72186;gene_72054;gene_69094;gene_66877;gene_66726;gene_65539;gene_61726;gene_60557;gene_60410;gene_59810;gene_59242;gene_57057;gene_48297;gene_47815;gene_42812;gene_40836;gene_39455;gene_39395;gene…
PB.8640.2	gene_11951;gene_962;gene_69094;gene_67006;gene_64348;gene_58050;gene_48417;gene_41917;gene_29785;gene_27352;gene_20858;gene_3768;gene_82875;gene_75781;gene_71025;gene_66265;gene_61743;gene_60693;gene_59922;gene_58409;gene_40833;gene_38168;gene_32347;gene_31607;gene_24772;gene_18702;gene_16285;gene_10419
PB.6688.1	gene_80850;gene_75695;gene_71708;gene_58096;gene_44590;gene_9533;gene_5032;gene_84734;gene_77185;gene_69529;gene_68966;gene_64380;gene_57341;gene_55612;gene_22536;gene_21674;gene_13988;gene_13665;gene_6789;gene_3207;gene_83742;gene_79608;gene_77277;gene_74875;gene_53781;gene_52672;gene_43966;gene_38851;gene_29767;gene_26389;gene_14857;gene_8352;gene_8309
PB.18913.1	gene_79085;gene_39222;gene_62210;gene_29827;gene_83171;gene_69524;gene_46380;gene_44108;gene_42323;gene_38918;gene_16450;gene_68718;gene_66092;gene_56548;gene_55077;gene_41939;gene_36055;gene_33885;gene_23238;gene_22502;gene_14715;gene_7540;gene_6680;gene_6352;gene_6165;gene_2010
PB.8736.2	gene_62149;gene_48469;gene_23521;gene_83197;gene_82894;gene_75229;gene_74964;gene_72114;gene_68181;gene_47591;gene_37195;gene_26307;gene_17272;gene_13647;gene_5425;gene_2106
PB.16520.1	gene_81942;gene_39530;gene_22964;gene_20239;gene_10292;gene_85335;gene_74785;gene_73294;gene_71153;gene_49282;gene_46368;gene_38917;gene_34335;gene_33989;gene_29073;gene_18349;gene_14183;gene_12965;gene_10684;gene_3654
PB.13480.1	gene_57638;gene_12238;gene_73984;gene_71802;gene_56653;gene_50650;gene_43309;gene_32828;gene_19953;gene_19279;gene_15498
PB.14953.1	gene_31841;gene_70840;gene_65323;gene_52082;gene_81376;gene_43186;gene_26569;gene_23928;gene_5073
PB.22706.1	gene_17884;gene_65114;gene_52742;gene_32924;gene_22858;gene_83855;gene_71642;gene_69239;gene_67664;gene_66248;gene_62448;gene_62178;gene_61351;gene_59463;gene_58717;gene_58396;gene_52726;gene_50595;gene_39979;gene_32425;gene_25362;gene_24660;gene_19054;gene_15493;gene_5112;gene_3179
PB.29467.1	gene_74982;gene_73837;gene_24307;gene_78076;gene_73694;gene_54046;gene_50537;gene_48239;gene_44528;gene_29977;gene_11058;gene_9684;gene_8961;gene_7889
PB.2106.2	gene_68324;gene_35589;gene_15229;gene_11126;gene_68234;gene_16483;gene_8453;gene_74574;gene_64059;gene_57537;gene_41693;gene_32565;gene_29277;gene_27683;gene_22797;gene_20038;gene_17407;gene_11828;gene_10215;gene_9407;gene_8512;gene_2334
PB.10370.5	gene_6265;gene_6256;gene_15414;gene_76305;gene_70924;gene_30104;gene_84043;gene_83499;gene_83279;gene_75358;gene_71438;gene_68526;gene_28102;gene_85159;gene_84376;gene_78901;gene_75286;gene_73744;gene_70512;gene_69502;gene_61958;gene_59187;gene_51521;gene_48371;gene_45305;gene_36549;gene_31216;gene_29361;gene_23582;gene_19714;gene_4271;gene_3107;gene_441
PB.17496.2	gene_81906;gene_76377;gene_75433;gene_73707;gene_63514;gene_56597;gene_34874;gene_26118;gene_9515;gene_6776;gene_6218;gene_1036
PB.1913.1	gene_83242;gene_79309;gene_73025;gene_47032;gene_42673;gene_31760;gene_28161;gene_20842;gene_8811;gene_79200;gene_75836;gene_72306;gene_67897;gene_66960;gene_43102;gene_40367;gene_39150;gene_30646;gene_8501;gene_1645
PB.9130.1	gene_80777;gene_64543;gene_61089;gene_17763;gene_798
PB.29446.1	gene_66975;gene_60696;gene_5607;gene_80287;gene_50602;gene_48356;gene_39787;gene_37181;gene_29996;gene_19128;gene_17201;gene_8627;gene_2723
PB.2558.1	gene_17252;gene_67452;gene_66942;gene_47830;gene_37160;gene_34810;gene_28207;gene_9991;gene_3857;gene_63200;gene_56292;gene_46758;gene_40419;gene_4372;gene_84921;gene_76317;gene_74927;gene_35781;gene_30147;gene_28794;gene_28519;gene_2352;gene_46;gene_85258;gene_82173;gene_76945;gene_64771;gene_59647;gene_58134;gene_5818;gene_577;gene_84727;gene_78137;gene_29349;gene_12043;gene_6202;gene_84721;gen…
PB.1926.1	gene_25244;gene_4035;gene_79251;gene_77302;gene_47950;gene_38713;gene_20847;gene_15663;gene_84800;gene_80038;gene_75725;gene_69298;gene_67880;gene_59125;gene_53220;gene_30225;gene_27019;gene_23444;gene_12934;gene_6961;gene_4413
PB.23784.1	gene_83347;gene_27547;gene_84735;gene_35336;gene_22687;gene_22543;gene_78173;gene_73505;gene_70316;gene_52994;gene_34094;gene_17092
PB.6710.1	gene_35741;gene_21843;gene_75762;gene_75375;gene_63824;gene_57059;gene_53131;gene_37178;gene_18225;gene_8832;gene_84612;gene_79542;gene_79281;gene_78981;gene_77406;gene_75481;gene_69832;gene_69164;gene_61571;gene_60981;gene_49116;gene_41947;gene_34984;gene_32916;gene_32236;gene_32049;gene_27904;gene_20270;gene_19951;gene_18383;gene_17494;gene_4802
PB.5802.1	gene_79576;gene_77381;gene_55609;gene_55493;gene_52439;gene_34945;gene_26380;gene_21203;gene_698;gene_83141;gene_78736;gene_73663;gene_73529;gene_73377;gene_69245;gene_68896;gene_68666;gene_64086;gene_63019;gene_62579;gene_62362;gene_55528;gene_50328;gene_49414;gene_46667;gene_39862;gene_26516;gene_26102;gene_20686;gene_13910;gene_13078;gene_12507;gene_6949;gene_5144;gene_1611
PB.15920.1	gene_40840;gene_12750;gene_2303;gene_52905;gene_73286;gene_73284;gene_72253;gene_71586;gene_68642;gene_57536;gene_34640;gene_25873;gene_15271;gene_11814;gene_72679;gene_64485;gene_61189;gene_39449;gene_37021;gene_34318;gene_32841;gene_27044;gene_25374;gene_24939;gene_14252;gene_9159
PB.8575.4	gene_39298;gene_58002;gene_49266;gene_8601;gene_3748;gene_1020
PB.11088.1	gene_69529;gene_16905;gene_13665
PB.7512.1	gene_999;gene_68684;gene_28174;gene_1190;gene_84406;gene_81618;gene_75069;gene_74440;gene_70613;gene_70294;gene_67849;gene_66760;gene_64955;gene_63053;gene_61792;gene_56257;gene_51482;gene_51065;gene_46644;gene_42801;gene_42725;gene_37994;gene_36009;gene_30947;gene_25831;gene_14494;gene_14200;gene_11687;gene_11684;gene_10637;gene_6380;gene_4178
PB.22221.15	gene_29556;gene_78114;gene_70796;gene_61400;gene_54972;gene_48359;gene_26851;gene_20270;gene_17131;gene_145;gene_83948;gene_83596;gene_82028;gene_75781;gene_75327;gene_71055;gene_65431;gene_62733;gene_59541;gene_58598;gene_56611;gene_47586;gene_40610;gene_39753;gene_36844;gene_36595;gene_36335;gene_35716;gene_32828;gene_28420;gene_25048;gene_22874;gene_22816;gene_17528;gene_16739;gene_15874;gene_…
PB.969.1	gene_61391;gene_57438;gene_51996;gene_82126;gene_68693;gene_65927;gene_61701;gene_60778;gene_57450;gene_52795;gene_50661;gene_38402;gene_36380;gene_26667;gene_22498;gene_15629;gene_9993;gene_7315;gene_3912;gene_2945
PB.16683.1	gene_34177;gene_3755;gene_79412;gene_71658;gene_67355;gene_59506;gene_57134;gene_51794;gene_45045;gene_42920;gene_41483;gene_37347;gene_28880;gene_23273;gene_21403;gene_20524;gene_20161;gene_13276;gene_10916;gene_10297;gene_7932
PB.9448.3	gene_78543;gene_76976;gene_73731;gene_57784;gene_12502;gene_82683;gene_78847;gene_40746;gene_32164;gene_22625;gene_22569;gene_14459;gene_9841;gene_2711
PB.3889.2	gene_85258;gene_53172;gene_76346;gene_63053;gene_29023;gene_8151;gene_7419
PB.1103.1	gene_53304;gene_60810
PB.21921.1	gene_39820;gene_77406;gene_76382;gene_75233;gene_70085;gene_68115;gene_65384;gene_61119;gene_60694;gene_58498;gene_32315;gene_24717;gene_20563;gene_19951;gene_13772;gene_10972;gene_8082;gene_7334;gene_4035;gene_957
PB.15909.1	gene_66462;gene_24574;gene_18142;gene_4143;gene_962;gene_60318;gene_58871;gene_65580;gene_60380;gene_43421;gene_12269;gene_10796;gene_9929;gene_7727;gene_5950;gene_5949;gene_5181;gene_84365;gene_79555;gene_78258;gene_78106;gene_77675;gene_76500;gene_76441;gene_76195;gene_74804;gene_74374;gene_68001;gene_66339;gene_64851;gene_64615;gene_63724;gene_63193;gene_63021;gene_62951;gene_59497;gene_59245;…
PB.29875.7	gene_59298;gene_15826;gene_7775;gene_7762;gene_50485;gene_43055;gene_36340;gene_35902;gene_73505;gene_57165;gene_51638;gene_34094;gene_17640;gene_67805;gene_66918;gene_65934;gene_65535;gene_62725;gene_59003;gene_49718;gene_39396;gene_32178;gene_26638;gene_21479;gene_17584;gene_16646;gene_8943;gene_4203
PB.26023.1	gene_24774;gene_34525;gene_25525;gene_18695;gene_68668;gene_56605;gene_45704;gene_27364
PB.17335.1	gene_13542;gene_71929;gene_79085;gene_77035;gene_76501;gene_73972;gene_58211;gene_53948;gene_51239;gene_46656;gene_39205;gene_38585;gene_29970;gene_84385;gene_75065;gene_73011;gene_65755;gene_65468;gene_64955;gene_63599;gene_57563;gene_54652;gene_52666;gene_50725;gene_50228;gene_49072;gene_48563;gene_48014;gene_46052;gene_45801;gene_42664;gene_42369;gene_38075;gene_35025;gene_34165;gene_32889;gen…
PB.14904.1	gene_75094;gene_49552;gene_49551;gene_21372;gene_29144;gene_16460;gene_12453;gene_8686;gene_71199;gene_67886;gene_65611;gene_63492;gene_60901;gene_55344;gene_38386;gene_34645;gene_31217;gene_7736;gene_6814
PB.26294.3	gene_84679;gene_58603;gene_82803;gene_12019;gene_80625;gene_77976;gene_77744;gene_73841;gene_71486;gene_68765;gene_64842;gene_49846;gene_49386;gene_37564;gene_35285;gene_34851;gene_22181;gene_20981;gene_18370;gene_16875;gene_5151
PB.29875.6	gene_59298;gene_7775;gene_7762;gene_50485;gene_35902;gene_33298;gene_57165;gene_51638;gene_24104;gene_17640;gene_66918;gene_65535;gene_49718;gene_49153;gene_49079;gene_32178;gene_17584;gene_16646;gene_15826;gene_8943;gene_5985;gene_4203
PB.21867.2	gene_28836;gene_73520;gene_66614;gene_54537;gene_52468;gene_46167;gene_32979;gene_2253;gene_72497;gene_69344;gene_60002;gene_52483;gene_51598;gene_44164;gene_41066;gene_36016;gene_34849;gene_33448;gene_32626;gene_31179;gene_30495;gene_24988;gene_13056;gene_8904;gene_4330
PB.14571.1	gene_24602;gene_81374;gene_79266;gene_72662;gene_65631;gene_62280;gene_60765;gene_51819;gene_38667;gene_31483;gene_14360
PB.3041.1	gene_84150;gene_29463;gene_68588;gene_65529;gene_61737;gene_61178;gene_56185;gene_50677;gene_45203;gene_40359;gene_40184;gene_34761;gene_31747;gene_27167;gene_21243;gene_18781;gene_13374;gene_12448;gene_10077
PB.9768.2	gene_69286;gene_37340;gene_72498;gene_61071;gene_31483;gene_65363;gene_64356;gene_44676;gene_53857;gene_59218;gene_58188;gene_57796;gene_53492;gene_52675;gene_19579;gene_6830;gene_4893;gene_80356;gene_79927;gene_74286;gene_74285;gene_66144;gene_65017;gene_63950;gene_53903;gene_51070;gene_44837;gene_44391;gene_34324;gene_32251;gene_29167;gene_23145;gene_14242;gene_10808;gene_10682;gene_111
PB.10126.1	gene_73825;gene_85022;gene_84844;gene_82120;gene_73605;gene_69218;gene_56996;gene_52370;gene_49164;gene_47877;gene_45390;gene_44636;gene_40254;gene_38076;gene_19078;gene_10861;gene_4348;gene_3913;gene_2224
PB.24229.1	gene_81008;gene_13452;gene_76212;gene_73079;gene_70679;gene_68695;gene_60576;gene_53502;gene_52270;gene_47186;gene_37908;gene_36734;gene_36595;gene_31226;gene_30755;gene_23447;gene_22563;gene_18437;gene_18067
PB.5348.1	gene_56795;gene_51490;gene_51439;gene_48099;gene_25847;gene_17914;gene_3038;gene_2868;gene_1088
PB.12108.9	gene_35090;gene_1289;gene_6839;gene_6346;gene_3473;gene_84300;gene_83948;gene_75312;gene_75259;gene_73014;gene_67231;gene_64271;gene_63944;gene_59512;gene_43595;gene_41761;gene_39967;gene_39568;gene_38946;gene_35716;gene_31398;gene_12963;gene_6677;gene_6644;gene_5432;gene_1850;gene_510
PB.1741.1	gene_22499;gene_6635;gene_21651;gene_23574;gene_295
PB.5177.2	gene_50956;gene_39951;gene_67663;gene_19789;gene_17547;gene_49218;gene_23722;gene_36010;gene_79085;gene_80307;gene_42976;gene_4243;gene_57713;gene_12243;gene_3092;gene_79752;gene_80437;gene_70491;gene_57782;gene_54029;gene_6466;gene_83924;gene_78286;gene_74179;gene_69165;gene_60166;gene_50655;gene_44988;gene_40118;gene_22099;gene_16231;gene_10318
PB.18244.1	gene_40370;gene_18773;gene_7281;gene_84495;gene_79858;gene_67660;gene_62659;gene_59920;gene_59676;gene_54838;gene_52360;gene_49592;gene_38650;gene_37690;gene_19184;gene_2601
PB.18441.1	gene_13580;gene_17585;gene_80142;gene_76681;gene_30184;gene_25468;gene_16560;gene_5795;gene_84880;gene_83761;gene_80107;gene_54568;gene_44857;gene_30561;gene_29447;gene_10248;gene_596;gene_83324;gene_80304;gene_79205;gene_79042;gene_77035;gene_72498;gene_72438;gene_67008;gene_63399;gene_49464;gene_47864;gene_45986;gene_45569;gene_39546;gene_39224;gene_38728;gene_35555;gene_34238;gene_31469;gene_2…
PB.22942.1	gene_84609;gene_73348;gene_53756;gene_4482;gene_78253;gene_58484;gene_41843;gene_41113;gene_41109;gene_18705;gene_13106;gene_11794;gene_6895;gene_5703;gene_85043;gene_73407;gene_69207;gene_62844;gene_61468;gene_49155;gene_46346;gene_41979;gene_41057;gene_40787;gene_39949;gene_39863;gene_35846;gene_34103;gene_33944;gene_32917;gene_15137;gene_12512;gene_11451;gene_2697;gene_2560;gene_112
PB.17553.2	gene_18320;gene_56199;gene_53125;gene_46297;gene_5103;gene_2177;gene_37603;gene_30393;gene_84234;gene_82513;gene_79783;gene_79746;gene_53434;gene_34949;gene_17715;gene_5222;gene_2722;gene_832
PB.20134.3	gene_39213;gene_61596;gene_37980;gene_28414;gene_28107;gene_61335;gene_45151;gene_4180;gene_80162;gene_78199;gene_77933;gene_69490;gene_64267;gene_62203;gene_58133;gene_55311;gene_52645;gene_42104;gene_35459;gene_26956;gene_25471;gene_15540;gene_13397;gene_10572;gene_9353;gene_6162
PB.6213.1	gene_12212;gene_81180;gene_83726;gene_79547;gene_66584;gene_56994;gene_42173;gene_22765;gene_22573;gene_20524;gene_20209;gene_18448;gene_16463;gene_4312;gene_3920
PB.27967.1	gene_55208;gene_13580;gene_62064;gene_61647;gene_26846;gene_79334;gene_73551;gene_48671;gene_43877;gene_42379;gene_40547
PB.9891.4	gene_17588;gene_1131;gene_84892;gene_56092;gene_31277;gene_22105;gene_48
PB.27919.2	gene_58289;gene_73643;gene_51223;gene_39474;gene_13429;gene_67663;gene_60313;gene_60040;gene_58878;gene_50540;gene_48099;gene_46248;gene_44695;gene_35762;gene_34443;gene_34355;gene_33838;gene_32924;gene_23061;gene_16385;gene_11024;gene_6380;gene_2545;gene_1274
PB.18198.2	gene_75885;gene_1110;gene_604;gene_85421;gene_76932;gene_69581;gene_50556;gene_2455;gene_85372;gene_84993;gene_84488;gene_83141;gene_81310;gene_80653;gene_75598;gene_74745;gene_72135;gene_59433;gene_58761;gene_58580;gene_57875;gene_57873;gene_57612;gene_54823;gene_52285;gene_50197;gene_47816;gene_42121;gene_42061;gene_41943;gene_39257;gene_37858;gene_37697;gene_37021;gene_31585;gene_25785;gene_20…
PB.20980.1	gene_82704;gene_57286;gene_40358;gene_12710;gene_75648;gene_66527;gene_59411;gene_57335;gene_46461;gene_13503;gene_80782;gene_75394;gene_67919;gene_61402;gene_57016;gene_56126;gene_36390;gene_36187;gene_34503;gene_31512;gene_17419;gene_15614;gene_12609;gene_10812;gene_9069
PB.8051.1	gene_25310;gene_3545;gene_81956;gene_81004;gene_73972;gene_68755;gene_36767;gene_21983
PB.20458.1	gene_83367;gene_52172;gene_48669;gene_31024;gene_30385;gene_15539;gene_10768;gene_73075;gene_67907;gene_67037;gene_53827;gene_33113;gene_32202;gene_32021;gene_28440;gene_19515;gene_15043;gene_3030;gene_2377;gene_2361;gene_2181
PB.3912.1	gene_2352;gene_28519;gene_59647;gene_47830;gene_47231;gene_17252;gene_5818;gene_46;gene_85258;gene_82173;gene_70998;gene_67452;gene_63200;gene_56292;gene_46758;gene_40876;gene_40419;gene_37160;gene_34810;gene_30147;gene_29349;gene_28794;gene_28207;gene_17131;gene_5555;gene_3857;gene_577;gene_84727;gene_84721;gene_82192;gene_74655;gene_73531;gene_67448;gene_67286;gene_64771;gene_36429;gene_23843;g…
PB.422.3	gene_13580;gene_83796;gene_31097;gene_22841;gene_84361;gene_84335;gene_83654;gene_75753;gene_75203;gene_74435;gene_72396;gene_68599;gene_66990;gene_63884;gene_53217;gene_51407;gene_49238;gene_46610;gene_44943;gene_44172;gene_29939;gene_17299;gene_12891;gene_11013
PB.18172.1	gene_54142;gene_41315;gene_10070;gene_499;gene_84259;gene_83291;gene_72983;gene_62362;gene_59361;gene_58259;gene_57042;gene_51903;gene_48957;gene_40221;gene_36822;gene_36664;gene_31511;gene_2163
PB.29306.2	gene_37780;gene_50045;gene_33976;gene_969;gene_80972;gene_77987;gene_62367;gene_59429;gene_52928;gene_43643;gene_42398;gene_41066;gene_40714;gene_31389;gene_23587;gene_20340;gene_20335
PB.15087.1	gene_64154;gene_7762;gene_2641;gene_50197;gene_19375;gene_82698;gene_82069;gene_50485;gene_41782;gene_40582;gene_4462;gene_2477;gene_1330;gene_84816;gene_84591;gene_79080;gene_78455;gene_69172;gene_55609;gene_55549;gene_54917;gene_54759;gene_49376;gene_49156;gene_49078;gene_44289;gene_43546;gene_38605;gene_33743;gene_30787;gene_26603;gene_22350;gene_19986;gene_19763;gene_19220;gene_18408;gene_150…
PB.22709.7	gene_34828;gene_69514;gene_17703;gene_81132;gene_68428;gene_59865;gene_49557;gene_20435;gene_77662;gene_70740;gene_54783;gene_54653;gene_36418;gene_26517;gene_24611;gene_12515;gene_8968
PB.16350.1	gene_63566;gene_82149;gene_81285;gene_73404;gene_63236;gene_61617;gene_57573;gene_50804;gene_49589;gene_47785;gene_45235;gene_36899;gene_26549;gene_23435;gene_20832;gene_7385;gene_416
PB.402.1	gene_62062;gene_21279;gene_75402;gene_72889;gene_62363;gene_62183;gene_62008;gene_58350;gene_58349;gene_53866;gene_53827;gene_51673;gene_44604;gene_43945;gene_41669;gene_34140;gene_20608;gene_15112;gene_9530;gene_6665;gene_5216;gene_2809;gene_2642
PB.29042.1	gene_30828;gene_60508;gene_42766;gene_20165
PB.22029.1	gene_59750;gene_59698;gene_54895;gene_71104;gene_51105;gene_35479;gene_8318;gene_81383;gene_56887;gene_32630
PB.27063.5	gene_55208;gene_13580;gene_1330;gene_58480;gene_46046;gene_37905;gene_35970;gene_31630;gene_26412;gene_84149;gene_83513;gene_72772;gene_72321;gene_67614;gene_61835;gene_61707;gene_59892;gene_57394;gene_55849;gene_42670;gene_40370;gene_37172;gene_34755;gene_30852;gene_28264;gene_25514;gene_19820;gene_19762;gene_18773;gene_14778;gene_12919;gene_9407;gene_8757;gene_8457;gene_2851
PB.26793.1	gene_73118;gene_35390;gene_44521;gene_78885;gene_71101;gene_51104;gene_80182;gene_24223;gene_74804;gene_68271;gene_66420;gene_66413;gene_66089;gene_57465;gene_40792;gene_37132;gene_36676;gene_22501;gene_12155;gene_10927;gene_6252;gene_5907
PB.28487.3	gene_6858;gene_76679;gene_65179;gene_74129;gene_70511;gene_58435;gene_54948;gene_54338;gene_50523;gene_40534;gene_39740;gene_37075;gene_30131;gene_26595;gene_13996;gene_7331;gene_879
PB.18381.2	gene_45749;gene_82619;gene_81612;gene_58403;gene_36843;gene_31461;gene_27155;gene_83706;gene_82311;gene_69637;gene_65462;gene_57111;gene_55064;gene_47824;gene_30132;gene_29930;gene_13324;gene_12029;gene_6084;gene_2820
PB.18530.1	gene_61352;gene_61518;gene_20088
PB.18555.3	gene_55208;gene_13580;gene_80824;gene_85436;gene_80485;gene_79649;gene_67443;gene_60968;gene_48428;gene_47609;gene_47155;gene_38419;gene_35701;gene_24659;gene_10706;gene_3700;gene_1829
PB.14484.2	gene_82611;gene_41041;gene_32421;gene_26810;gene_21238;gene_5313;gene_83318;gene_80385;gene_78214;gene_75854;gene_64741;gene_63976;gene_59288;gene_54947;gene_54024;gene_52059;gene_46817;gene_43461;gene_36952;gene_35914;gene_26165;gene_17652;gene_17261;gene_13140;gene_12885;gene_7418
PB.17181.2	gene_13580;gene_85199;gene_82301;gene_72576;gene_3442;gene_82223;gene_77624;gene_74895;gene_67337;gene_63591;gene_61572;gene_56923;gene_52231;gene_47973;gene_47591;gene_44701;gene_35812;gene_34889;gene_31630;gene_30181;gene_28174;gene_26278;gene_10811;gene_7775
PB.3885.2	gene_34140;gene_21279;gene_82618;gene_75402;gene_73789;gene_72889;gene_69760;gene_65755;gene_62183;gene_62008;gene_58404;gene_58350;gene_58349;gene_53827;gene_51673;gene_46052;gene_45285;gene_43945;gene_41669;gene_23854;gene_20608;gene_15112;gene_6665;gene_2809
PB.9734.1	gene_42743;gene_83566;gene_59121;gene_54669;gene_51969;gene_25773;gene_12234;gene_58147;gene_36575;gene_17428;gene_2110;gene_71576;gene_68861;gene_62833;gene_44323;gene_40575;gene_39585;gene_31207;gene_21354;gene_15788;gene_9394
PB.26952.2	gene_13772;gene_40002;gene_84029;gene_81265;gene_72892;gene_71862;gene_63029;gene_41956;gene_40258;gene_39361;gene_33995;gene_31834;gene_26812;gene_22754;gene_18436;gene_18319;gene_12975;gene_12369;gene_11353;gene_7610;gene_1261
PB.24408.1	gene_4813;gene_15736;gene_64557;gene_85261;gene_78547;gene_63481;gene_61815;gene_58911;gene_48581;gene_48522;gene_32889;gene_27919;gene_18660;gene_15706;gene_10943;gene_10682;gene_10231;gene_77564;gene_77334;gene_74204;gene_62720;gene_61999;gene_60569;gene_53523;gene_53431;gene_52468;gene_51434;gene_51239;gene_51011;gene_37589;gene_20748;gene_15429;gene_15332;gene_11902;gene_5269;gene_3101;gene_1…
PB.13473.1	gene_75640;gene_63500;gene_59061;gene_54972;gene_51877;gene_47764;gene_41650;gene_32121;gene_13216
PB.18381.1	gene_82619;gene_58403;gene_28022;gene_83706;gene_73303;gene_66096;gene_57111;gene_55064;gene_37144;gene_30132;gene_29930;gene_20686;gene_12029;gene_6084;gene_1637;gene_1345
PB.6627.2	gene_77933;gene_64312;gene_53125;gene_46297;gene_41339;gene_23848;gene_20257;gene_6097;gene_5216
PB.8072.5	gene_76512;gene_53857;gene_48875;gene_15253;gene_78022;gene_76307;gene_76057;gene_71918;gene_71714;gene_70977;gene_60772;gene_50746;gene_48638;gene_30106;gene_15170;gene_84257;gene_80420;gene_78203;gene_78040;gene_76383;gene_74204;gene_74129;gene_73872;gene_71486;gene_71423;gene_70041;gene_63525;gene_63226;gene_60183;gene_60096;gene_60093;gene_49916;gene_49841;gene_49314;gene_41834;gene_37335;gen…
PB.24593.1	gene_8887;gene_1431;gene_80147;gene_66403;gene_62181;gene_1517;gene_77173;gene_64197;gene_45860;gene_28883;gene_15780;gene_73161;gene_72715;gene_67055;gene_61369;gene_52614;gene_49609;gene_48666;gene_47452;gene_37200;gene_35060;gene_27678;gene_26481;gene_23961;gene_23560;gene_19335;gene_11879;gene_11846;gene_11033;gene_8966;gene_8850;gene_2007
PB.20923.7	gene_41094;gene_34828;gene_44848;gene_15945
PB.29674.1	gene_57537;gene_37293;gene_24244;gene_7413;gene_81181;gene_80321;gene_67663;gene_58815;gene_57955;gene_38658;gene_25802;gene_13090;gene_4399;gene_85358;gene_85198;gene_76628;gene_76305;gene_76274;gene_57632;gene_57616;gene_57612;gene_52741;gene_48999;gene_31024;gene_30104;gene_19700;gene_16072;gene_15429;gene_12187;gene_9328;gene_8544
PB.11395.1	gene_55208;gene_13580;gene_41315;gene_25171;gene_82253;gene_49795;gene_46678;gene_18372;gene_83796;gene_79200;gene_79124;gene_69503;gene_68653;gene_61913;gene_56398;gene_49280;gene_48664;gene_42470;gene_36752;gene_34448;gene_34054;gene_33034;gene_29547;gene_5744;gene_5213
PB.16199.1	gene_1330;gene_50485;gene_63236;gene_59298;gene_34659;gene_80661;gene_82765;gene_58834;gene_45436;gene_18773;gene_11826;gene_10710;gene_7775;gene_73201;gene_70104;gene_65260;gene_46568;gene_40086;gene_37350;gene_35812;gene_35581;gene_34927;gene_33113;gene_32021;gene_29349;gene_26307;gene_23272;gene_17320;gene_16154;gene_14429;gene_8083;gene_7762;gene_3478
PB.21195.1	gene_70338;gene_62367;gene_77272;gene_44285;gene_35674;gene_25294;gene_1652;gene_84922;gene_84230;gene_82140;gene_81022;gene_80754;gene_77808;gene_71027;gene_60296;gene_58759;gene_44105;gene_33219;gene_26641;gene_20581;gene_20103;gene_19348;gene_18612;gene_8413;gene_7996;gene_2555;gene_570;gene_83291;gene_82588;gene_82072;gene_81697;gene_80775;gene_78425;gene_77189;gene_67095;gene_66946;gene_6454…
PB.16862.1	gene_76512;gene_75986;gene_61514;gene_52369;gene_16325;gene_11630;gene_10713;gene_82919;gene_58500;gene_46679;gene_36782;gene_31608;gene_21906;gene_12580;gene_81734;gene_79581;gene_78385;gene_78022;gene_76847;gene_66145;gene_65357;gene_63327;gene_59982;gene_58774;gene_58606;gene_58479;gene_55019;gene_53584;gene_48875;gene_48359;gene_43981;gene_41811;gene_29166;gene_27043;gene_20669;gene_18991;gen…
PB.10028.1	gene_50047;gene_59957;gene_52148;gene_26102;gene_61310;gene_34498;gene_29826;gene_25134;gene_16099;gene_74047;gene_72102;gene_67962;gene_44760;gene_40415;gene_35011;gene_32474;gene_22343;gene_8403
PB.24121.1	gene_6256;gene_45305;gene_441;gene_70493;gene_66461;gene_48220;gene_30750;gene_2584;gene_75358;gene_32531;gene_41639;gene_77512;gene_60923;gene_44120;gene_10977;gene_81278;gene_77009;gene_46148;gene_42416;gene_36069;gene_28443;gene_5985;gene_1171
PB.13510.1	gene_28610;gene_35992;gene_66241;gene_39262;gene_71423;gene_4178;gene_4932;gene_80385;gene_75256;gene_48875;gene_46817;gene_37082;gene_30492;gene_17507;gene_77661;gene_76057;gene_64959;gene_60772;gene_59726;gene_51131;gene_48638;gene_45098;gene_32110;gene_31378;gene_30857;gene_26707;gene_23046;gene_15170;gene_11327;gene_5548
PB.11994.1	gene_40626;gene_68480;gene_57131;gene_53825;gene_40332;gene_30259;gene_21144;gene_2504
PB.26085.3	gene_62722;gene_47506;gene_36767;gene_24639;gene_79497;gene_74129;gene_45442;gene_43440;gene_26595;gene_3545;gene_62210;gene_51865;gene_36323;gene_20637
PB.13188.2	gene_13580;gene_55208;gene_78809;gene_79080;gene_36382;gene_14885;gene_83796;gene_83324;gene_70437;gene_70180;gene_69847;gene_63872;gene_60232;gene_58008;gene_54211;gene_41883;gene_33977;gene_33486;gene_29940;gene_29905;gene_27286;gene_22312;gene_16467;gene_15596;gene_14490;gene_14177;gene_12100;gene_11729;gene_11305;gene_3559;gene_1884;gene_808
PB.6338.2	gene_76309;gene_5752;gene_69974;gene_80594;gene_72524;gene_62738;gene_60168;gene_49018;gene_40976;gene_35796;gene_80558;gene_73161;gene_72054;gene_71104;gene_69302;gene_66020;gene_58597;gene_51105;gene_47609;gene_44820;gene_37966;gene_25320;gene_23652;gene_15193;gene_4510
PB.9412.2	gene_20488;gene_60980;gene_74129;gene_67597;gene_67393;gene_61236;gene_60087;gene_52863;gene_50353;gene_47741;gene_44934;gene_39889;gene_27287;gene_26595;gene_18028;gene_14546;gene_7331;gene_1273
PB.21023.1	gene_24831;gene_77218;gene_50443;gene_11270;gene_81267;gene_79807;gene_64893;gene_62951;gene_58717;gene_42214;gene_33490;gene_15974;gene_10112
PB.9540.3	gene_72711;gene_38951;gene_28032;gene_27019;gene_26648;gene_7116;gene_82280;gene_82220;gene_77603;gene_74760;gene_71296;gene_60557;gene_59242;gene_57829;gene_47815;gene_39395;gene_37022;gene_36414;gene_35633;gene_30057;gene_28364;gene_22673;gene_14981;gene_9068;gene_760
PB.2289.1	gene_38005;gene_52360;gene_83155;gene_41027;gene_9102;gene_82118;gene_70722;gene_62486;gene_38826;gene_9178;gene_7430;gene_5216;gene_2642;gene_81193;gene_76106;gene_73287;gene_72333;gene_67926;gene_66554;gene_65933;gene_64348;gene_60569;gene_57536;gene_55609;gene_55493;gene_49718;gene_45445;gene_43718;gene_42232;gene_36852;gene_36610;gene_35517;gene_29848;gene_27604;gene_25523;gene_24352;gene_217…
PB.1911.2	gene_82830;gene_62788;gene_50811;gene_81881;gene_80594;gene_68325;gene_67068;gene_64010;gene_60302;gene_60001;gene_37950;gene_37456;gene_35584;gene_31627;gene_30955;gene_26460
PB.45.3	gene_50956;gene_67663;gene_39951;gene_66037;gene_35177;gene_60280;gene_76919;gene_12243;gene_58188;gene_26412;gene_81471;gene_3580;gene_70085;gene_79858;gene_77699;gene_19789;gene_64650;gene_59218;gene_35906;gene_14186;gene_54188;gene_33412;gene_83665;gene_74855;gene_66025;gene_55011;gene_41046;gene_29466;gene_29344;gene_80820;gene_77845;gene_76459;gene_63661;gene_61236;gene_60087;gene_57638;gene…
PB.27482.1	gene_55208;gene_13580;gene_67633;gene_65801;gene_61572;gene_37898;gene_24425;gene_81077;gene_65937;gene_63567;gene_53568;gene_49068;gene_37659;gene_31829;gene_23301;gene_22807;gene_21043;gene_19215;gene_17807;gene_12147;gene_3216;gene_2947
PB.11028.1	gene_53756;gene_41065;gene_80286;gene_62844;gene_42415;gene_33446;gene_31314;gene_28444;gene_27990;gene_18705;gene_11794
PB.753.1	gene_81904;gene_54385;gene_43127;gene_37079;gene_80883;gene_76979;gene_75497;gene_68754;gene_66462;gene_66054;gene_64511;gene_58015;gene_56765;gene_53834;gene_53133;gene_44382;gene_42766;gene_38813;gene_36323;gene_30737;gene_27720;gene_27402;gene_25010;gene_23442;gene_20156;gene_16770;gene_15193;gene_11749;gene_6857;gene_2265;gene_962;gene_338
PB.11103.1	gene_55208;gene_13580;gene_59218;gene_38574;gene_28898;gene_74610;gene_65168;gene_10561;gene_10228;gene_80485;gene_78388;gene_76966;gene_71850;gene_69591;gene_58667;gene_54275;gene_47591;gene_47043;gene_42095;gene_40085;gene_38635;gene_33129;gene_31630;gene_28896;gene_27166;gene_23966;gene_23197;gene_7802;gene_2205;gene_962
PB.19586.1	gene_4648;gene_40774;gene_70219;gene_62810;gene_60720;gene_48605;gene_22578
PB.19182.1	gene_69861;gene_40134;gene_34612;gene_27511;gene_17435;gene_17366;gene_7135;gene_83447;gene_81834;gene_73298;gene_73201;gene_65535;gene_59633;gene_59296;gene_48809;gene_34616;gene_33348;gene_30947;gene_29568;gene_27029;gene_22604;gene_20827;gene_16019;gene_6739;gene_1138
PB.15854.3	gene_70041;gene_1445;gene_59757;gene_57777;gene_28556;gene_2159;gene_2158;gene_82796;gene_77501;gene_75824;gene_75066;gene_72827;gene_68567;gene_61354;gene_60723;gene_54137;gene_41766;gene_40393;gene_30544;gene_26778;gene_17922;gene_1697
PB.15045.1	gene_76955;gene_73356;gene_71546;gene_33937;gene_8922;gene_1518;gene_84505;gene_82772;gene_80181;gene_78117;gene_75798;gene_55488;gene_48140;gene_29206;gene_28333;gene_20126;gene_19611;gene_17793;gene_6169;gene_4598;gene_3172;gene_2770;gene_211
PB.7896.1	gene_55208;gene_13580;gene_81040;gene_45662;gene_64716;gene_57071;gene_31451;gene_69502;gene_58872;gene_46309;gene_45436;gene_44423;gene_38109;gene_35117;gene_35067;gene_29230;gene_24693;gene_9839;gene_6582;gene_1812;gene_128
PB.14772.2	gene_53605;gene_82700;gene_67675;gene_41082;gene_19291;gene_11865;gene_82202;gene_81435;gene_69193;gene_68183;gene_66113;gene_63873;gene_60021;gene_50211;gene_48718;gene_47628;gene_42124;gene_39443;gene_37310;gene_36284;gene_33748;gene_26180;gene_11247;gene_3547;gene_2450
PB.11768.2	gene_84593;gene_82357;gene_72423;gene_62931;gene_55027;gene_34176;gene_30700;gene_29011;gene_14147;gene_10841;gene_2808
PB.7830.1	gene_3216;gene_41976;gene_40781;gene_71181;gene_69170;gene_44293;gene_34819;gene_12485;gene_82655;gene_79640;gene_72374;gene_63060;gene_60954;gene_49645;gene_45566;gene_33555;gene_33261;gene_24915;gene_11863;gene_1680;gene_953
PB.6962.1	gene_37362;gene_14887;gene_6577;gene_519;gene_82030;gene_57613;gene_51612;gene_51164;gene_47440;gene_44156;gene_33548;gene_27713;gene_24772;gene_17485;gene_16813;gene_13991;gene_13593;gene_8412;gene_1444
PB.5047.22	gene_78882;gene_24607;gene_11240;gene_77891;gene_48099;gene_41883;gene_27286;gene_3038
PB.29188.2	gene_59218;gene_58188;gene_3580;gene_77954;gene_73648;gene_65481;gene_63365;gene_60003;gene_56920;gene_34889;gene_34742;gene_82005;gene_81132;gene_73744;gene_70182;gene_62617;gene_61546;gene_52675;gene_51933;gene_51521;gene_49223;gene_44695;gene_10288;gene_85482;gene_83829;gene_83568;gene_83256;gene_79953;gene_79701;gene_75695;gene_73682;gene_73042;gene_71708;gene_70812;gene_68261;gene_58980;gene…
PB.7077.1	gene_25708;gene_77226;gene_69797;gene_34266;gene_23013;gene_82520;gene_79781;gene_57910;gene_46165;gene_26179;gene_74015;gene_67419;gene_66693;gene_55407;gene_46445;gene_41715;gene_30315;gene_18781;gene_10877;gene_3409;gene_2925;gene_1148
PB.11059.1	gene_83493;gene_84545;gene_80288;gene_69207;gene_61140;gene_79875;gene_67827;gene_66426;gene_65102;gene_52658;gene_30436;gene_26770;gene_23293
PB.17554.2	gene_75576;gene_67785;gene_38203;gene_70248;gene_34409;gene_18193;gene_60347;gene_55390;gene_44678;gene_29218;gene_27098;gene_22758
PB.18762.1	gene_57393;gene_2558;gene_80125;gene_43945;gene_27704;gene_13665;gene_7023;gene_6665
PB.19565.1	gene_68632;gene_41993;gene_30297;gene_28316;gene_76570;gene_61643;gene_55565;gene_43945;gene_34117;gene_34113;gene_32829;gene_27416;gene_25268;gene_24874;gene_12089;gene_6665;gene_2492
PB.9021.1	gene_67131;gene_55093;gene_32467;gene_27092;gene_21800;gene_81730;gene_81302;gene_81286;gene_81137;gene_76629;gene_74238;gene_71721;gene_67885;gene_63012;gene_61771;gene_53911;gene_40357;gene_34759;gene_32954;gene_31218;gene_28480;gene_28060;gene_27514;gene_14702
PB.25014.1	gene_81651;gene_3707;gene_28425;gene_28106;gene_84658;gene_84329;gene_80642;gene_72129;gene_65057;gene_54284;gene_41642;gene_35552;gene_30515;gene_22847;gene_19080;gene_15224;gene_9704
PB.19988.1	gene_65057;gene_3654;gene_72691;gene_71528;gene_67587;gene_67450;gene_65072;gene_64380;gene_63219;gene_62790;gene_54523;gene_51351;gene_50596;gene_49737;gene_48549;gene_48399;gene_43985;gene_34973;gene_33811;gene_33588;gene_13558;gene_1604
PB.19483.4	gene_73042;gene_51525;gene_31647;gene_36507;gene_13950;gene_81942;gene_26177;gene_63346;gene_73190;gene_10794;gene_14744;gene_75856;gene_37238;gene_72120;gene_54142;gene_1856;gene_69788;gene_48957;gene_17131;gene_15717;gene_6083;gene_77444;gene_68897;gene_40221;gene_12613;gene_322;gene_80145;gene_79917;gene_9081;gene_83852;gene_83844;gene_66426;gene_61512;gene_60381;gene_41315;gene_40002;gene_384…
PB.3889.1	gene_85258;gene_53172;gene_76346;gene_63053;gene_29023;gene_8151;gene_7419
PB.3995.1	gene_31540;gene_66683;gene_46022;gene_66960;gene_49153;gene_49079;gene_36818;gene_25143;gene_16365;gene_77179;gene_71862;gene_70250;gene_60980;gene_40931;gene_39361;gene_24648;gene_20935
PB.19607.1	gene_69064;gene_74796;gene_67094;gene_60318;gene_59949;gene_58871;gene_32518;gene_32176;gene_28986;gene_11978;gene_9096;gene_81995;gene_63637;gene_54095;gene_53224;gene_51946;gene_49890;gene_45482;gene_41943;gene_39506;gene_39237;gene_37613;gene_23212;gene_19092;gene_11257;gene_5089
PB.2753.1	gene_9082;gene_84426;gene_64020;gene_51023;gene_19242;gene_15961;gene_12356;gene_8216
PB.29339.1	gene_65073;gene_61466;gene_51434;gene_50117;gene_38849;gene_66735;gene_49655;gene_47094;gene_35490;gene_25497;gene_21165;gene_1354;gene_79255;gene_75724;gene_66018;gene_65143;gene_63133;gene_61665;gene_60313;gene_58878;gene_57637;gene_53169;gene_46039;gene_44857;gene_44783;gene_44412;gene_41769;gene_38820;gene_30446;gene_28122;gene_27646;gene_20842;gene_19732;gene_15782;gene_11416;gene_6092;gene_…
PB.6928.1	gene_57370;gene_62006;gene_8679;gene_83829;gene_80684;gene_67053;gene_60660;gene_60297;gene_58214;gene_51442;gene_50035;gene_49332;gene_44087;gene_38584;gene_36508;gene_23804;gene_10764;gene_10192;gene_4339
PB.27975.2	gene_66092;gene_22502;gene_80213;gene_79843;gene_19061;gene_78366;gene_68942;gene_49558;gene_47067;gene_36506;gene_27287;gene_20193;gene_19940;gene_18877
PB.19694.1	gene_9628;gene_63232;gene_40724;gene_33256;gene_20531;gene_13996;gene_13553;gene_11681;gene_7887;gene_6218
PB.15572.1	gene_18776;gene_75092;gene_65512;gene_49512;gene_39619;gene_11785
PB.767.1	gene_52363;gene_41648;gene_17896;gene_77400;gene_76106;gene_82511;gene_77059;gene_64285;gene_61836;gene_56062;gene_38041;gene_37690;gene_32494;gene_26778;gene_25497;gene_16092;gene_10183;gene_81182;gene_80112;gene_79343;gene_59087;gene_58675;gene_54053;gene_48417;gene_47578;gene_42968;gene_42627;gene_41040;gene_39833;gene_39262;gene_37957;gene_29278;gene_22797;gene_15124;gene_2007;gene_1054
PB.18798.1	gene_71003;gene_60280;gene_37716;gene_26521;gene_80263;gene_46109;gene_18578;gene_75347;gene_71244;gene_545;gene_81760;gene_71616;gene_71366;gene_69529;gene_62386;gene_58174;gene_51996;gene_41254;gene_39918;gene_13665;gene_12320;gene_7610;gene_2945;gene_81471;gene_78837;gene_76665;gene_75393;gene_74173;gene_73162;gene_68590;gene_63501;gene_57385;gene_51619;gene_50011;gene_46896;gene_32032;gene_17…
PB.26759.1	gene_39934;gene_61936;gene_48605;gene_84871;gene_46389;gene_45215;gene_42043;gene_16172;gene_81854;gene_73738;gene_73478;gene_69207;gene_68085;gene_67279;gene_62853;gene_61696;gene_58363;gene_55337;gene_53221;gene_42647;gene_37594;gene_31358;gene_30786;gene_18312;gene_18267;gene_18238;gene_13300;gene_12499;gene_8592;gene_7419;gene_5321;gene_4618;gene_3770;gene_3081;gene_1441
PB.24857.1	gene_50528;gene_29756;gene_72763;gene_57443;gene_54186;gene_44450;gene_38310;gene_1977;gene_67932;gene_63462;gene_61497;gene_59139;gene_52139;gene_43832;gene_39163;gene_30601;gene_27757;gene_27605;gene_24962;gene_21752;gene_20011;gene_18278;gene_16462;gene_12500;gene_5197;gene_4951;gene_4696;gene_1195
PB.25880.1	gene_78841;gene_72304;gene_13874;gene_82559;gene_74205;gene_70912;gene_49314;gene_49014;gene_45152;gene_30982;gene_27198;gene_19412;gene_16868;gene_15433;gene_15049;gene_4533
PB.27472.1	gene_60180;gene_50053;gene_49035;gene_42001;gene_36553;gene_79661;gene_78977;gene_45072;gene_38409;gene_24345;gene_19795;gene_4914;gene_4790
PB.23273.1	gene_80163;gene_46602;gene_85442;gene_73192;gene_49411;gene_38076;gene_36778;gene_43426;gene_19302;gene_15826;gene_12612;gene_75045;gene_72970;gene_58759;gene_55582;gene_43794;gene_38428;gene_34327;gene_17031;gene_7880;gene_5228;gene_1054
PB.13651.1	gene_9421;gene_29382;gene_82803;gene_66175;gene_36486;gene_5184;gene_83588;gene_75553;gene_75545;gene_72016;gene_70369;gene_68751;gene_65918;gene_64597;gene_41979;gene_40787;gene_38365;gene_35258;gene_31207;gene_29640;gene_23647;gene_18836;gene_18831;gene_12736;gene_8603;gene_7961
PB.24886.1	gene_55208;gene_13580;gene_49238;gene_11013;gene_62951;gene_27201;gene_84043;gene_76500;gene_75283;gene_71866;gene_70339;gene_68644;gene_63978;gene_59909;gene_59298;gene_56398;gene_48468;gene_34638;gene_34047;gene_33885;gene_32896;gene_23374;gene_20523;gene_10894;gene_9190;gene_2106
PB.10899.1	gene_55208;gene_13580;gene_74398;gene_62405;gene_37256;gene_35540;gene_18372;gene_14885;gene_83796;gene_83669;gene_79124;gene_78649;gene_78214;gene_73172;gene_72784;gene_72459;gene_70237;gene_57450;gene_54815;gene_50661;gene_46393;gene_45796;gene_41610;gene_40174;gene_26278;gene_25781;gene_23886;gene_21681;gene_8601;gene_6105;gene_4133
PB.28272.1	gene_55208;gene_71000;gene_51546;gene_21111;gene_60981;gene_46679;gene_13580;gene_2559;gene_45627;gene_21493;gene_84367;gene_11828;gene_1393;gene_75836;gene_62454;gene_57392;gene_25106;gene_21279;gene_4623;gene_3207;gene_65146;gene_58341;gene_54653;gene_49284;gene_30872;gene_11102;gene_7013;gene_81706;gene_80001;gene_77638;gene_74857;gene_67037;gene_63689;gene_58462;gene_47726;gene_45671;gene_404…
PB.29864.1	gene_13580;gene_55208;gene_81287;gene_30062;gene_26338;gene_16556;gene_84447;gene_83796;gene_81505;gene_74060;gene_71736;gene_69124;gene_66269;gene_64543;gene_61496;gene_50872;gene_42374;gene_27549;gene_24960;gene_15436;gene_11919;gene_9965
PB.29642.1	gene_51594;gene_73993;gene_70171;gene_46989;gene_35857;gene_27985;gene_18247;gene_8477;gene_4814;gene_4593;gene_85394;gene_78016;gene_73680;gene_72971;gene_69322;gene_67651;gene_67055;gene_58067;gene_57134;gene_54916;gene_49609;gene_40751;gene_36430;gene_32166;gene_30948;gene_27600;gene_13580;gene_1924
PB.16656.1	gene_72336;gene_33735;gene_11933;gene_76638;gene_57780;gene_56778;gene_23016;gene_83862;gene_81902;gene_74495;gene_73410;gene_65239;gene_64806;gene_61460;gene_58980;gene_58287;gene_55367;gene_53393;gene_47237;gene_47108;gene_46504;gene_42907;gene_42405;gene_39968;gene_38963;gene_38845;gene_38806;gene_37015;gene_35068;gene_27605;gene_24608;gene_23600;gene_15776;gene_13947;gene_9999;gene_6941
PB.4522.1	gene_11034;gene_34659;gene_57521;gene_72557;gene_63834;gene_63591;gene_62055;gene_41034;gene_40003;gene_34889;gene_18611;gene_9704;gene_9590;gene_8121;gene_6433
PB.19340.3	gene_78841;gene_72304;gene_82559;gene_74205;gene_73113;gene_69894;gene_64514;gene_30982;gene_27198;gene_16868;gene_15433;gene_658
PB.5158.4	gene_52607;gene_35781;gene_76317;gene_1171;gene_77009;gene_55237;gene_36069;gene_33823;gene_40281;gene_78407;gene_59133;gene_5507;gene_80229;gene_80197;gene_71104;gene_63855;gene_63186;gene_59658;gene_55486;gene_54202;gene_54029;gene_51106;gene_49271;gene_48138;gene_46369;gene_45765;gene_42165;gene_30181;gene_28652;gene_14182;gene_13800;gene_8850;gene_5057
PB.20844.1	gene_25862;gene_83820;gene_79845;gene_71432;gene_66508;gene_58678;gene_46345;gene_39848;gene_25973;gene_25590;gene_15560;gene_14496;gene_3881
PB.18008.3	gene_74046;gene_35090;gene_28018;gene_59231;gene_74721;gene_19515;gene_15884;gene_14116;gene_81525;gene_80107;gene_65475;gene_59153;gene_44490;gene_33406;gene_32257;gene_31289;gene_2064
PB.1563.1	gene_13580;gene_55208;gene_78809;gene_71734;gene_34882;gene_30936;gene_27448;gene_1218;gene_82583;gene_73478;gene_62805;gene_60722;gene_59335;gene_58363;gene_55775;gene_51337;gene_36017;gene_29868;gene_20682;gene_20344;gene_15596
PB.13200.1	gene_9043;gene_77997;gene_64744;gene_28928;gene_23579;gene_72087;gene_70067;gene_36410;gene_6508;gene_4243
PB.26934.1	gene_81047;gene_76806;gene_67347;gene_50600;gene_46180;gene_40088;gene_38219;gene_32125;gene_23965;gene_17228;gene_16982;gene_16814;gene_16688;gene_14104;gene_10041;gene_6925;gene_6710;gene_4061;gene_1935
PB.5262.1	gene_75840;gene_46680;gene_8557;gene_68632;gene_83744;gene_61643;gene_53837;gene_46527;gene_27416;gene_25802;gene_11307;gene_84896;gene_68435;gene_63148;gene_61213;gene_50327;gene_37427;gene_37341;gene_33538;gene_30802;gene_21480;gene_18145;gene_16365;gene_9163;gene_7286;gene_440
PB.13624.1	gene_55208;gene_13580;gene_70562;gene_49766;gene_4826;gene_80485;gene_63319;gene_61680;gene_57141;gene_57128;gene_42339;gene_39723;gene_27634;gene_27526;gene_15982;gene_9859;gene_3564
PB.9386.1	gene_76693;gene_57036;gene_57908;gene_13717;gene_1498;gene_66044;gene_57395;gene_52528;gene_51963;gene_42885;gene_37929;gene_35150;gene_23606;gene_21025;gene_4755;gene_3033
PB.28869.1	gene_62203;gene_36982;gene_16360;gene_10572;gene_9210;gene_7491;gene_1507;gene_85282;gene_68604;gene_46065;gene_39692;gene_24232
PB.29281.1	gene_63053;gene_13148;gene_83914;gene_66414;gene_59920;gene_59894;gene_53516;gene_51562;gene_48470;gene_47865;gene_41956;gene_36394;gene_25207;gene_11631;gene_9017
PB.13246.1	gene_47815;gene_37022;gene_26442
PB.24161.1	gene_55208;gene_13580;gene_47506;gene_43440;gene_36767;gene_75846;gene_63746;gene_62579;gene_58050;gene_45442;gene_81276;gene_79497;gene_74824;gene_70980;gene_54068;gene_53129;gene_51865;gene_49977;gene_49238;gene_48448;gene_46393;gene_41305;gene_31899;gene_31785;gene_25953;gene_25781;gene_23320;gene_16758;gene_11013;gene_2106
PB.22140.4	gene_55208;gene_13580;gene_85394;gene_60570;gene_22212;gene_60309;gene_41541;gene_34210;gene_28844;gene_11439;gene_83796;gene_81793;gene_80485;gene_79649;gene_78477;gene_77976;gene_62384;gene_60968;gene_49284;gene_42486;gene_40003;gene_31630;gene_25977;gene_24159;gene_22346;gene_15139;gene_11102;gene_6361;gene_3321
PB.28522.1	gene_53803;gene_33058;gene_24404;gene_22814;gene_82162;gene_62149;gene_58466;gene_51488;gene_47127;gene_42906;gene_71642;gene_61951;gene_57285;gene_53839;gene_44452;gene_20477;gene_18561;gene_18025;gene_17641;gene_8813
PB.2471.1	gene_41520;gene_8841;gene_77475;gene_38332;gene_38023;gene_24813;gene_68032;gene_45790;gene_13132;gene_2897;gene_74228;gene_67234;gene_65272;gene_37693;gene_32950;gene_32711;gene_32309;gene_26820;gene_26159;gene_10519;gene_80354;gene_78925;gene_78446;gene_74383;gene_72024;gene_69286;gene_64069;gene_62720;gene_59922;gene_59488;gene_57756;gene_56872;gene_55702;gene_54144;gene_49411;gene_46906;gene_…
PB.10008.2	gene_13580;gene_60506;gene_83796;gene_70437;gene_58008;gene_83701;gene_54894;gene_36152;gene_31220;gene_23980;gene_21222
PB.4313.3	gene_78466;gene_10917;gene_12064;gene_33357;gene_17560;gene_83322;gene_77013;gene_71956;gene_66567;gene_60285;gene_60218;gene_56500;gene_55573;gene_53825;gene_51685;gene_44087;gene_43487;gene_41833;gene_41374;gene_37122;gene_33026;gene_32975;gene_32789;gene_32441;gene_21110;gene_12461;gene_10372;gene_4158
PB.15427.1	gene_55208;gene_13580;gene_60276;gene_83796;gene_83324;gene_66782;gene_66226;gene_58570;gene_50939;gene_22320;gene_4461
PB.13436.1	gene_72253;gene_34763;gene_74944;gene_58344;gene_36981;gene_15806;gene_80099;gene_74793;gene_69254;gene_68014;gene_62042;gene_54053;gene_42529;gene_25799;gene_25532;gene_20669;gene_16914;gene_9503;gene_3699
PB.24488.1	gene_55208;gene_13580;gene_44737;gene_16163;gene_75749;gene_67642;gene_52568;gene_47550;gene_39927;gene_38655;gene_34389;gene_24257;gene_22443;gene_22438;gene_4299;gene_3650;gene_73688;gene_65935;gene_54717;gene_49961;gene_47591;gene_36197;gene_34245;gene_13777;gene_10880;gene_10874;gene_7419;gene_6258;gene_4132
PB.26662.1	gene_66782;gene_81408;gene_55961;gene_7053;gene_63106;gene_40357;gene_17023;gene_12306;gene_81194;gene_78554;gene_75387;gene_73716;gene_65057;gene_38331;gene_27510;gene_17712;gene_3549
PB.20755.1	gene_13580;gene_48841;gene_82781;gene_34469;gene_83324;gene_81565;gene_41305;gene_25263;gene_18220;gene_7689;gene_5858;gene_77788;gene_72343;gene_67077;gene_56398;gene_55154;gene_37653;gene_33840;gene_28723;gene_23760
PB.14328.1	gene_56897;gene_83634;gene_83548;gene_80539;gene_65936;gene_62916;gene_57830;gene_53170;gene_44881;gene_40909;gene_31830;gene_27199;gene_26978;gene_17373;gene_17023;gene_543;gene_76149;gene_71472;gene_68854;gene_65236;gene_44740;gene_42037;gene_38026;gene_36328;gene_21749;gene_15393;gene_13580;gene_3692
PB.26592.2	gene_37195;gene_19311;gene_18527;gene_75460;gene_74812;gene_66572;gene_64177;gene_61650;gene_58531;gene_49885;gene_46555;gene_40144;gene_36637;gene_17720;gene_9079;gene_6715;gene_3911;gene_681
PB.21380.1	gene_2354;gene_84367;gene_76684;gene_69401;gene_68526;gene_67037;gene_66110;gene_51897;gene_51546;gene_50876;gene_50324;gene_47864;gene_44632;gene_42373;gene_41446;gene_37936;gene_36691;gene_36330;gene_35696;gene_28451;gene_24181;gene_21728;gene_17512;gene_15338;gene_15305;gene_14613;gene_14360;gene_11828;gene_11305;gene_10248;gene_10178;gene_8841;gene_6941;gene_6258;gene_4804;gene_3064;gene_2334…
PB.23814.1	gene_13580;gene_55208;gene_34659;gene_58057;gene_34872;gene_20459;gene_16872;gene_34889;gene_27336;gene_14052;gene_84089;gene_67295;gene_65515;gene_63591;gene_62354;gene_56205;gene_51263;gene_49408;gene_49402;gene_38878;gene_35317;gene_32936;gene_26460;gene_20560;gene_18042;gene_17644;gene_15389;gene_15066;gene_13254;gene_12485;gene_8827;gene_1802;gene_985
PB.562.1	gene_16854;gene_55552;gene_40126
PB.9158.1	gene_55532;gene_23444;gene_68136;gene_56790;gene_82375;gene_74528;gene_73159;gene_70511;gene_65381;gene_64735;gene_35681;gene_5674;gene_4214;gene_3108
PB.4115.1	gene_28639;gene_40779;gene_73115;gene_69686;gene_63236;gene_55154;gene_51528;gene_47519;gene_46634;gene_41513;gene_37624;gene_37592;gene_37552;gene_31008;gene_1860
PB.26176.2	gene_80163;gene_78122;gene_71658;gene_69556;gene_31358;gene_82719;gene_65037;gene_61057;gene_59842;gene_59840;gene_34851;gene_27960;gene_5673;gene_81136;gene_80756;gene_79540;gene_74727;gene_69283;gene_61915;gene_58721;gene_58678;gene_51997;gene_49277;gene_40966;gene_38133;gene_33661;gene_15826;gene_5712;gene_2938
PB.29656.1	gene_71011;gene_46384;gene_32623;gene_85028;gene_81137;gene_67827;gene_48371;gene_44485;gene_23293;gene_11606;gene_5099
PB.22423.1	gene_58493
PB.7599.1	gene_39323;gene_4389;gene_80863;gene_62115
PB.7598.2	gene_13580;gene_55208;gene_83324;gene_80163;gene_13254;gene_77954;gene_76480;gene_75844;gene_67062;gene_58269;gene_49335;gene_47400;gene_36257;gene_35729;gene_29023;gene_26756;gene_26109;gene_20554;gene_2921;gene_2090
PB.24130.2	gene_39934;gene_77209;gene_72751;gene_51489;gene_45882;gene_44970;gene_39382;gene_16963;gene_6742;gene_5433;gene_3854
PB.12733.7	gene_6256;gene_70493;gene_45305;gene_48220;gene_77512;gene_19060;gene_68189;gene_35407;gene_23036;gene_2032;gene_18384;gene_68039;gene_58802;gene_58284;gene_37147;gene_20488;gene_441;gene_72329;gene_72081;gene_70141;gene_63886;gene_60980;gene_48631;gene_47372;gene_41810;gene_29934;gene_13576;gene_7086;gene_2497
PB.28975.1	gene_82725;gene_47827;gene_58119;gene_4161;gene_83602;gene_59490;gene_78058;gene_76676;gene_50531;gene_48669;gene_43299;gene_30385;gene_29633;gene_16959;gene_10113
PB.26287.38	gene_15408;gene_32828;gene_29556;gene_28420;gene_22816
PB.11769.1	gene_13580;gene_55208;gene_85394;gene_73201;gene_35581;gene_73478;gene_64888;gene_64675;gene_61114;gene_58363;gene_49570;gene_80952;gene_79807;gene_73643;gene_60736;gene_58430;gene_56398;gene_54211;gene_36297;gene_30598;gene_29505;gene_27447;gene_26278;gene_22058;gene_9805;gene_9255;gene_233
PB.14973.1	gene_57341;gene_10903;gene_9929
PB.25769.1	gene_76806;gene_63437;gene_49412;gene_6928;gene_79620;gene_78243;gene_52173;gene_40697;gene_31804;gene_18837;gene_13182
PB.18486.1	gene_34117;gene_24470;gene_79497;gene_38074;gene_15172;gene_181
PB.6588.1	gene_84418;gene_38933;gene_67369;gene_65991;gene_59375;gene_58804;gene_53306;gene_24975;gene_23602;gene_18326;gene_17221
PB.20182.1	gene_22685;gene_37211;gene_74077;gene_81178;gene_33831;gene_50744;gene_43010;gene_13775;gene_10370;gene_83340;gene_76326;gene_62763;gene_62108;gene_54338;gene_31675;gene_30494
PB.7872.4	gene_13580;gene_83796;gene_58629;gene_39751;gene_14775;gene_8151;gene_83846;gene_81987;gene_63379;gene_60733;gene_50744;gene_50176;gene_42477;gene_33933;gene_32416;gene_25423;gene_22258;gene_10298;gene_3009;gene_553
PB.16996.2	gene_30002;gene_73655;gene_66265;gene_57892;gene_31924;gene_31917
PB.22301.1	gene_79859;gene_59026;gene_57445;gene_77994;gene_73147;gene_72016;gene_70471;gene_60540;gene_47372;gene_40538;gene_37866;gene_16310
PB.184.1	gene_80163;gene_60433;gene_25283;gene_15719;gene_74741;gene_69272;gene_67555;gene_55237;gene_38076;gene_35230;gene_11195;gene_5997;gene_3799;gene_1912;gene_76317;gene_74793;gene_68988;gene_65461;gene_65017;gene_61308;gene_52607;gene_47059;gene_36790;gene_28847;gene_28329;gene_22465;gene_18876;gene_3229;gene_1171;gene_128
PB.20478.1	gene_79532;gene_28329;gene_13215;gene_12889;gene_82067;gene_59748;gene_59691;gene_48907;gene_70379;gene_65143;gene_63590;gene_40304;gene_39242;gene_39162;gene_35633;gene_33375;gene_10847
PB.29899.3	gene_74046;gene_35090;gene_65057;gene_81008;gene_76461;gene_79285;gene_75402;gene_71054;gene_64996;gene_64917;gene_58816;gene_52172;gene_46040;gene_25536;gene_13921;gene_4399
PB.19471.1	gene_49188;gene_81837;gene_42955;gene_40397;gene_79688;gene_59359;gene_48553;gene_47874;gene_32871;gene_32755;gene_28623;gene_4569
PB.13775.1	gene_74504;gene_70687;gene_35664;gene_30873;gene_15644
PB.24090.2	gene_6265;gene_25152;gene_28610;gene_82027;gene_68526;gene_49916;gene_265;gene_36095;gene_35535;gene_24418;gene_19373;gene_84257;gene_83458;gene_76684;gene_72337;gene_62608;gene_46748;gene_29599;gene_23844;gene_16772;gene_4932;gene_861;gene_84376;gene_82895;gene_78670;gene_77102;gene_75319;gene_73643;gene_71918;gene_67001;gene_64292;gene_61665;gene_60772;gene_58390;gene_58078;gene_57319;gene_5720…
PB.26119.1	gene_46743;gene_34584;gene_47868;gene_28330;gene_78684;gene_73161;gene_69738;gene_66420;gene_65355;gene_61275;gene_60558;gene_47320;gene_46817;gene_43047;gene_29687;gene_16163;gene_14534;gene_6730
PB.21588.1	gene_76960;gene_85199;gene_67355;gene_65748;gene_64000;gene_56159;gene_48242;gene_37953;gene_37883;gene_37520;gene_35155;gene_30840;gene_28760;gene_28271;gene_16491;gene_15483;gene_8982;gene_7029;gene_905
PB.5269.1	gene_60690;gene_55057;gene_41255;gene_37958;gene_28576;gene_26468;gene_17228;gene_12154;gene_82657;gene_75836;gene_61540;gene_61313;gene_60941;gene_49555;gene_46679;gene_45888;gene_39682;gene_30970;gene_16360;gene_15597;gene_14275;gene_13636;gene_11103;gene_4943;gene_1306
PB.13454.1	gene_81430;gene_56653;gene_79766;gene_72784;gene_63833;gene_63549;gene_39028;gene_33084;gene_12801;gene_10642;gene_8928;gene_6431;gene_77761;gene_74224;gene_61744;gene_59815;gene_43906;gene_38106;gene_37721;gene_32096;gene_28125;gene_24976;gene_23900;gene_23300;gene_10878;gene_9473
PB.3594.1	gene_84043;gene_44606;gene_30341
PB.13823.2	gene_3958;gene_6265;gene_82027;gene_14911;gene_12165;gene_15414;gene_265;gene_82435;gene_32250;gene_32110;gene_23939;gene_12874;gene_9313;gene_81358;gene_80307;gene_74828;gene_56732;gene_35883;gene_33795;gene_19704;gene_16772;gene_6940;gene_4339;gene_861;gene_84376;gene_84257;gene_82895;gene_80380;gene_78670;gene_78022;gene_77224;gene_77102;gene_76684;gene_75856;gene_73643;gene_72337;gene_72036;g…
PB.8025.1	gene_58283;gene_47187;gene_37911;gene_37249;gene_20821;gene_79510;gene_66156;gene_61317;gene_59428;gene_40374;gene_39579;gene_28103;gene_25785;gene_24001;gene_22166;gene_21091;gene_19027;gene_16038;gene_14579;gene_11909;gene_11458;gene_9510;gene_7847;gene_7703;gene_7139
PB.2083.6	gene_77663;gene_43543;gene_31745;gene_22752;gene_2016;gene_81953;gene_69473;gene_61226;gene_54061;gene_18636;gene_4588;gene_77371;gene_76175;gene_75654;gene_75447;gene_69995;gene_68730;gene_55137;gene_44890;gene_42301;gene_33573;gene_32680;gene_30592;gene_29158;gene_18523;gene_16605;gene_12635;gene_11424;gene_4527;gene_1204
PB.29566.2	gene_55756;gene_39910;gene_17671;gene_11147;gene_4250;gene_2180
PB.11093.2	gene_84934;gene_81719;gene_80019;gene_69389;gene_63217;gene_44898;gene_41799;gene_40596;gene_38269;gene_38157;gene_31882;gene_25514
PB.26015.1	gene_56290;gene_65074;gene_49744;gene_45267;gene_20088;gene_85256;gene_85232;gene_84708;gene_84605;gene_71059;gene_55990;gene_55532;gene_52558;gene_51634;gene_47898;gene_27712;gene_17484;gene_5815;gene_984
PB.8858.1	gene_13580;gene_55208;gene_43440;gene_21445;gene_80777;gene_47194;gene_24578;gene_798;gene_83089;gene_74664;gene_61718;gene_61574;gene_56398;gene_48664;gene_45442;gene_29268;gene_24939;gene_23562;gene_21443;gene_19732;gene_18696;gene_15128;gene_11804;gene_10517;gene_3545
PB.17078.1	gene_59139;gene_21072;gene_83885;gene_61771;gene_36755;gene_6781;gene_84087;gene_80594;gene_70378;gene_68978;gene_65584;gene_65429;gene_64380;gene_59975;gene_59337;gene_51836;gene_43066;gene_39897;gene_37629;gene_31753;gene_26775;gene_24503;gene_18437;gene_8162
PB.11022.1	gene_16332;gene_68382;gene_42189;gene_41526;gene_81460;gene_81068;gene_78016;gene_74300;gene_69698;gene_67575;gene_65750;gene_58067;gene_56185;gene_54543;gene_54377;gene_41094;gene_35846;gene_35685;gene_33977;gene_33184;gene_30057;gene_19500;gene_16095;gene_8817;gene_4385;gene_1884
PB.4820.1	gene_35877;gene_19528;gene_915;gene_76057;gene_60772;gene_81181;gene_78022;gene_71486;gene_70041;gene_66457;gene_44041;gene_30492;gene_25862;gene_22953;gene_18478;gene_16414;gene_15170
PB.1341.1	gene_58382;gene_37646;gene_23369;gene_4812
PB.5228.1	gene_77990;gene_49930;gene_40710;gene_78481;gene_25218;gene_83294;gene_26125;gene_5320;gene_2263;gene_84880;gene_78706;gene_66169;gene_41066;gene_40844;gene_25468;gene_16124;gene_12028;gene_10226
PB.2806.2	gene_21827;gene_46243;gene_25125;gene_84764;gene_75654;gene_68281;gene_67564;gene_67090;gene_63162;gene_55875;gene_42121;gene_42047;gene_39998;gene_36872;gene_23109;gene_18150;gene_17963;gene_11886
PB.12014.1	gene_2584;gene_79917;gene_29785;gene_81306;gene_63346;gene_54142;gene_15039;gene_81942;gene_77444;gene_73042;gene_61512;gene_60093;gene_48957;gene_37238;gene_36507;gene_35535;gene_31647;gene_13950;gene_12239;gene_322;gene_83004;gene_82158;gene_78779;gene_76684;gene_74796;gene_74350;gene_72120;gene_68897;gene_66426;gene_66083;gene_65058;gene_58864;gene_58190;gene_57759;gene_54972;gene_50746;gene_4…
PB.1830.2	gene_13580;gene_55208;gene_83324;gene_76796;gene_62933;gene_53127;gene_33335;gene_68602;gene_58531;gene_41631;gene_30914;gene_15561;gene_6162
PB.8256.1	gene_60753;gene_75948;gene_49650;gene_49093
PB.1009.1	gene_19528;gene_31380;gene_1805;gene_61000;gene_42141;gene_66912;gene_64380;gene_62227;gene_61818;gene_58466;gene_55640;gene_47200;gene_46560;gene_43719;gene_40490;gene_31834;gene_19059;gene_18319;gene_13248;gene_5763;gene_5258;gene_8
PB.16143.1	gene_55208;gene_13580;gene_64888;gene_53689;gene_11952;gene_69475;gene_40003;gene_31560;gene_9684;gene_80848;gene_70437;gene_58008;gene_43563;gene_33943;gene_32763;gene_25408;gene_12830;gene_8035;gene_6139;gene_18
PB.23150.1	gene_55208;gene_43505;gene_42730;gene_32517;gene_20213;gene_85232;gene_81409;gene_78706;gene_73535;gene_72756;gene_62008;gene_61140;gene_41610;gene_41351;gene_37164;gene_36811;gene_36134;gene_35746;gene_31957;gene_27245;gene_25592;gene_21525;gene_19528;gene_16124;gene_13196;gene_6352
PB.11103.4	gene_74610;gene_65168;gene_10561;gene_58667;gene_42095;gene_38635;gene_23197;gene_2205;gene_962;gene_79200;gene_70320;gene_69502;gene_67455;gene_66225;gene_63382;gene_57691;gene_56186;gene_47886;gene_38429;gene_35686;gene_23273;gene_11025;gene_6709
PB.3357.1	gene_81769;gene_70041;gene_34626;gene_77029;gene_73570;gene_71402;gene_68377;gene_48626;gene_37079
PB.20598.2	gene_70568;gene_75477;gene_19704;gene_59150;gene_54489;gene_16052;gene_48035;gene_73941;gene_66461;gene_32998;gene_65468;gene_26839;gene_15414;gene_7098;gene_80380;gene_18775;gene_6090;gene_20696;gene_70493;gene_18980;gene_6256;gene_80921;gene_77512;gene_72676;gene_63942;gene_57575;gene_54613;gene_45305;gene_41810;gene_40369;gene_38375;gene_20393;gene_18118;gene_18093;gene_2584;gene_81584;gene_78…
PB.24975.1	gene_71314;gene_63835;gene_6432;gene_37407;gene_36454;gene_152
PB.18211.1	gene_79787;gene_78437;gene_75226;gene_79779;gene_76758;gene_67424;gene_66420;gene_64792;gene_29073;gene_23489;gene_21580;gene_18697;gene_11164;gene_89
PB.29554.1	gene_69197;gene_16382;gene_68504;gene_66773;gene_36991;gene_32592;gene_27613
PB.23625.1	gene_52202;gene_40477;gene_36323;gene_62180;gene_38655;gene_34466;gene_75015;gene_74074;gene_66462;gene_63751;gene_962;gene_83986;gene_81137;gene_79532;gene_79446;gene_77380;gene_71802;gene_63727;gene_60315;gene_58980;gene_54778;gene_49959;gene_48371;gene_42334;gene_38963;gene_35225;gene_35117;gene_28938;gene_28347;gene_27267;gene_26020;gene_22790;gene_21199;gene_18603;gene_17636;gene_4916
PB.29680.1	gene_54388;gene_39324;gene_72218;gene_57208;gene_53067;gene_48882;gene_37316;gene_13697;gene_13142;gene_9564;gene_5481;gene_81359;gene_81227;gene_80132;gene_73479;gene_69608;gene_58284;gene_53592;gene_48507;gene_43428;gene_38909;gene_33528;gene_33527;gene_24140;gene_20822;gene_18018;gene_13623;gene_9187
PB.15420.2	gene_39556;gene_25511;gene_41107;gene_39990;gene_8012;gene_3100;gene_2522;gene_83337;gene_69770;gene_65991;gene_61145;gene_37596;gene_36336;gene_25776;gene_24551;gene_3684;gene_84430;gene_84158;gene_81983;gene_77000;gene_75878;gene_75371;gene_64037;gene_58458;gene_58439;gene_58214;gene_41826;gene_39704;gene_37220;gene_31445;gene_31226;gene_27170;gene_25683;gene_25285;gene_23836;gene_22536;gene_21…
PB.19322.1	gene_44382;gene_37803;gene_20157;gene_83413;gene_67582;gene_82881;gene_82781;gene_78874;gene_74129;gene_71690;gene_56449;gene_56414;gene_53403;gene_52171;gene_41391;gene_26595;gene_23760;gene_20792;gene_19448;gene_16313;gene_9454;gene_4949;gene_962
PB.24837.1	gene_48823;gene_74521;gene_72111;gene_67355;gene_42374;gene_40026;gene_36944;gene_36549;gene_23377;gene_20344;gene_9468
PB.18883.1	gene_57211;gene_64805;gene_49976;gene_49910;gene_31646;gene_17120
PB.29815.1	gene_55208;gene_61743;gene_34995;gene_69688;gene_45534;gene_41976;gene_40781;gene_36286;gene_28675;gene_24425;gene_83796;gene_80485;gene_77035;gene_68642;gene_65937;gene_64292;gene_57165;gene_55609;gene_55493;gene_51638;gene_50485;gene_47591;gene_45203;gene_31829;gene_29160;gene_27459;gene_25535;gene_25284;gene_19215;gene_5439;gene_1950
PB.10923.1	gene_66883;gene_63495;gene_55752
PB.11377.2	gene_70171;gene_27985;gene_27230;gene_80164;gene_72596;gene_71642;gene_71401;gene_62002;gene_56977;gene_25125;gene_18561;gene_13357;gene_12292;gene_12208;gene_12141;gene_11913;gene_9068;gene_4976
PB.27023.1	gene_60377;gene_47872;gene_70442;gene_68943;gene_55573;gene_38559;gene_30226;gene_8883;gene_694;gene_84679;gene_83837;gene_83829;gene_77603;gene_76461;gene_75836;gene_73828;gene_65408;gene_62273;gene_61934;gene_61316;gene_60166;gene_58796;gene_56654;gene_56295;gene_46679;gene_45706;gene_45218;gene_43622;gene_43578;gene_42829;gene_41769;gene_41542;gene_39498;gene_39259;gene_27270;gene_23937;gene_2…
PB.15009.2	gene_31818;gene_14911;gene_69885;gene_59612;gene_36226;gene_34011;gene_32473;gene_30342;gene_7487;gene_2376;gene_80689;gene_76333;gene_75330;gene_70617;gene_69525;gene_62479;gene_61510;gene_59724;gene_57528;gene_43207;gene_39692;gene_28674;gene_28609;gene_20024;gene_13673;gene_10564;gene_1888;gene_1178;gene_95
PB.4693.1	gene_80496;gene_77543;gene_45664;gene_38789;gene_23848;gene_4943
PB.29655.1	gene_22656;gene_84045;gene_70721;gene_61461;gene_51011;gene_7880;gene_1054;gene_83889;gene_83701;gene_82732;gene_82192;gene_72436;gene_72333;gene_68181;gene_60569;gene_58992;gene_58209;gene_55938;gene_51883;gene_49390;gene_48832;gene_45644;gene_36692;gene_35818;gene_35060;gene_34524;gene_31391;gene_25523;gene_22436;gene_20842;gene_19450;gene_12212;gene_10984;gene_5024;gene_3912
PB.21142.2	gene_73811;gene_62780;gene_64723;gene_64424;gene_56125;gene_54974;gene_47645;gene_44939;gene_34812;gene_20983;gene_13628;gene_12736;gene_12613;gene_11368;gene_746
PB.10212.3	gene_82604;gene_76032;gene_29422;gene_84340;gene_72634;gene_72133;gene_61601;gene_51619;gene_43838;gene_43486;gene_42318;gene_41281;gene_31358;gene_29983;gene_28693;gene_8815;gene_8523;gene_7911
PB.12243.1	gene_60753;gene_60004;gene_28892;gene_12869;gene_39298;gene_37347;gene_34519;gene_34267;gene_10234;gene_9302;gene_83915;gene_81681;gene_69618;gene_67235;gene_61579;gene_60645;gene_58013;gene_49261;gene_47066;gene_34555;gene_32949;gene_24441;gene_22518;gene_21002;gene_18872;gene_8813;gene_7984;gene_6302;gene_3789;gene_3788;gene_3299
PB.3830.10	gene_52607;gene_35781;gene_76317;gene_1171;gene_55237;gene_84006;gene_78620;gene_68988;gene_59658;gene_54321;gene_26165;gene_8448;gene_42579;gene_37603;gene_15881;gene_5103
PB.7683.2	gene_44438;gene_78861;gene_38017;gene_22083;gene_14341
PB.763.2	gene_80032;gene_39372;gene_74795;gene_47688;gene_44561;gene_34834;gene_32519;gene_3931
PB.2350.7	gene_85265;gene_18658;gene_17228;gene_10041;gene_1406;gene_85403;gene_84495;gene_73328;gene_71663;gene_59676;gene_50444;gene_37690;gene_22014;gene_19783;gene_9049;gene_7840
PB.7849.1	gene_85046;gene_76381;gene_71316;gene_27460;gene_25514;gene_83082;gene_75690;gene_74667;gene_73825;gene_63125;gene_59525;gene_58484;gene_54377;gene_53583;gene_44534;gene_43010;gene_42519;gene_41843;gene_39998;gene_28961;gene_28304;gene_26609;gene_24090;gene_18977;gene_16694;gene_9474;gene_9178;gene_8849
PB.25988.1	gene_28418;gene_74046;gene_35090;gene_28018;gene_85133;gene_84073;gene_66082;gene_24828;gene_22490;gene_19848;gene_19515;gene_18984;gene_84112;gene_73402;gene_67170;gene_64867;gene_59386;gene_36971;gene_29848;gene_28075;gene_5940;gene_5178;gene_3050;gene_3007;gene_142
PB.1010.2	gene_63217;gene_38157;gene_33278;gene_28374;gene_21935;gene_77786;gene_70907;gene_60119;gene_77010;gene_75135;gene_74958;gene_74251;gene_71445;gene_65368;gene_64038;gene_46556;gene_35809;gene_33726;gene_29892;gene_27899;gene_22679;gene_21770;gene_19767;gene_19064;gene_18424;gene_2092
PB.10185.3	gene_85032;gene_79775;gene_78723;gene_73795;gene_71624;gene_4681;gene_83218;gene_79571;gene_77723;gene_77040;gene_71316;gene_70546;gene_58121;gene_55420;gene_49412;gene_42270;gene_42109;gene_28524;gene_28475;gene_27041;gene_20136;gene_18304;gene_11949;gene_5579
PB.26395.2	gene_7775;gene_14459;gene_70448;gene_63984;gene_61862;gene_59198;gene_58875;gene_50485;gene_39598;gene_37952;gene_77457;gene_75007;gene_74440;gene_73193;gene_68525;gene_63214;gene_59833;gene_52463;gene_51594;gene_51575;gene_44646;gene_43884;gene_36540;gene_35812;gene_35535;gene_34162;gene_33448;gene_25994;gene_14743;gene_10975
PB.26430.3	gene_60981;gene_39329;gene_39326;gene_33528;gene_33527;gene_15066;gene_83453;gene_81942;gene_79094;gene_79050;gene_65651;gene_62445;gene_31834;gene_30457;gene_18724
PB.3598.1	gene_67827;gene_67241;gene_60088;gene_44143;gene_34751;gene_32521;gene_31766;gene_27417;gene_26166;gene_23293;gene_13603;gene_230;gene_45366;gene_16320;gene_80193;gene_65557;gene_62713;gene_49014;gene_32440;gene_79098;gene_76005;gene_71734
PB.24361.2	gene_42186;gene_35456;gene_6922;gene_65177;gene_71658;gene_65486;gene_28799
PB.29734.2	gene_80564;gene_79245;gene_77064;gene_76261;gene_72833;gene_60421;gene_57808;gene_57567;gene_49531;gene_41683;gene_23746;gene_81750;gene_80103;gene_74240;gene_64677;gene_64444;gene_62659;gene_61701;gene_61140;gene_44007;gene_43996;gene_43563;gene_41204;gene_33691;gene_27825;gene_26470;gene_17200;gene_16747;gene_9493;gene_7792;gene_7739;gene_6139;gene_1678
PB.18694.1	gene_55208;gene_13580;gene_24835;gene_27820;gene_73777;gene_59298;gene_56481;gene_54388;gene_35663;gene_34659;gene_34021;gene_25378;gene_19783;gene_3950;gene_82504;gene_80661;gene_77038;gene_63872;gene_60232;gene_50485;gene_41883;gene_34448;gene_33486;gene_29940;gene_29905;gene_27286;gene_24885;gene_22312;gene_19711;gene_14490;gene_14177;gene_12100;gene_11729;gene_10537;gene_8473;gene_7775;gene_6…
PB.5729.1	gene_5985;gene_66927;gene_61651;gene_24573;gene_19515;gene_85390;gene_68061;gene_63308;gene_52025;gene_25426;gene_21871;gene_5121
PB.29416.2	gene_13580;gene_72336;gene_33735;gene_19027;gene_18484;gene_13571;gene_83796;gene_76638;gene_76100;gene_70296;gene_69344;gene_56778;gene_25976;gene_8904
PB.27210.2	gene_26110;gene_23823;gene_7762;gene_65064;gene_69198;gene_1330;gene_1138;gene_76581;gene_71906;gene_71853;gene_53166;gene_41226;gene_31632;gene_22444;gene_22059;gene_11016;gene_10170;gene_8688;gene_8637;gene_1348
PB.16675.1	gene_27549;gene_75016;gene_28010;gene_40332;gene_2504;gene_72242;gene_66145;gene_63133;gene_56807;gene_34792;gene_31746;gene_26924;gene_22751;gene_19104;gene_11823;gene_7117
PB.162.1	gene_69169;gene_66172;gene_44300;gene_69571
PB.9981.1	gene_4875;gene_16027;gene_71917;gene_57728;gene_73850;gene_49901;gene_22735;gene_68790;gene_66683;gene_54189;gene_50671;gene_46022;gene_44539;gene_44233;gene_36820;gene_35907;gene_35574;gene_34991;gene_34640;gene_28892;gene_25333;gene_11561;gene_3739;gene_1077
PB.18186.1	gene_47717;gene_10912;gene_54935;gene_51819;gene_46329;gene_33677;gene_25332;gene_24240;gene_19073;gene_14671;gene_7177
PB.14401.1	gene_83548;gene_37742;gene_71061;gene_65716;gene_63808;gene_60940;gene_47891;gene_38265;gene_28303;gene_18888;gene_15363;gene_2324
PB.14678.2	gene_84575;gene_70232;gene_50921;gene_32618;gene_26565;gene_23069;gene_18257;gene_12246;gene_78566;gene_76966;gene_75319;gene_62781;gene_47043;gene_18202;gene_15555;gene_78391;gene_75019;gene_70685;gene_42091;gene_12165;gene_8612;gene_84576;gene_81744;gene_79640;gene_77299;gene_75923;gene_71624;gene_71055;gene_65716;gene_61989;gene_61237;gene_60954;gene_59301;gene_54502;gene_47925;gene_45441;gene…
PB.17409.1	gene_65143;gene_56654;gene_30446;gene_1393;gene_20830;gene_84880;gene_81690;gene_81214;gene_80542;gene_79205;gene_79042;gene_77035;gene_76681;gene_73161;gene_72498;gene_67008;gene_51440;gene_46039;gene_40582;gene_37696;gene_37009;gene_30492;gene_27646;gene_22349;gene_14613;gene_14360;gene_10678;gene_5795;gene_4556;gene_3065;gene_2727;gene_2354;gene_2157;gene_82561;gene_78569;gene_78116;gene_70721…
PB.27063.1	gene_55208;gene_13580;gene_58480;gene_31630;gene_26412;gene_84149;gene_83513;gene_72772;gene_72321;gene_67614;gene_61707;gene_59892;gene_55849;gene_37172;gene_34755;gene_30852;gene_28264;gene_12919;gene_9407;gene_8757;gene_8457
PB.20925.1	gene_82786;gene_6167;gene_79767;gene_78841;gene_72304;gene_69252;gene_52804;gene_46082;gene_41520;gene_38332;gene_28425;gene_28106;gene_23122;gene_11083;gene_7958;gene_5907;gene_1208
PB.3677.1	gene_54964;gene_59833;gene_51177;gene_34302;gene_33448;gene_33036;gene_80141;gene_72942;gene_71861;gene_68916;gene_63573;gene_60570;gene_58856;gene_46729;gene_41245;gene_22212;gene_10682;gene_6066
PB.17567.1	gene_36014;gene_9853;gene_77788;gene_75203;gene_72426;gene_64888;gene_47886;gene_47067;gene_41813;gene_29203;gene_28186;gene_27780;gene_18877;gene_18695;gene_11790;gene_9660;gene_5962;gene_5185;gene_2034
PB.6760.3	gene_35846;gene_52169;gene_76048;gene_59730;gene_59298;gene_57952;gene_56605;gene_47256;gene_40475;gene_34659;gene_33674;gene_28609;gene_27364;gene_19324;gene_6328;gene_1888;gene_1178
PB.16477.1	gene_42070;gene_42071;gene_62228;gene_10886;gene_2944;gene_70006;gene_69287;gene_60928;gene_58305;gene_56414;gene_48841;gene_44412;gene_37780;gene_37339;gene_20402
PB.1857.1	gene_13580;gene_76177;gene_56982;gene_44988;gene_60430;gene_54211;gene_39618;gene_31176;gene_28883;gene_9935;gene_2094;gene_2006
PB.8877.1	gene_70493;gene_441;gene_6090;gene_51790;gene_41639;gene_41810;gene_85261;gene_82260;gene_69841;gene_66629;gene_57994;gene_57860;gene_44415;gene_25324;gene_18660;gene_18005;gene_10972;gene_7471
PB.26287.32	gene_15408;gene_84800;gene_32828;gene_29556;gene_28420;gene_22816;gene_10475
PB.21168.1	gene_765;gene_76386;gene_49014;gene_38919;gene_36855;gene_32440;gene_17671;gene_14978;gene_4142;gene_84386;gene_80752;gene_71948;gene_47067;gene_43016;gene_33509;gene_29725;gene_21285;gene_12155
PB.4610.2	gene_26110;gene_23823;gene_5740;gene_69198;gene_39756;gene_7775;gene_1138;gene_85479;gene_79718;gene_74041;gene_73698;gene_71906;gene_71853;gene_57940;gene_41226;gene_36324;gene_36219;gene_29754;gene_28765;gene_26034;gene_22216;gene_22059;gene_21520;gene_17974;gene_11016;gene_10170;gene_10089;gene_8688;gene_8637
PB.7879.1	gene_58790;gene_40772;gene_37133;gene_73193;gene_72153;gene_71314;gene_70232;gene_66942;gene_42730;gene_30492;gene_23870;gene_20213;gene_15555
PB.23912.1	gene_61771;gene_32954;gene_22513;gene_9351;gene_85272;gene_83472;gene_79949;gene_79409;gene_75632;gene_68410;gene_62619;gene_61699;gene_58410;gene_56526;gene_42238;gene_39110;gene_38265;gene_37180;gene_37124;gene_33500;gene_32530;gene_30842;gene_27564;gene_27492;gene_17588;gene_16670;gene_7628;gene_7083;gene_7029;gene_3920;gene_1131
PB.3032.2	gene_72318;gene_58571;gene_21065;gene_81715;gene_52626;gene_46346;gene_43994;gene_33555;gene_30097;gene_26472;gene_25978;gene_25334;gene_24915;gene_20531;gene_16642;gene_13553;gene_10937;gene_10039;gene_6695;gene_2041
PB.29264.1	gene_79085;gene_39205;gene_52607;gene_64910;gene_58572;gene_38824;gene_73356;gene_59658;gene_51452;gene_41648;gene_35781;gene_31097;gene_17896;gene_12821;gene_81673;gene_80323;gene_80288;gene_77191;gene_75878;gene_74535;gene_74289;gene_73087;gene_68988;gene_64285;gene_63052;gene_60270;gene_54883;gene_53945;gene_50413;gene_44251;gene_41945;gene_34038;gene_29602;gene_26165;gene_25285;gene_22573;gen…
PB.5067.2	gene_55208;gene_13580;gene_20884;gene_9191;gene_69571;gene_26109;gene_6104;gene_80644;gene_76319;gene_76306;gene_72634;gene_69272;gene_47591;gene_42316;gene_40337;gene_30107;gene_20377;gene_10264;gene_8729;gene_3216;gene_949
PB.28619.11	gene_33641;gene_27149;gene_85524;gene_82728;gene_31102;gene_9478;gene_83652;gene_76725;gene_38234;gene_27019;gene_13231;gene_7575;gene_6379;gene_5937
PB.7872.1	gene_83846;gene_50744;gene_553;gene_80954;gene_80137;gene_76836;gene_76346;gene_69311;gene_69187;gene_64271;gene_63575;gene_62650;gene_60775;gene_60040;gene_52116;gene_36018;gene_33641;gene_32610;gene_31026;gene_28172;gene_24443;gene_18321;gene_18145;gene_17776;gene_14109;gene_11750;gene_7286;gene_2776;gene_440
PB.24301.1	gene_64796;gene_31761;gene_28162;gene_21222;gene_85280;gene_84097;gene_80722;gene_79753;gene_79752;gene_79749;gene_74944;gene_71891;gene_65354;gene_59677;gene_59675;gene_46762;gene_35547;gene_35474;gene_28878;gene_15806;gene_85446;gene_79764;gene_79237;gene_69422;gene_62751;gene_62076;gene_62074;gene_58382;gene_57707;gene_57247;gene_52798;gene_51239;gene_45882;gene_41472;gene_41013;gene_33975;gen…
PB.45.13	gene_71825;gene_76459
PB.901.1	gene_52122;gene_78420;gene_60371;gene_48330;gene_45427;gene_38109;gene_29194;gene_23113;gene_13746;gene_7942;gene_4655
PB.237.1	gene_29802;gene_59245;gene_50061;gene_30448;gene_80229;gene_67070;gene_64869;gene_53166;gene_31447;gene_17686;gene_14963;gene_4932;gene_2275
PB.14945.3	gene_68278;gene_41778;gene_16295;gene_10621;gene_6853;gene_39875;gene_36722;gene_3578
PB.10820.2	gene_29266;gene_13998;gene_81481;gene_77541;gene_52817;gene_42169;gene_16358;gene_2194
PB.11859.1	gene_55208;gene_1395;gene_28883;gene_74794;gene_83796;gene_49414;gene_39904;gene_35529;gene_34889;gene_32853;gene_25045;gene_15710;gene_13622;gene_12507;gene_681
PB.27643.1	gene_50956;gene_67663;gene_39951;gene_59121;gene_35000;gene_57205;gene_41945;gene_36010;gene_19789;gene_54669;gene_42062;gene_12243;gene_80307;gene_49218;gene_4243;gene_63117;gene_54061;gene_51969;gene_32175;gene_22752;gene_8420;gene_4956;gene_83240;gene_79179;gene_76543;gene_71543;gene_71445;gene_58043;gene_57863;gene_57713;gene_45323;gene_44369;gene_42384;gene_38890;gene_37538;gene_37408;gene_3…
PB.9222.1	gene_40458;gene_1666;gene_81020;gene_59395;gene_54493;gene_53581;gene_40941;gene_37595;gene_36495;gene_35476;gene_26194;gene_19227;gene_13565;gene_3080
PB.18330.1	gene_62002;gene_44428;gene_11271;gene_79094;gene_71220;gene_69571;gene_65378;gene_61391;gene_60107;gene_57112;gene_54318;gene_35064;gene_20325;gene_10813;gene_8373;gene_2016;gene_1400;gene_84284;gene_62463;gene_53434;gene_39357;gene_34481;gene_30209;gene_25906;gene_7973;gene_2711
PB.26149.2	gene_13706;gene_42731;gene_13363;gene_80159;gene_512;gene_78599;gene_78345;gene_63493;gene_61716;gene_61477;gene_61140;gene_60015;gene_56920;gene_52583;gene_50966;gene_40940;gene_33083;gene_20868;gene_6352;gene_297
PB.22092.1	gene_22477;gene_19140
PB.6338.3	gene_76309;gene_5752;gene_69974;gene_80594;gene_74550;gene_72524;gene_68586;gene_62738;gene_60168;gene_49018;gene_40976;gene_35796;gene_80558;gene_73161;gene_72054;gene_71104;gene_69302;gene_66020;gene_58597;gene_51105;gene_47609;gene_44820;gene_37966;gene_25320;gene_23652;gene_15193;gene_4510
PB.14550.5	gene_10553;gene_85029;gene_85118;gene_63448;gene_15039;gene_10600;gene_85258;gene_81615;gene_51525;gene_47506;gene_42418;gene_35378;gene_13953;gene_6082;gene_3983;gene_79917;gene_78918;gene_76346;gene_70640;gene_63348;gene_57248;gene_55230;gene_43440;gene_29007;gene_24081;gene_19609;gene_18403;gene_15628;gene_9081
PB.24957.3	gene_81328;gene_49411;gene_7775;gene_85557;gene_84029;gene_81617;gene_74862;gene_71714;gene_15998;gene_11113;gene_5906;gene_46;gene_84858;gene_84589;gene_79605;gene_76629;gene_74579;gene_71627;gene_68391;gene_65260;gene_64194;gene_62763;gene_60781;gene_57952;gene_55420;gene_54976;gene_52360;gene_52242;gene_50064;gene_47231;gene_45098;gene_44528;gene_42796;gene_42109;gene_40477;gene_38604;gene_380…
PB.14307.4	gene_24573;gene_19515;gene_68841;gene_67785;gene_56790;gene_51546;gene_24976;gene_84635;gene_81443;gene_80544;gene_75387;gene_72194;gene_64851;gene_60426;gene_60235;gene_59910;gene_59294;gene_58415;gene_58406;gene_57859;gene_57465;gene_55646;gene_55204;gene_55203;gene_53413;gene_52497;gene_52025;gene_51622;gene_47529;gene_46626;gene_43731;gene_41334;gene_39580;gene_33324;gene_29327;gene_13806;gen…
PB.26351.1	gene_80356;gene_83348;gene_67603;gene_60040;gene_41854;gene_81837;gene_57389;gene_40397;gene_9254
PB.11852.2	gene_13580;gene_34605;gene_17719;gene_39223;gene_38951;gene_9684;gene_83796;gene_51896;gene_40003;gene_38894;gene_38523;gene_34851;gene_34708;gene_34112;gene_28048;gene_27856;gene_19596;gene_17950;gene_8402;gene_2143
PB.29899.2	gene_65057;gene_81008;gene_78861;gene_74215;gene_71054;gene_68649;gene_52172;gene_46040;gene_42252;gene_36222;gene_30963;gene_29985;gene_25536;gene_13921;gene_12069;gene_4399
PB.15861.1	gene_63208;gene_49688;gene_48288;gene_46553;gene_36107;gene_30639;gene_14912;gene_82818;gene_57357;gene_35116;gene_18171
PB.23889.1	gene_48973;gene_23593;gene_59506;gene_53476;gene_37969;gene_15126;gene_13996;gene_79241;gene_68049;gene_62579;gene_59918;gene_59914;gene_57940;gene_57779;gene_54689;gene_48452;gene_45228;gene_42156;gene_41976;gene_41110;gene_40908;gene_40781;gene_40131;gene_35970;gene_35731;gene_34606;gene_29762;gene_29559;gene_14798;gene_12098;gene_11494;gene_5231;gene_907;gene_509;gene_508
PB.12004.1	gene_71894;gene_69396;gene_66913;gene_54018;gene_45966;gene_35224;gene_1330;gene_71427;gene_54202;gene_28000;gene_15295;gene_81696;gene_80229;gene_77231;gene_76436;gene_71789;gene_68108;gene_67369;gene_64776;gene_61743;gene_59375;gene_54024;gene_51001;gene_50485;gene_41412;gene_34260;gene_27640;gene_27402;gene_26868;gene_26441;gene_24081;gene_17261;gene_14740;gene_14568;gene_12599;gene_5626;gene_…
PB.11313.1	gene_13580;gene_8841;gene_34266;gene_17962;gene_10452;gene_228;gene_83796;gene_83324;gene_76796;gene_71278;gene_62807;gene_50341;gene_40087;gene_36382;gene_23968;gene_18928;gene_13738;gene_5225;gene_3453
PB.5246.1	gene_85431;gene_72574;gene_69622;gene_69347;gene_45418;gene_38460;gene_35677;gene_30549;gene_17950;gene_17932;gene_12063;gene_7047
PB.26828.1	gene_32440;gene_17770;gene_9809;gene_79545;gene_72022;gene_51420;gene_34887;gene_18980;gene_6260
PB.22941.1	gene_44166;gene_21912;gene_3558;gene_77184;gene_74436;gene_73218;gene_54178;gene_39322;gene_23706;gene_83703;gene_81293;gene_75606;gene_74928;gene_74497;gene_72998;gene_72489;gene_67701;gene_66627;gene_66104;gene_63279;gene_62113;gene_62006;gene_48753;gene_46080;gene_43594;gene_38257;gene_30628;gene_22885;gene_18219;gene_13038;gene_2241;gene_168
PB.25791.3	gene_12278;gene_11323;gene_33556;gene_83568;gene_78796;gene_78446;gene_77038;gene_68765;gene_60077;gene_58903;gene_28066;gene_15483;gene_11588;gene_6625
PB.20085.1	gene_82655;gene_49645;gene_58188;gene_36985;gene_85046;gene_70381;gene_59866;gene_55383;gene_48804;gene_33865;gene_22290;gene_16163;gene_6328;gene_4161
PB.11350.1	gene_78840;gene_8806;gene_61369;gene_47298;gene_17652;gene_11817;gene_6373;gene_83122;gene_80159;gene_80146;gene_75692;gene_65179;gene_64031;gene_58774;gene_57892;gene_51723;gene_47773;gene_47741;gene_45726;gene_43117;gene_42583;gene_40238;gene_37293;gene_33823;gene_31544;gene_24871;gene_21239;gene_14822;gene_14546;gene_9808;gene_8696;gene_6236;gene_3303
PB.20841.2	gene_61086;gene_55486;gene_48139;gene_42334;gene_19647;gene_81912;gene_40626
PB.23057.3	gene_34557;gene_6622;gene_9188;gene_6830;gene_1528
PB.11286.2	gene_13580;gene_16758;gene_83324;gene_74814;gene_26109;gene_3245;gene_83796;gene_79412;gene_77902;gene_75986;gene_65840;gene_57231;gene_54211;gene_51544;gene_49656;gene_44594;gene_37480;gene_22734;gene_19594;gene_17509;gene_13765;gene_9698;gene_9250;gene_9234
PB.24995.1	gene_65347;gene_62034;gene_83341;gene_75632;gene_70486;gene_46380;gene_22624
PB.26880.1	gene_72429;gene_35116;gene_73552;gene_41375;gene_30446;gene_85258;gene_67008;gene_63643;gene_63492;gene_63315;gene_59059;gene_57681;gene_54568;gene_50059;gene_49768;gene_48823;gene_39263;gene_36953;gene_32121;gene_28970;gene_27646;gene_25271;gene_20708;gene_17104;gene_7274
PB.29630.1	gene_79089;gene_75472;gene_48482;gene_27273;gene_76304;gene_6260;gene_79018;gene_77102;gene_57351;gene_47902;gene_42173;gene_40872;gene_28576;gene_74244;gene_70652;gene_66151;gene_62224;gene_61658;gene_51009;gene_35729;gene_32219;gene_24602;gene_23904;gene_17762;gene_6990;gene_6597;gene_4775;gene_3334
PB.17169.1	gene_83001;gene_71692;gene_81995;gene_80382;gene_72417;gene_29613;gene_6495;gene_857;gene_265;gene_85372;gene_80973;gene_78089;gene_76677;gene_72862;gene_71894;gene_68890;gene_64793;gene_59506;gene_55968;gene_54060;gene_53032;gene_49183;gene_44489;gene_35454;gene_34099;gene_30289;gene_29068;gene_28420;gene_24454;gene_22816;gene_22778;gene_18697;gene_17102;gene_15558;gene_14389;gene_11845;gene_836…
PB.24695.1	gene_41204;gene_37982;gene_287;gene_76298;gene_67938;gene_24701;gene_84814;gene_79954;gene_66804;gene_52975;gene_49014;gene_75255;gene_74668;gene_72151;gene_68018;gene_66154;gene_63947;gene_60579;gene_39156;gene_23432;gene_19610;gene_17494;gene_81880;gene_80103;gene_71236;gene_66081;gene_65017;gene_62722;gene_62547;gene_61425;gene_53821;gene_53788;gene_52976;gene_50293;gene_43768;gene_35478;gene_…
PB.8907.10	gene_31145;gene_67661;gene_63904;gene_55237;gene_49455;gene_38649;gene_34907;gene_33095;gene_23320;gene_81359;gene_80240;gene_78541;gene_71205;gene_68988;gene_59658;gene_57351;gene_54684;gene_52607;gene_39737;gene_35781;gene_26165;gene_19555;gene_12266;gene_5257
PB.28467.1	gene_69708;gene_21630;gene_76164;gene_74864;gene_73883;gene_58824;gene_25834;gene_19346;gene_6715
PB.6992.1	gene_81182;gene_41237;gene_84137;gene_82774;gene_77744;gene_76057;gene_67481;gene_63855;gene_55975;gene_45765;gene_41175;gene_36246;gene_34629;gene_23582;gene_20353;gene_19412;gene_17584;gene_13129;gene_10975;gene_4533;gene_4316
PB.15667.5	gene_63058;gene_7331;gene_68653;gene_60021;gene_45734;gene_44001;gene_21601;gene_5391
PB.7729.5	gene_52745;gene_19515;gene_74046;gene_28418;gene_35090;gene_72325;gene_71520;gene_19140;gene_79002;gene_78362;gene_74188;gene_63977;gene_58054;gene_36797;gene_28018;gene_21890;gene_10903;gene_9337;gene_6327;gene_2366
PB.20420.1	gene_63255;gene_33224;gene_61739;gene_55081;gene_29508;gene_17929;gene_9279;gene_64470;gene_62228;gene_54969;gene_53903;gene_13998;gene_793;gene_70969;gene_68791;gene_67039;gene_28892;gene_23113;gene_9342
PB.8733.2	gene_61347;gene_36781;gene_23212;gene_66461;gene_61702;gene_55338;gene_44590;gene_19579;gene_4893;gene_2395;gene_82913;gene_79876;gene_79671;gene_78997;gene_57901;gene_22614;gene_14798;gene_10699;gene_9533;gene_6627;gene_3651;gene_46
PB.76.3	gene_61936;gene_36430;gene_31173;gene_16561;gene_6814;gene_80659;gene_70718;gene_59726;gene_59394;gene_57876;gene_49824;gene_44591;gene_43505;gene_39320;gene_19820;gene_8056;gene_3035;gene_2455
PB.25093.1	gene_82273;gene_56181;gene_36110;gene_31391;gene_20447
PB.6408.1	gene_13274;gene_799;gene_75256;gene_69614;gene_67881;gene_62473;gene_58733;gene_30215;gene_23398;gene_19515;gene_9015
PB.4952.1	gene_13580;gene_77352;gene_1765;gene_78;gene_65024;gene_62888;gene_54636;gene_51164;gene_31992;gene_7403;gene_5671;gene_81162;gene_77603;gene_72120;gene_67816;gene_65929;gene_65042;gene_63835;gene_62042;gene_61461;gene_58239;gene_46610;gene_46201;gene_44394;gene_41572;gene_38878;gene_37540;gene_37089;gene_35371;gene_27868;gene_20589;gene_19674;gene_18836;gene_18831;gene_17667;gene_15764;gene_9996…
PB.7969.1	gene_16185;gene_50222;gene_38086;gene_30940;gene_80822;gene_78407;gene_73732;gene_54637;gene_23601;gene_19983;gene_19304;gene_5507;gene_682
PB.20133.1	gene_65580;gene_58633;gene_40678;gene_35381;gene_15494;gene_10796;gene_62566;gene_44816;gene_43680;gene_43446;gene_38978;gene_34100;gene_22221;gene_17017;gene_16916;gene_15648;gene_12779
PB.9465.1	gene_26013;gene_19515;gene_52305;gene_63019;gene_52045;gene_84276;gene_78861;gene_57536;gene_47059;gene_39606;gene_22083;gene_19168;gene_84331;gene_80036;gene_77243;gene_65042;gene_56468;gene_54372;gene_49642;gene_28555;gene_28018;gene_23361;gene_18527;gene_17460;gene_5684;gene_4075;gene_834
PB.14521.1	gene_49518;gene_24469;gene_10783;gene_78150;gene_53608;gene_46617;gene_41323;gene_15126;gene_85138;gene_84814;gene_82499;gene_79954;gene_76250;gene_72419;gene_67093;gene_61523;gene_61287;gene_54873;gene_26213;gene_19226;gene_16233;gene_13568;gene_8419;gene_2152
PB.24193.1	gene_79661;gene_78977;gene_61477;gene_58153;gene_52078;gene_46209;gene_42571;gene_41951;gene_9154;gene_4975
PB.18086.4	gene_53574;gene_73099;gene_67068;gene_50067;gene_35896;gene_30314;gene_23202
PB.5504.2	gene_47506;gene_77001;gene_74582;gene_57369;gene_31119
PB.29781.1	gene_53857;gene_36478;gene_9790;gene_3524;gene_79546;gene_69799;gene_63290;gene_61149;gene_35664;gene_21263;gene_7238
PB.26603.1	gene_79106;gene_60277;gene_59936;gene_59160;gene_53825;gene_47345;gene_10372;gene_77562;gene_77324;gene_72301;gene_59937;gene_35883;gene_24806;gene_14109;gene_14108;gene_85394;gene_80298;gene_71336;gene_70883;gene_65356;gene_62306;gene_53080;gene_37594;gene_31821;gene_31608;gene_26800;gene_22571;gene_21588;gene_15332;gene_15193;gene_3081
PB.10827.1	gene_72939;gene_57691;gene_34715;gene_18286;gene_59189;gene_42277;gene_83718;gene_78378;gene_73737;gene_73531;gene_69322;gene_65409;gene_58174;gene_55501;gene_50671;gene_46741;gene_37517;gene_36381;gene_33249;gene_19815;gene_9247;gene_2319
PB.12640.2	gene_39579;gene_79497;gene_74206;gene_36918;gene_7847;gene_47506;gene_22563;gene_9704
PB.8631.1	gene_84678;gene_75478;gene_70717;gene_48725;gene_28738;gene_21325;gene_4014;gene_826;gene_78087;gene_77886;gene_76614;gene_75270;gene_75208;gene_74504;gene_71356;gene_71064;gene_63151;gene_62118;gene_58398;gene_57567;gene_54194;gene_36430;gene_31967;gene_28186;gene_26051;gene_15644;gene_11337;gene_11189;gene_8010;gene_3379;gene_2035
PB.11873.1	gene_21170;gene_7071;gene_6649;gene_41489;gene_20581;gene_4065;gene_85231;gene_78287;gene_78258;gene_78017;gene_75598;gene_75226;gene_65587;gene_51440;gene_50112;gene_36772;gene_29135;gene_28199;gene_26866;gene_19610;gene_10998;gene_9532;gene_4702;gene_2066;gene_1535
PB.19008.3	gene_83781;gene_72137;gene_59847;gene_27176;gene_10601;gene_82766;gene_72044;gene_53334;gene_46729;gene_40631;gene_33641;gene_32938;gene_31151;gene_22311;gene_17516;gene_12599;gene_10717;gene_5949;gene_5181;gene_3795;gene_3167
PB.12840.1	gene_55208;gene_13580;gene_59424;gene_20332;gene_80629;gene_67652;gene_43563;gene_35821;gene_82133;gene_75853;gene_70478;gene_68536;gene_65356;gene_60761;gene_56398;gene_46719;gene_37237;gene_36974;gene_34170;gene_31956;gene_24939;gene_17611;gene_14114;gene_5425
PB.6921.1	gene_72405;gene_44452;gene_69862;gene_77888;gene_70178;gene_65625;gene_58403;gene_55282;gene_50005;gene_34659;gene_19246;gene_3334;gene_2551
PB.6764.1	gene_74046;gene_35090;gene_39705;gene_28018;gene_82066;gene_73850;gene_60490;gene_60405;gene_32529;gene_8056;gene_7508;gene_80490;gene_74885;gene_64254;gene_57118;gene_56159;gene_29616;gene_2219;gene_700;gene_85028;gene_82682;gene_82604;gene_82557;gene_80542;gene_78741;gene_74191;gene_72789;gene_71992;gene_66609;gene_65073;gene_54662;gene_49738;gene_49147;gene_46766;gene_46530;gene_45442;gene_426…
PB.6025.1	gene_37329;gene_30800;gene_8950;gene_77462;gene_68763;gene_17460;gene_14895;gene_3320;gene_79754;gene_56047;gene_45966;gene_42599;gene_42319;gene_41019;gene_10677;gene_9483;gene_4742
PB.1489.3	gene_76932;gene_71486;gene_50556;gene_18370;gene_72318;gene_48659;gene_17787;gene_81505;gene_72513;gene_59680;gene_24217;gene_21163;gene_13759;gene_81193;gene_79756;gene_79755;gene_79754;gene_73640;gene_70652;gene_67936;gene_59679;gene_59678;gene_57755;gene_50228;gene_45965;gene_40081;gene_36019;gene_34165;gene_26481;gene_25036;gene_24602;gene_21515;gene_21050;gene_9243;gene_4943
PB.1820.1	gene_13580;gene_54211;gene_15483;gene_7887;gene_1631;gene_79032;gene_70421;gene_69207;gene_67286;gene_62715;gene_58915;gene_58436;gene_56432;gene_53028;gene_50939;gene_43589;gene_39576;gene_33544;gene_27053;gene_26826;gene_26020;gene_21075;gene_16565;gene_11681;gene_8825;gene_7843;gene_2106
PB.17036.2	gene_37327;gene_29399;gene_1184;gene_73643;gene_73252;gene_69156;gene_68399;gene_66625;gene_61647;gene_60216;gene_55420;gene_48884;gene_42830;gene_32618;gene_22886;gene_19970;gene_13630;gene_5779;gene_5579
PB.13799.1	gene_9351;gene_80163;gene_75604;gene_66339;gene_59290;gene_47265;gene_14411;gene_81141;gene_78199;gene_59045;gene_59001;gene_52408;gene_43945;gene_42984;gene_33126;gene_22843;gene_15826;gene_10097;gene_112
PB.16257.1	gene_8265;gene_58638;gene_26800;gene_20669;gene_14138;gene_9503;gene_5390;gene_181;gene_77008;gene_72630;gene_45854;gene_29316;gene_25300;gene_23566;gene_17017;gene_9532;gene_7645;gene_6625;gene_6010;gene_83018;gene_80953;gene_72889;gene_71849;gene_71803;gene_70925;gene_66602;gene_65664;gene_60867;gene_60642;gene_60039;gene_52795;gene_40358;gene_38972;gene_38401;gene_35056;gene_35025;gene_24658;g…
PB.1732.1	gene_82829;gene_75319;gene_69010;gene_69009;gene_64467;gene_63989;gene_63541;gene_45216;gene_37773;gene_20549;gene_13525;gene_75577;gene_61663;gene_54142;gene_83166;gene_76681;gene_76085;gene_57118;gene_55109;gene_51351;gene_46318;gene_43636;gene_38463;gene_27518;gene_27063;gene_26755;gene_11535;gene_10667;gene_10248;gene_6483;gene_1218;gene_962
PB.22368.1	gene_79202;gene_78121;gene_31920;gene_30944;gene_27708;gene_84545;gene_83556;gene_80288;gene_73488;gene_73363;gene_42105;gene_42095;gene_41673;gene_41060;gene_39038;gene_38907;gene_37164;gene_35091;gene_31885;gene_30725;gene_28589;gene_24326;gene_22155;gene_21983;gene_21065;gene_19246;gene_18514;gene_9484;gene_9140
PB.10868.3	gene_9467;gene_1168;gene_42679;gene_83708;gene_77007;gene_75374;gene_61000;gene_58257;gene_48758;gene_45200;gene_42141;gene_39936;gene_39705;gene_38489;gene_38058;gene_37693;gene_28662;gene_27634;gene_19798;gene_18845;gene_17680;gene_13994;gene_10547;gene_4740
PB.17756.1	gene_50400;gene_23428;gene_35844;gene_54815;gene_28359;gene_81413;gene_55770;gene_54441;gene_49846;gene_46164;gene_44729;gene_40078;gene_37210;gene_30756;gene_27645;gene_14439;gene_10134;gene_83979;gene_78310;gene_78280;gene_77370;gene_76918;gene_69140;gene_63648;gene_62538;gene_55380;gene_54202;gene_53677;gene_41980;gene_41443;gene_38965;gene_35948;gene_35701;gene_28000;gene_24150;gene_23261;gen…
PB.7300.1	gene_70635;gene_24619;gene_84862;gene_71209;gene_67141;gene_59018;gene_52116;gene_42365;gene_35739;gene_24706;gene_21845;gene_19668;gene_16651;gene_15673;gene_10713;gene_6814;gene_3736;gene_3573
PB.28798.1	gene_26977;gene_56548;gene_82044;gene_40374;gene_83603;gene_81793;gene_73470;gene_70907;gene_69995;gene_67188;gene_62489;gene_59491;gene_51732;gene_39757;gene_29758;gene_29247;gene_27047;gene_21225;gene_19767;gene_19714;gene_17717;gene_16917;gene_7969;gene_4527;gene_3931;gene_805
PB.25146.1	gene_79890;gene_71479;gene_25406;gene_19985;gene_84365;gene_81825;gene_80850;gene_67909;gene_65780;gene_48417;gene_43017;gene_42809;gene_35664;gene_29761;gene_27897;gene_19388;gene_14534;gene_14457;gene_13455;gene_7238;gene_37
PB.16127.1	gene_79116;gene_75433;gene_74885;gene_73880;gene_73694;gene_66622;gene_45172;gene_44528;gene_42542;gene_22903;gene_4751
PB.844.1	gene_55208;gene_13580;gene_24345;gene_83796;gene_58226;gene_42579;gene_37525;gene_22483;gene_22195;gene_54009;gene_47673;gene_47591;gene_37705;gene_23477;gene_19215;gene_6317;gene_1855
PB.23889.3	gene_48973;gene_23593;gene_53476;gene_68049;gene_62579;gene_59918;gene_59914;gene_57779;gene_48452;gene_41976;gene_40781;gene_40131;gene_35731;gene_34606;gene_5231
PB.2558.3	gene_69203;gene_44933;gene_20399;gene_81572;gene_73176;gene_66734;gene_50053;gene_46058;gene_25986;gene_19410;gene_3571
PB.26288.4	gene_80000;gene_74289;gene_65434;gene_54883;gene_21520;gene_81471;gene_80672;gene_63767;gene_59047;gene_58287;gene_55193;gene_51067;gene_46713;gene_41709;gene_37603;gene_37329;gene_35938;gene_30800;gene_26356;gene_25389;gene_22157;gene_14895;gene_13208;gene_6798;gene_5103
PB.8762.1	gene_71316;gene_70541;gene_68792;gene_6940;gene_60775;gene_58868;gene_28802;gene_20488
PB.12721.4	gene_9858;gene_1450;gene_54687;gene_74496;gene_74095;gene_73560;gene_64427;gene_59405;gene_40089;gene_38929;gene_38468;gene_23960;gene_17671;gene_7263;gene_82709;gene_82049;gene_79045;gene_77602;gene_77165;gene_73990;gene_73517;gene_71042;gene_70597;gene_64504;gene_64172;gene_58174;gene_57852;gene_57761;gene_52468;gene_49066;gene_48469;gene_45146;gene_43184;gene_41628;gene_41315;gene_40982;gene_3…
PB.15773.1	gene_78074;gene_14435;gene_10132;gene_79530;gene_76664;gene_75845;gene_75365;gene_72913;gene_72908;gene_69816;gene_65528;gene_59608;gene_40782;gene_38072;gene_37696;gene_25018;gene_15126;gene_8478;gene_6000;gene_2683
PB.2672.1	gene_72828;gene_65468;gene_63958;gene_61271;gene_36505;gene_31604;gene_84684;gene_82004;gene_78746;gene_75249;gene_62993;gene_48316;gene_47177;gene_41811;gene_37748;gene_35317;gene_34997;gene_33604;gene_31932;gene_23717;gene_18018;gene_11142;gene_7407;gene_1452
PB.10732.1	gene_64010;gene_21998;gene_84095;gene_79257;gene_67068;gene_65540;gene_62894;gene_55917;gene_37456;gene_31627;gene_30955;gene_29715;gene_26460
PB.27063.3	gene_1330;gene_46046;gene_37905;gene_35970;gene_31630;gene_26412;gene_84149;gene_83513;gene_78237;gene_77343;gene_77035;gene_72772;gene_72321;gene_67652;gene_67614;gene_61835;gene_61707;gene_59892;gene_57394;gene_55849;gene_55282;gene_45067;gene_42670;gene_40370;gene_37172;gene_35499;gene_34755;gene_31885;gene_30852;gene_29970;gene_28264;gene_23973;gene_21229;gene_19762;gene_18773;gene_14778;gene…
PB.18338.1	gene_49153;gene_49079;gene_7945;gene_75237;gene_59083;gene_50650;gene_49824;gene_48884;gene_48556;gene_32820;gene_30592;gene_27591;gene_15736;gene_15706;gene_13771;gene_12582;gene_10226;gene_8470;gene_4813;gene_2241;gene_84321;gene_81881;gene_81473;gene_79726;gene_78566;gene_76362;gene_74204;gene_73700;gene_72333;gene_70984;gene_70403;gene_69683;gene_65505;gene_62280;gene_60569;gene_59452;gene_58…
PB.904.1	gene_18527;gene_5345;gene_84431;gene_73128;gene_62109;gene_59355;gene_44147;gene_33070;gene_15719
PB.16799.1	gene_13580;gene_55208;gene_83324;gene_81421;gene_78973;gene_77094;gene_76696;gene_75855;gene_74373;gene_66024;gene_64114;gene_57627;gene_56424;gene_40365;gene_38167;gene_36454;gene_34659;gene_29388;gene_26278;gene_25647;gene_19313;gene_6345
PB.16023.3	gene_78777;gene_73512;gene_70079;gene_20262;gene_11014
PB.8122.1	gene_83447;gene_54672;gene_15561;gene_1469;gene_82919;gene_69800;gene_61146;gene_49079;gene_41111;gene_26103;gene_25846;gene_25352;gene_20042;gene_17527;gene_10713;gene_2927;gene_1807;gene_1721
PB.8658.3	gene_59218;gene_58188;gene_3580;gene_59658;gene_46743;gene_35781;gene_9859;gene_81471;gene_80418;gene_73648;gene_52675;gene_52607;gene_80911;gene_78551;gene_64650;gene_64155;gene_62507;gene_58835;gene_56984;gene_55237;gene_53063;gene_44837;gene_41046;gene_35678;gene_34882;gene_29766;gene_27124;gene_26514;gene_24191;gene_11719;gene_8200;gene_1683
PB.5158.3	gene_33823;gene_78407;gene_64888;gene_59133;gene_5507;gene_80229;gene_80197;gene_71104;gene_66617;gene_63855;gene_63186;gene_55486;gene_54202;gene_51106;gene_49271;gene_48138;gene_46369;gene_45765;gene_42165;gene_34659;gene_30181;gene_28652;gene_22477;gene_14182;gene_13800;gene_5057
PB.1732.3	gene_82829;gene_75319;gene_69010;gene_69009;gene_64467;gene_63989;gene_63541;gene_45216;gene_37773;gene_20549;gene_13525;gene_75577;gene_61663;gene_61335;gene_54142;gene_22011;gene_83166;gene_76681;gene_57118;gene_55109;gene_51351;gene_46318;gene_43636;gene_27518;gene_27063;gene_26755;gene_11535;gene_10667;gene_10248;gene_6483;gene_1218;gene_962
PB.28117.3	gene_33262;gene_10903
PB.29427.1	gene_27229;gene_79607;gene_55689;gene_25431;gene_12272;gene_9111
PB.12896.4	gene_75443;gene_12588;gene_70111;gene_66992;gene_60303;gene_41823;gene_34807;gene_18745
PB.17382.1	gene_80102;gene_78114;gene_72677;gene_67919;gene_66860;gene_61400;gene_41205;gene_26851;gene_21181;gene_18111;gene_2508
PB.22464.3	gene_80607;gene_75007;gene_36323;gene_1142;gene_68942;gene_67428;gene_64010;gene_59800;gene_47067;gene_28367;gene_26865;gene_18877;gene_11714;gene_11424;gene_8033;gene_81998;gene_80450;gene_78146;gene_76049;gene_75132;gene_74204;gene_73031;gene_71427;gene_70784;gene_68831;gene_68793;gene_68370;gene_58456;gene_53693;gene_47850;gene_44288;gene_37181;gene_35008;gene_28032;gene_27705;gene_25585;gene_…
PB.23715.1	gene_69324;gene_44998;gene_32144;gene_18541;gene_3699;gene_66020;gene_59377;gene_45433;gene_35117;gene_25488;gene_9371;gene_7657;gene_6898;gene_5482;gene_1006
PB.20367.1	gene_75094;gene_52465;gene_25336;gene_81730;gene_69047;gene_63012;gene_76505;gene_48792;gene_38824;gene_36767;gene_36661;gene_29140;gene_21279;gene_17182;gene_7071;gene_3207;gene_79497;gene_79257;gene_78173;gene_73024;gene_72096;gene_68673;gene_63923;gene_59695;gene_57766;gene_56818;gene_52083;gene_51865;gene_48641;gene_47506;gene_43706;gene_42680;gene_37154;gene_36727;gene_33701;gene_33293;gene_…
PB.11899.1	gene_63443;gene_73999;gene_73029;gene_61701;gene_50011;gene_44946;gene_4861;gene_85117;gene_80305;gene_78412;gene_78218;gene_77292;gene_65512;gene_63348;gene_52558;gene_48881;gene_48581;gene_44857;gene_42781;gene_33623;gene_32921;gene_31814;gene_26262;gene_22774;gene_21213;gene_6709;gene_173
PB.29666.1	gene_59415;gene_9679;gene_25519;gene_3632;gene_59258;gene_53225;gene_40045;gene_36013;gene_26066;gene_15736;gene_75659;gene_69689;gene_61999;gene_61045;gene_60469;gene_59431;gene_57422;gene_44287;gene_42610;gene_40094;gene_39588;gene_38685;gene_37740;gene_23389;gene_15827;gene_9440;gene_9154;gene_6351;gene_5179;gene_4567
PB.25661.1	gene_13580;gene_55208;gene_18468;gene_64998;gene_53413;gene_46150;gene_10904;gene_63569;gene_60030;gene_47943;gene_41133;gene_35917;gene_23567;gene_21870;gene_6411;gene_140
PB.3852.1	gene_74760;gene_73519;gene_40303;gene_28364;gene_22248;gene_3925;gene_40464;gene_20611;gene_1443
PB.1727.1	gene_82437;gene_32254;gene_52283;gene_78122;gene_61404;gene_46251;gene_12922;gene_7022;gene_79649;gene_74585;gene_60968;gene_58151;gene_54584;gene_52816;gene_48805;gene_45434;gene_45367;gene_38548;gene_30325;gene_30147;gene_25707;gene_25373;gene_12953;gene_9463
PB.13961.1	gene_58872;gene_39750;gene_31058;gene_81836;gene_80945;gene_79847;gene_65564;gene_48229;gene_44978;gene_39603;gene_37965;gene_30521;gene_5618;gene_3624;gene_1461
PB.17108.1	gene_65503;gene_59576;gene_38541;gene_70168;gene_68324;gene_64773;gene_59426;gene_55663;gene_38309;gene_33253;gene_28430;gene_24705;gene_22815;gene_13930;gene_6102;gene_4917;gene_4391;gene_2597
PB.19093.1	gene_5868;gene_9000;gene_5747;gene_77954;gene_74387;gene_73185;gene_66311;gene_63345;gene_63270;gene_60788;gene_57236;gene_53855;gene_45468;gene_34659;gene_29399;gene_3065;gene_2159;gene_83348;gene_83085;gene_76195;gene_74990;gene_74668;gene_73027;gene_69676;gene_65431;gene_63591;gene_62264;gene_58941;gene_57619;gene_52369;gene_49337;gene_41758;gene_34624;gene_29583;gene_13106;gene_11600;gene_999…
PB.14146.1	gene_71151;gene_23266;gene_80147;gene_69525;gene_50695;gene_24663;gene_15935;gene_7485;gene_82094;gene_78916;gene_77859;gene_76975;gene_67508;gene_29865;gene_24928;gene_3461;gene_3251
PB.7927.1	gene_71023;gene_19534;gene_14287;gene_78758;gene_46273;gene_10376
PB.21421.1	gene_24573;gene_19515;gene_73786;gene_52305;gene_5985;gene_85265;gene_80472;gene_68760;gene_67144;gene_22201;gene_18658;gene_14722
PB.20655.1	gene_60119;gene_60118;gene_53803;gene_33058;gene_24404;gene_22814;gene_83553;gene_56273;gene_50945;gene_49739;gene_38150;gene_83951;gene_82065;gene_80820;gene_58466;gene_57929;gene_55857;gene_51488;gene_47127;gene_42906;gene_40869;gene_40578;gene_35153;gene_17641;gene_11898;gene_6873;gene_2049
PB.29884.1	gene_77239;gene_70420;gene_47221;gene_41834;gene_79368;gene_79094;gene_78813;gene_77508;gene_75346;gene_73652;gene_71486;gene_65651;gene_60229;gene_58955;gene_58748;gene_56139;gene_55470;gene_44420;gene_40982;gene_26308;gene_16539;gene_15157;gene_12099;gene_3436
PB.28201.3	gene_42743;gene_59121;gene_51969;gene_42973;gene_40789;gene_29302;gene_26384;gene_6663;gene_80080;gene_42373;gene_6941;gene_170;gene_77568;gene_44178;gene_35000;gene_77053;gene_76684;gene_72113;gene_70104;gene_68108;gene_57558;gene_46039;gene_44632;gene_41983;gene_38331;gene_36691;gene_33554;gene_32905;gene_20830;gene_3675;gene_85477;gene_84764;gene_84367;gene_83325;gene_81896;gene_81214;gene_784…
PB.10258.1	gene_13580;gene_55208;gene_83324;gene_1001;gene_83780;gene_67904;gene_44375;gene_34012;gene_33108;gene_32519;gene_30343;gene_28999;gene_28553;gene_23579;gene_15396;gene_83796;gene_80215;gene_78767;gene_78346;gene_74795;gene_61617;gene_60183;gene_55687;gene_42204;gene_34640;gene_27819;gene_18033;gene_9812;gene_7839;gene_7331;gene_3065
PB.4212.1	gene_41956;gene_41636;gene_36251;gene_78896;gene_71485;gene_64666;gene_61800;gene_18367;gene_16072;gene_6627;gene_6007
PB.26592.1	gene_57979;gene_37195;gene_31008;gene_80182;gene_70351;gene_70348;gene_68048;gene_30495;gene_24988;gene_19311;gene_18527;gene_3545;gene_1573;gene_1148;gene_186
PB.27829.1	gene_76611;gene_55380;gene_60714;gene_35211;gene_79815;gene_61876;gene_40421;gene_30226
PB.2000.2	gene_76235;gene_65839;gene_45833;gene_14914;gene_14297;gene_69787;gene_63977;gene_20967;gene_14712;gene_2366
PB.10929.1	gene_58052;gene_35027;gene_83255;gene_44013;gene_27593;gene_17768;gene_14345;gene_13899
PB.13054.1	gene_31170;gene_73894;gene_48804;gene_10713;gene_9154;gene_75249;gene_73643;gene_70645;gene_68879;gene_63958;gene_44839;gene_41046;gene_10831
PB.76.4	gene_55208;gene_13580;gene_84813;gene_79961;gene_84691;gene_68585;gene_63761;gene_61936;gene_46046;gene_36430;gene_31173;gene_83796;gene_72322;gene_23301;gene_22470;gene_17807;gene_16561;gene_6814;gene_2851;gene_2106;gene_1593
PB.10457.5	gene_30381;gene_14680;gene_80286;gene_73363;gene_72971;gene_65407;gene_59885;gene_59173;gene_49402;gene_44641;gene_40256;gene_38161;gene_35091;gene_32936;gene_24218;gene_16646;gene_12512;gene_2317
PB.27897.1	gene_66054;gene_84201;gene_79497;gene_68758;gene_67456;gene_67455;gene_66661;gene_61515;gene_24128;gene_16917;gene_12568
PB.8468.1	gene_1192;gene_56348;gene_49500;gene_21624;gene_15678;gene_15539;gene_80786;gene_73260;gene_61833;gene_61114;gene_52624;gene_42647;gene_38038;gene_35757;gene_17776;gene_13106
PB.8996.1	gene_31734;gene_55420;gene_42109;gene_5579;gene_76320;gene_73163;gene_70601;gene_70104;gene_69517;gene_49333;gene_47370;gene_44387;gene_44317;gene_30970;gene_26290;gene_25504;gene_19874;gene_15809;gene_10663;gene_6229
PB.20704.1	gene_60277;gene_79106;gene_78995;gene_53123;gene_21185;gene_18256;gene_3682;gene_85238;gene_85188;gene_82691;gene_80106;gene_79032;gene_78186;gene_69484;gene_65894;gene_62928;gene_60958;gene_60426;gene_57784;gene_52707;gene_41032;gene_30557;gene_30259;gene_27243;gene_27155;gene_22835;gene_22759;gene_17807;gene_7648;gene_6164;gene_46
PB.3785.7	gene_26899;gene_27102;gene_81016;gene_74249;gene_59814;gene_26382;gene_10205;gene_81678;gene_80164;gene_79625;gene_78668;gene_77244;gene_71138;gene_68977;gene_63892;gene_48399;gene_47320;gene_43067;gene_32720;gene_28480;gene_26060;gene_21491;gene_20278;gene_19881;gene_3451
PB.302.1	gene_9858;gene_83935;gene_78809;gene_72261;gene_52045;gene_42634;gene_39530;gene_34437;gene_24126;gene_21655;gene_16758;gene_15871
PB.13955.1	gene_79373;gene_55575;gene_23291;gene_78673;gene_70721;gene_39903;gene_82303;gene_67920;gene_65755;gene_64749;gene_64612;gene_53247;gene_52119;gene_46052;gene_40630;gene_34882;gene_30936;gene_29966;gene_28878;gene_25705;gene_22896;gene_4648;gene_3033
PB.28897.3	gene_33500;gene_18888
PB.11058.1	gene_20245;gene_72133;gene_22767;gene_22766;gene_84340;gene_83986;gene_68752;gene_52345;gene_46743;gene_45234;gene_43055;gene_40442;gene_37951;gene_36346;gene_32581;gene_26979;gene_25039;gene_15941;gene_15482;gene_13417;gene_3553
PB.14273.1	gene_38894;gene_34708;gene_28048;gene_27856;gene_19596;gene_85005;gene_82622;gene_80128;gene_69984;gene_64101;gene_63084;gene_62914;gene_61373;gene_56221;gene_55793;gene_51593;gene_49072;gene_47051;gene_37350;gene_23272;gene_15825;gene_8641
PB.28901.1	gene_45557;gene_28016;gene_81680;gene_77818;gene_63101;gene_62720;gene_60964;gene_60507;gene_50298;gene_39242;gene_39162;gene_37244;gene_28561;gene_25640;gene_17871;gene_13234;gene_10768;gene_3839
PB.16525.1	gene_60318;gene_58871;gene_80088;gene_76668;gene_75395;gene_65924;gene_64888;gene_64869;gene_45741;gene_39896;gene_7135;gene_3041;gene_3037;gene_83796;gene_82559;gene_66617;gene_49504;gene_49240;gene_40370;gene_32680;gene_31748;gene_30982;gene_29848;gene_29158;gene_27169;gene_21990;gene_18773;gene_2949
PB.21394.1	gene_57858;gene_31854;gene_63651;gene_58147;gene_34114;gene_2110
PB.6627.1	gene_77933;gene_64312;gene_53125;gene_46297;gene_41339;gene_23848;gene_20257;gene_6097;gene_5216
PB.25748.1	gene_63903;gene_69398;gene_68207;gene_70742;gene_7822;gene_84572;gene_80146;gene_77271;gene_70811;gene_66340;gene_65580;gene_63437;gene_62367;gene_61701;gene_57892;gene_55849;gene_51023;gene_48793;gene_43577;gene_41919;gene_37173;gene_32519;gene_24802;gene_13128;gene_11605;gene_11144;gene_10796
PB.10010.9	gene_65481;gene_38829;gene_80178;gene_57316;gene_13950;gene_74337;gene_73648;gene_67358;gene_60003;gene_49003;gene_47274;gene_40074;gene_37861;gene_26444;gene_26412;gene_25622;gene_21348
PB.17514.1	gene_83821;gene_19925;gene_14522;gene_8503;gene_7506;gene_2641;gene_84858;gene_64154;gene_50197;gene_36091;gene_8199;gene_2477;gene_82698;gene_78132;gene_55144;gene_31772;gene_4462;gene_1846;gene_80542;gene_79807;gene_75063;gene_66266;gene_61790;gene_55609;gene_54685;gene_54109;gene_53044;gene_52494;gene_49376;gene_48389;gene_43421;gene_34178;gene_33743;gene_26603;gene_23677;gene_22058;gene_19986…
PB.10039.1	gene_21510;gene_49930;gene_45949;gene_33222;gene_15775;gene_8421;gene_8324
PB.14949.1	gene_81504;gene_64979;gene_64917;gene_22233;gene_16412;gene_78324;gene_6898;gene_77053;gene_52027;gene_41092;gene_21420;gene_1764;gene_79
PB.25252.1	gene_74383;gene_61742;gene_13391;gene_82772;gene_58001;gene_57335;gene_57286;gene_39852;gene_24429;gene_6169;gene_1178
PB.10537.1	gene_75824;gene_69893;gene_67711;gene_60741;gene_76693;gene_72559;gene_64348;gene_42516;gene_5355;gene_84691;gene_77855;gene_75567;gene_73959;gene_65356;gene_59298;gene_51066;gene_50283;gene_46127;gene_44143;gene_36719;gene_35969;gene_29924;gene_27717;gene_21316;gene_20813;gene_14695;gene_14109;gene_7762;gene_6621;gene_1190
PB.28054.1	gene_33026;gene_34970;gene_1509;gene_25300;gene_21820;gene_80764;gene_76629;gene_74787;gene_74602;gene_71240;gene_66983;gene_58827;gene_29358;gene_26319;gene_23781;gene_17949
PB.7117.1	gene_83409;gene_74784;gene_60413;gene_11221;gene_1696
PB.10809.1	gene_80579;gene_70538;gene_51625;gene_17038;gene_79265;gene_73761;gene_63148;gene_61213;gene_51952;gene_45132;gene_41919;gene_41534;gene_34659;gene_28204;gene_14792;gene_14359;gene_12205;gene_10853;gene_10183;gene_9491;gene_6073;gene_4354
PB.20791.1	gene_45305;gene_6256;gene_70493;gene_441;gene_48220;gene_19060;gene_66461;gene_68272;gene_23036;gene_82966;gene_60628;gene_39605;gene_16026;gene_77311;gene_75969;gene_69529;gene_56897;gene_32531;gene_13665;gene_73201;gene_71708;gene_67369;gene_64691;gene_64574;gene_62697;gene_59307;gene_54613;gene_54095;gene_48721;gene_44598;gene_43946;gene_37567;gene_37335;gene_36348;gene_34972;gene_30639;gene_2…
PB.10534.1	gene_84770;gene_32979;gene_21430;gene_75373;gene_61433;gene_51410;gene_46117;gene_44072;gene_42273;gene_33820;gene_29922;gene_27467;gene_27399;gene_11949;gene_2239
PB.1612.1	gene_68047;gene_48793;gene_9440;gene_84010;gene_79272;gene_63217;gene_26709;gene_15677;gene_6616
PB.10596.1	gene_84151
PB.12705.1	gene_73650;gene_58959;gene_78284;gene_74489;gene_73252;gene_71848;gene_70811;gene_65478;gene_40884;gene_35748;gene_34468;gene_25524;gene_22274;gene_14441;gene_13179;gene_10129;gene_5779;gene_5103;gene_3238
PB.7815.1	gene_42062;gene_59121;gene_58864;gene_41945;gene_35000;gene_25039;gene_68894;gene_57393;gene_54930;gene_33827;gene_31179;gene_26252;gene_25912;gene_23875;gene_20508;gene_18477;gene_13096;gene_6900;gene_2558
PB.16979.1	gene_55208;gene_55694;gene_42190;gene_13580;gene_20425;gene_58132;gene_68790;gene_28892;gene_69240;gene_56479;gene_37552;gene_34327;gene_18033;gene_14250;gene_2569;gene_40
PB.21422.1	gene_74786;gene_34591;gene_69008;gene_77563;gene_71601;gene_65444;gene_59291;gene_58058;gene_57668;gene_49843;gene_42273;gene_42061;gene_41943;gene_37090;gene_35086;gene_31546;gene_30599;gene_30561;gene_20755;gene_4694;gene_3140
PB.15011.1	gene_13580;gene_61731;gene_4950;gene_71009;gene_62076;gene_60608;gene_37070;gene_4814;gene_4593;gene_1286;gene_78339;gene_63234;gene_62077;gene_62074;gene_55682;gene_53164;gene_49117;gene_42192;gene_23062;gene_18044;gene_17695;gene_11535;gene_10376;gene_9144
PB.5620.3	gene_1073;gene_61978;gene_42478;gene_83530;gene_75062;gene_66942;gene_66726;gene_61794;gene_60381;gene_40475;gene_34670;gene_26951;gene_23937;gene_21820;gene_10831;gene_9314;gene_7081;gene_83236;gene_75727;gene_73694;gene_72298;gene_71242;gene_65739;gene_64771;gene_63962;gene_60787;gene_59378;gene_59336;gene_56353;gene_56292;gene_55705;gene_54190;gene_52480;gene_52205;gene_51171;gene_46758;gene_4…
PB.7760.2	gene_16052;gene_54489;gene_59150;gene_75477;gene_56940;gene_7098;gene_70568;gene_20696;gene_73941;gene_45968;gene_26839;gene_84400;gene_48035;gene_70487;gene_80380;gene_72676;gene_63942;gene_72725;gene_40881;gene_66461;gene_70493;gene_47372;gene_59723;gene_46447;gene_79054;gene_77512;gene_69773;gene_58239;gene_56581;gene_43169;gene_28400;gene_11580;gene_7068;gene_1490;gene_82152;gene_69529;gene_6…
PB.2946.2	gene_39162;gene_18384;gene_17923;gene_62607;gene_40245;gene_27369
PB.26406.2	gene_20270;gene_2161;gene_85557;gene_75405;gene_57669;gene_36637;gene_27466;gene_25537;gene_13024;gene_85445;gene_84871;gene_83596;gene_83364;gene_79069;gene_78543;gene_75164;gene_69259;gene_67614;gene_66254;gene_66179;gene_65431;gene_51241;gene_45964;gene_38148;gene_36396;gene_25574;gene_24606;gene_22258;gene_21801;gene_19466;gene_15874;gene_15255;gene_14360;gene_10248;gene_9035;gene_8886;gene_7…
PB.20405.1	gene_27098;gene_2546;gene_82713;gene_68771;gene_68757;gene_57176;gene_43937;gene_84896;gene_79124;gene_39442;gene_37314;gene_31797;gene_9364;gene_5703
PB.27146.2	gene_33632;gene_39753;gene_82997;gene_75587;gene_71426;gene_71228;gene_62650;gene_53937;gene_50516;gene_49909;gene_49702;gene_37721;gene_37665;gene_33634;gene_32592;gene_31445;gene_28974;gene_27686;gene_18283;gene_17124;gene_16359;gene_10489;gene_6819;gene_4826;gene_1505
PB.273.1	gene_55208;gene_13580;gene_33649;gene_37587;gene_4076;gene_3086;gene_64745;gene_58523;gene_52740;gene_45124;gene_43768;gene_37516;gene_1541;gene_80485;gene_79977;gene_63050;gene_61953;gene_60949;gene_54211;gene_53114;gene_47591;gene_46862;gene_29167;gene_29041;gene_23358;gene_19515;gene_15692;gene_12825;gene_8358;gene_5985;gene_5451;gene_4643
PB.25191.1	gene_24345;gene_16888;gene_59659;gene_49147;gene_47936;gene_30779;gene_75467;gene_72114;gene_71804;gene_70073;gene_66169;gene_63117;gene_55180;gene_49013;gene_44074;gene_42374;gene_32443;gene_22563;gene_12392;gene_4956
PB.11597.1	gene_83566;gene_42743;gene_51969;gene_71236;gene_55640;gene_45489;gene_18038;gene_2976;gene_2480;gene_76438;gene_72330;gene_69529;gene_53129;gene_48448;gene_41810;gene_39340;gene_26864;gene_19875;gene_18943;gene_4126
PB.1470.3	gene_75319;gene_3958;gene_65481;gene_6265;gene_12165;gene_73648;gene_29328;gene_25152;gene_82895;gene_82027;gene_73744;gene_72695;gene_61255;gene_60003;gene_58188;gene_56883;gene_55527;gene_39570;gene_35188;gene_20348;gene_84881;gene_81340;gene_73993;gene_72663;gene_69646;gene_55104;gene_46989;gene_44008;gene_40631;gene_30713;gene_28943;gene_28173;gene_26412;gene_24493;gene_16915;gene_10248;gene_…
PB.14077.1	gene_18057;gene_82273;gene_64852;gene_70168;gene_65934;gene_55415;gene_50070;gene_36982;gene_32122;gene_82403;gene_76915;gene_72378;gene_66686;gene_58716;gene_58360;gene_48758;gene_42855;gene_39936;gene_39305;gene_37009;gene_35982;gene_32165;gene_28492;gene_22103;gene_16367;gene_15861;gene_13697;gene_12585;gene_12495;gene_10191;gene_6476;gene_6019;gene_5585
PB.8376.1	gene_55208;gene_13580;gene_71527;gene_14277;gene_78055;gene_59335;gene_45321;gene_83796;gene_82794;gene_80862;gene_80485;gene_63503;gene_62297;gene_47591;gene_36283;gene_35673;gene_34860;gene_2106
PB.2559.1	gene_75290;gene_51455;gene_10095;gene_84123;gene_83468;gene_74585;gene_74357;gene_69217;gene_60267;gene_31873;gene_12069;gene_8347
PB.3691.2	gene_78047;gene_45366;gene_31514;gene_16320;gene_80193;gene_65557;gene_62713;gene_49014;gene_32440
PB.26360.1	gene_36030;gene_5985;gene_73786;gene_55122;gene_16108;gene_67443;gene_67124;gene_38419;gene_19515;gene_17003;gene_9085;gene_8769;gene_4487;gene_3914;gene_81615;gene_78731;gene_78235;gene_78206;gene_75725;gene_73990;gene_70597;gene_69254;gene_63911;gene_61960;gene_60775;gene_59046;gene_58133;gene_48018;gene_42418;gene_37936;gene_35558;gene_34907;gene_29785;gene_26773;gene_7957;gene_6961;gene_5903
PB.5784.1	gene_3562;gene_73284;gene_41305;gene_27715;gene_12303;gene_71942;gene_65961;gene_65220;gene_51428;gene_48837;gene_44999;gene_41572;gene_35371;gene_14917;gene_13938;gene_7491
PB.4656.2	gene_55422;gene_51377;gene_33821;gene_73023;gene_63193;gene_42248;gene_40175;gene_24364;gene_24251;gene_15328;gene_10421;gene_85170;gene_81741;gene_80558;gene_76287;gene_76214;gene_73810;gene_71851;gene_66973;gene_58117;gene_55857;gene_55646;gene_47536;gene_47391;gene_43260;gene_42672;gene_38868;gene_36732;gene_35259;gene_35153;gene_27695;gene_26982;gene_22728;gene_22029;gene_15548;gene_15407;gen…
PB.17746.1	gene_55208;gene_83324;gene_54211;gene_39534;gene_37898;gene_33355;gene_9398
PB.26323.1	gene_9243;gene_44178;gene_84785;gene_80149;gene_74747;gene_70838;gene_67459;gene_45969;gene_45899;gene_35117;gene_28310
PB.19171.1	gene_69243;gene_9715;gene_27126;gene_15326;gene_5796;gene_2499;gene_81304;gene_76304;gene_75472;gene_68997;gene_68378;gene_66054;gene_65992;gene_65357;gene_52759;gene_45159;gene_40187;gene_32798;gene_29972;gene_28007;gene_21349;gene_20863;gene_19413;gene_15400;gene_14899;gene_13533;gene_10821;gene_10565;gene_9678;gene_3712;gene_2964;gene_1479
PB.14447.1	gene_13580;gene_74038;gene_32474;gene_11304;gene_4510;gene_84842;gene_83796;gene_70386;gene_67880;gene_58531;gene_46555;gene_36959;gene_36243;gene_35281;gene_35067;gene_27510;gene_23658;gene_23395;gene_10595;gene_6582
PB.17009.4	gene_83858;gene_81286;gene_74796;gene_63323;gene_49555;gene_35020;gene_32518;gene_24918;gene_2501;gene_84813;gene_79961;gene_75402;gene_74177;gene_73738;gene_71995;gene_70974;gene_68181;gene_66110;gene_64338;gene_58345;gene_56271;gene_56243;gene_54838;gene_45337;gene_44490;gene_43865;gene_39116;gene_26458;gene_24146;gene_23961;gene_18074;gene_2602;gene_1516
PB.14788.1	gene_62493;gene_60150;gene_34425;gene_16529;gene_81534;gene_3087;gene_81731;gene_78105;gene_76689;gene_67725;gene_54650;gene_41531;gene_31975;gene_26418;gene_24140;gene_22437;gene_16587;gene_13300;gene_10669;gene_6926
PB.21772.1	gene_80159;gene_77935;gene_66095;gene_22142;gene_8448;gene_79093;gene_77950;gene_73198;gene_54319;gene_43688;gene_43527;gene_34140;gene_27259;gene_20669;gene_9503;gene_3401;gene_68309;gene_67027;gene_63581;gene_58550;gene_53260;gene_52888;gene_45200;gene_40630;gene_40423;gene_36089;gene_35531;gene_33190;gene_29166;gene_7846;gene_5317;gene_2008
PB.24635.1	gene_77009;gene_36069;gene_60923;gene_3072;gene_77299;gene_68424;gene_60336;gene_59301;gene_58363;gene_47676;gene_45389;gene_26514;gene_19555;gene_84815;gene_78731;gene_77627;gene_75287;gene_68014;gene_54798;gene_46557;gene_41930;gene_38574;gene_34814;gene_31229;gene_30786;gene_29347;gene_23961;gene_21306;gene_16407;gene_15548;gene_13541;gene_8850;gene_8448;gene_2436
PB.15003.1	gene_65228;gene_55486;gene_54579;gene_48138;gene_81268;gene_76106;gene_67238;gene_65937;gene_62056;gene_58720;gene_51902;gene_49882;gene_45089;gene_44849;gene_39969;gene_39267;gene_36855;gene_34746;gene_34116;gene_23734;gene_19993;gene_12855;gene_8505;gene_6084;gene_4142
PB.10937.1	gene_23998;gene_7973;gene_80988;gene_75802;gene_56449;gene_52805;gene_52431;gene_38515;gene_37938;gene_36635;gene_34178;gene_14834;gene_10198;gene_5390
PB.2191.1	gene_84922;gene_20103;gene_73094;gene_67277;gene_46222;gene_80853;gene_74112;gene_72778;gene_64920;gene_63579;gene_58259;gene_30409;gene_29042;gene_28303;gene_21345;gene_11331;gene_8840;gene_8610;gene_5453
PB.26021.1	gene_61692;gene_44087;gene_81171;gene_77928;gene_77455;gene_72724;gene_66409;gene_56921;gene_51334;gene_50418;gene_44887;gene_34262;gene_21831;gene_20230;gene_11087;gene_9843;gene_9393;gene_7276;gene_6940;gene_168
PB.6759.1	gene_84676;gene_69278;gene_69236;gene_42414;gene_41294;gene_11782
PB.26264.1	gene_45406;gene_73216;gene_68207;gene_59287;gene_22028;gene_71025;gene_64557;gene_56091;gene_36949;gene_33816;gene_27400;gene_26493;gene_6762
PB.26678.1	gene_29042;gene_5453;gene_80411;gene_57979;gene_31803;gene_30409;gene_5191
PB.21624.2	gene_63216;gene_40374;gene_38156;gene_30450;gene_11174;gene_21185;gene_18256;gene_84576;gene_80968;gene_77009;gene_76668;gene_75723;gene_34038;gene_32958;gene_19027;gene_14297;gene_11329
PB.4629.2	gene_82401;gene_76638;gene_58343;gene_6164;gene_84888;gene_82069;gene_76791;gene_76481;gene_70137;gene_68765;gene_66774;gene_62907;gene_55551;gene_52480;gene_49268;gene_41782;gene_39570;gene_38331;gene_34932;gene_33381;gene_29544;gene_29328;gene_21155;gene_17712;gene_8096;gene_6836;gene_3755;gene_2908;gene_1330
PB.20668.10	gene_65057;gene_81916;gene_80477;gene_44562;gene_36772;gene_25536;gene_11155;gene_6257
PB.14799.1	gene_81361;gene_54675;gene_77277
PB.5120.1	gene_58477;gene_31603;gene_5879;gene_5200;gene_82794;gene_72826;gene_68229;gene_65345;gene_63013;gene_27856;gene_24307;gene_24296;gene_5872;gene_1078
PB.24788.1	gene_82713;gene_81881;gene_68783;gene_58466;gene_48959;gene_48522;gene_43937;gene_42062;gene_41945;gene_39967;gene_34981;gene_32175;gene_23601;gene_12029;gene_1472;gene_792
PB.17607.2	gene_38187;gene_76105;gene_43886;gene_36005;gene_25125;gene_22964;gene_16665;gene_15629;gene_7657
PB.10010.8	gene_65481;gene_38829;gene_80178;gene_57316;gene_13950;gene_77997;gene_76968;gene_74337;gene_73648;gene_67358;gene_63742;gene_60003;gene_59385;gene_58609;gene_52998;gene_49003;gene_47274;gene_40290;gene_37861;gene_37633;gene_26444;gene_26412;gene_24118;gene_21348;gene_19646;gene_1642
PB.13975.1	gene_74497;gene_72869;gene_64853;gene_37641;gene_3204;gene_66840;gene_62113;gene_56548;gene_52688;gene_7990
PB.26024.1	gene_33531;gene_13772;gene_69007;gene_66777;gene_51902;gene_38804;gene_32666;gene_28406;gene_24751;gene_5918;gene_83886;gene_77309;gene_75724;gene_75597;gene_72114;gene_66133;gene_63689;gene_63040;gene_63039;gene_55344;gene_54563;gene_50059;gene_45799;gene_43632;gene_42742;gene_42374;gene_38717;gene_38548;gene_34752;gene_30018;gene_21103;gene_20263;gene_19544;gene_14917;gene_14360;gene_14354;gene…
PB.11445.1	gene_30130;gene_76280;gene_53129;gene_49833;gene_48448;gene_27708;gene_76461;gene_69981;gene_62915;gene_60486;gene_39852;gene_38824;gene_37898;gene_36233;gene_34169;gene_30957;gene_23156;gene_15835;gene_7356;gene_3846;gene_40
PB.23947.4	gene_83455;gene_80142;gene_34040;gene_33649;gene_64484;gene_60237;gene_44370;gene_27757
PB.4117.1	gene_3472;gene_32889;gene_19450;gene_18955;gene_2241;gene_66983;gene_38820;gene_1556;gene_83762;gene_83409;gene_82435;gene_82275;gene_79255;gene_78566;gene_77344;gene_76362;gene_75724;gene_75132;gene_74443;gene_73738;gene_73264;gene_72333;gene_66997;gene_65935;gene_65933;gene_65515;gene_60747;gene_60569;gene_60490;gene_60313;gene_58878;gene_57637;gene_52480;gene_50011;gene_49824;gene_48316;gene_4…
PB.8341.1	gene_43011;gene_84679;gene_78483;gene_72597;gene_49901;gene_41733;gene_40791;gene_13741;gene_9699;gene_78543;gene_77032;gene_76976;gene_66092;gene_65958;gene_58631;gene_54815;gene_54560;gene_51985;gene_50975;gene_39906;gene_36760;gene_26977;gene_24707;gene_22502;gene_7878;gene_5370;gene_321
PB.25269.1	gene_52745;gene_29158;gene_81646;gene_81533;gene_81285;gene_48572;gene_37613;gene_29027;gene_20832;gene_14766
PB.2245.1	gene_6098;gene_78217;gene_76689;gene_7773;gene_63133;gene_83590;gene_73942;gene_72979;gene_70726;gene_68113;gene_66553;gene_43109;gene_41541;gene_37536;gene_37407;gene_34529;gene_28844;gene_28444;gene_26658;gene_10713;gene_8965;gene_7653
PB.7729.2	gene_3045;gene_59677;gene_79752;gene_74046;gene_35090;gene_72325;gene_71520;gene_19140;gene_79002;gene_78362;gene_74188;gene_63977;gene_36797;gene_36557;gene_28399;gene_28018;gene_21890;gene_10903;gene_9337;gene_6327;gene_2366
PB.6825.1	gene_23732;gene_79098;gene_64082;gene_52800;gene_52477;gene_35127;gene_27417;gene_21984;gene_21951;gene_1152;gene_84678;gene_82830;gene_81407;gene_81402;gene_75478;gene_70301;gene_58148;gene_55383;gene_55346;gene_54873;gene_50565;gene_46764;gene_44485;gene_40151;gene_36436;gene_35453;gene_34101;gene_30055;gene_27996;gene_27827;gene_24471;gene_21428;gene_19226;gene_19101;gene_15234;gene_10042
PB.21766.3	gene_82572;gene_76309;gene_74028;gene_65429;gene_55962;gene_42635;gene_35535;gene_21947;gene_13216;gene_5752;gene_84969;gene_81567;gene_81182;gene_79796;gene_78481;gene_70639;gene_68532;gene_57136;gene_54058;gene_51357;gene_45683;gene_39262;gene_36753;gene_29319;gene_23626;gene_21019;gene_20264;gene_10882;gene_9147;gene_7690;gene_2114
PB.21905.2	gene_77005;gene_76918;gene_75467;gene_73922;gene_65122;gene_62405;gene_62243;gene_58013;gene_36079;gene_1510
PB.14180.1	gene_81269;gene_30907;gene_25991;gene_44413;gene_24283;gene_14834;gene_84300;gene_73926;gene_52169;gene_44485;gene_43435;gene_31398;gene_20925
PB.29486.1	gene_50485;gene_80661;gene_59298;gene_7775;gene_1330;gene_7762;gene_79080;gene_63591;gene_68028;gene_55694;gene_49628;gene_26989;gene_25721;gene_8850;gene_5372;gene_82818;gene_82723;gene_82646;gene_82559;gene_81591;gene_80576;gene_76287;gene_75752;gene_74299;gene_71120;gene_70407;gene_68480;gene_62698;gene_61433;gene_50337;gene_48488;gene_46415;gene_39835;gene_38219;gene_37470;gene_31885;gene_309…
PB.3037.1	gene_70998;gene_4051;gene_80348;gene_78137;gene_69028;gene_67286;gene_58134;gene_56292;gene_40507;gene_36429;gene_9991;gene_5818;gene_85413;gene_85258;gene_84727;gene_84721;gene_82192;gene_80163;gene_74927;gene_74655;gene_67452;gene_66942;gene_64771;gene_63200;gene_59647;gene_47830;gene_46758;gene_43568;gene_40419;gene_38892;gene_37160;gene_34810;gene_30147;gene_28794;gene_28207;gene_23843;gene_1…
PB.26285.2	gene_33272;gene_77889;gene_9148;gene_70474;gene_85198;gene_84871;gene_80163;gene_64796;gene_63444;gene_62963;gene_59677;gene_39904;gene_39747;gene_34833;gene_17920;gene_1073;gene_452;gene_72218;gene_71805;gene_68641;gene_68377;gene_66458;gene_66090;gene_63148;gene_56985;gene_56185;gene_56160;gene_37950;gene_36324;gene_34605;gene_34262;gene_32435;gene_24516;gene_24193;gene_24170;gene_18501;gene_18…
PB.21677.1	gene_66038;gene_85038;gene_85037;gene_84390;gene_82987;gene_82270;gene_75290;gene_74441;gene_73198;gene_68858;gene_67368;gene_59374;gene_57766;gene_44965;gene_36943;gene_29903;gene_27866;gene_6703;gene_5355;gene_1339;gene_1208;gene_640
PB.29003.1	gene_76494;gene_75008;gene_80321;gene_69927;gene_58092;gene_39864;gene_21897;gene_13090;gene_9908;gene_7103
PB.16303.6	gene_84288;gene_74045;gene_62346;gene_43753;gene_19326;gene_72414;gene_71906;gene_49645;gene_41611;gene_27193;gene_16332;gene_4740;gene_2160
PB.1835.3	gene_4932;gene_19704;gene_70493;gene_39605;gene_32531;gene_28610;gene_6256;gene_441;gene_71423;gene_25152;gene_80380;gene_75319;gene_66890;gene_60628;gene_45305;gene_42469;gene_12165;gene_72336;gene_67388;gene_58651;gene_43487;gene_41970;gene_31956;gene_29892;gene_20549;gene_13553;gene_8814;gene_81358;gene_76644;gene_73684;gene_72036;gene_68526;gene_58710;gene_56816;gene_54250;gene_40437;gene_320…
PB.11282.1	gene_52997;gene_48823;gene_38970;gene_76759;gene_72895;gene_61669;gene_23086;gene_8623;gene_8477;gene_85283;gene_84934;gene_81202;gene_78664;gene_78160;gene_77193;gene_76057;gene_75070;gene_72372;gene_69502;gene_64560;gene_59537;gene_48907;gene_48068;gene_39171;gene_31924;gene_27996;gene_24493;gene_21590;gene_17931;gene_13712;gene_9195;gene_4196;gene_997;gene_905
PB.521.2	gene_58168;gene_12423;gene_78244;gene_72662;gene_4603;gene_80544;gene_79127;gene_65992;gene_61743;gene_56091;gene_51097;gene_33994;gene_31576;gene_27178;gene_26370;gene_26162;gene_16962;gene_13054;gene_6762;gene_3896
PB.28842.2	gene_27854;gene_7387;gene_82151;gene_56204;gene_46670;gene_40582;gene_30601;gene_20645;gene_4893;gene_4696;gene_83271;gene_81033;gene_77788;gene_77287;gene_74339;gene_72833;gene_67880;gene_61255;gene_56012;gene_55731;gene_54430;gene_49411;gene_42232;gene_41082;gene_36818;gene_35671;gene_29323;gene_25915;gene_23300;gene_19501;gene_19015;gene_18384;gene_16434;gene_15546;gene_12424;gene_12330;gene_1…
PB.14071.1	gene_52305;gene_24573;gene_83761;gene_26520;gene_3473;gene_59544;gene_39494;gene_26951;gene_17501;gene_5985;gene_82094;gene_81505;gene_69493;gene_68858;gene_66927;gene_66057;gene_63746;gene_62579;gene_49064;gene_42528;gene_40802;gene_38789;gene_33976;gene_32155;gene_25805;gene_14052;gene_7572;gene_4642;gene_2432;gene_2340
PB.25234.4	gene_21996;gene_72805;gene_78084;gene_39113;gene_31437;gene_11605;gene_499
PB.20230.2	gene_13580;gene_55208;gene_14205;gene_48239;gene_45216;gene_19313;gene_18168;gene_7889;gene_6454;gene_83796;gene_82529;gene_82277;gene_78214;gene_75846;gene_74038;gene_72912;gene_68213;gene_61932;gene_56398;gene_52228;gene_49464;gene_46393;gene_46311;gene_44120;gene_41210;gene_40293;gene_40254;gene_31899;gene_25781;gene_19639;gene_13950;gene_11304;gene_10909;gene_6105;gene_5596;gene_5579;gene_251…
PB.14865.1	gene_74299;gene_66542;gene_58815;gene_58415;gene_55204;gene_55203;gene_14982;gene_9994;gene_4398;gene_3179;gene_647
PB.10188.1	gene_70598;gene_70099;gene_55786;gene_55752;gene_52119;gene_42485;gene_22349;gene_11814;gene_8903;gene_2727
PB.7651.2	gene_13580;gene_51833;gene_51719;gene_29559;gene_508;gene_84145;gene_83796;gene_80001;gene_74572;gene_63138;gene_22437;gene_20447;gene_10050;gene_6806;gene_814
PB.7901.1	gene_78135;gene_49606;gene_31560;gene_3010;gene_84365;gene_81018;gene_81916;gene_80477;gene_78116;gene_74513;gene_73196;gene_73032;gene_36919;gene_15647;gene_15500;gene_15128;gene_8913;gene_6395;gene_77035;gene_76059;gene_74240;gene_73285;gene_64511;gene_64200;gene_63025;gene_58632;gene_54059;gene_31822;gene_30873;gene_28467;gene_24309;gene_23909;gene_22140;gene_20914;gene_18455;gene_10205;gene_2…
PB.25705.1	gene_77888;gene_10285;gene_71386;gene_21778;gene_21443;gene_21184;gene_18260;gene_6203;gene_84047;gene_83197;gene_74881;gene_60455;gene_43035;gene_28810;gene_24063;gene_20462;gene_15483;gene_1628
PB.14283.2	gene_63516;gene_74828;gene_40164;gene_30551;gene_15739;gene_84945;gene_81621;gene_81295;gene_79181;gene_78114;gene_77724;gene_72440;gene_67925;gene_67553;gene_66229;gene_61742;gene_59957;gene_47701;gene_29505;gene_27819;gene_27179;gene_26102;gene_25158;gene_22114;gene_17832;gene_16963;gene_16127
PB.15391.5	gene_33224;gene_81193;gene_78581;gene_62228;gene_18814;gene_83708;gene_82602;gene_68377;gene_61004;gene_44338;gene_42139;gene_35461;gene_20046
PB.26287.23	gene_15408;gene_84800;gene_32828;gene_29556;gene_28420;gene_22816;gene_10475
PB.12593.2	gene_70487;gene_3958;gene_45305;gene_56940;gene_6256;gene_19704;gene_70493;gene_51790;gene_39605;gene_48220;gene_26839;gene_70568;gene_40881;gene_28102;gene_72676;gene_63942;gene_75358;gene_60628;gene_28610;gene_68030;gene_48035;gene_25152;gene_12165;gene_75319;gene_68526;gene_59202;gene_80380;gene_30857;gene_84852;gene_78045;gene_73357;gene_27882;gene_15414;gene_12256;gene_9632;gene_84870;gene_7…
PB.22450.1	gene_60924;gene_85036;gene_80001;gene_79483;gene_69101;gene_63610;gene_59873;gene_26180;gene_24905
PB.27306.1	gene_83553;gene_77226;gene_34266;gene_5;gene_79084;gene_70967;gene_69769;gene_65486;gene_63236;gene_61572;gene_52411;gene_50625;gene_50274;gene_43985;gene_41133;gene_35938;gene_32519;gene_27287;gene_22543;gene_21870;gene_21188;gene_18664;gene_18413;gene_17929;gene_16383;gene_16071;gene_9279;gene_4499;gene_3406;gene_2713;gene_1786
PB.27988.1	gene_27944;gene_8902;gene_39214;gene_8521;gene_79793;gene_78863;gene_77767;gene_71142;gene_69722;gene_61572;gene_56552;gene_41959;gene_40866;gene_40187;gene_37852;gene_37083;gene_24632;gene_18044;gene_2947;gene_1802;gene_1702
PB.28493.1	gene_3545;gene_6202;gene_51865;gene_47506;gene_43440;gene_32596;gene_14905;gene_12582;gene_79497;gene_79433;gene_78742;gene_78605;gene_76386;gene_74062;gene_69773;gene_66570;gene_65789;gene_60059;gene_48605;gene_45442;gene_39792;gene_36767;gene_32764;gene_28020;gene_25269;gene_24178;gene_23647;gene_4931
PB.1612.2	gene_49249;gene_34222;gene_68480;gene_21144;gene_78083;gene_65011;gene_63217;gene_60525;gene_54824;gene_39798;gene_29495;gene_26709;gene_24731;gene_15677;gene_9470;gene_6616;gene_402
PB.18799.1	gene_71642;gene_50413;gene_32600;gene_83853;gene_69849;gene_61042;gene_60240;gene_40144;gene_12603;gene_2947;gene_330
PB.25691.1	gene_30130;gene_40132;gene_6713;gene_35416;gene_23090;gene_82149;gene_80787;gene_74894;gene_54202;gene_52647;gene_37021;gene_34991;gene_30262;gene_23138;gene_12192;gene_11561;gene_9332;gene_3691;gene_683
PB.9700.1	gene_63469;gene_16233;gene_30758;gene_77853;gene_77845;gene_75568;gene_70167;gene_53225;gene_52480;gene_49507;gene_32285;gene_16863;gene_8763
PB.9377.1	gene_71520;gene_31972;gene_15795;gene_81691;gene_77514;gene_50485;gene_48389;gene_34178;gene_26471;gene_9624;gene_7762;gene_80661;gene_71823;gene_67891;gene_65233;gene_62569;gene_61580;gene_59865;gene_59298;gene_58557;gene_57777;gene_53403;gene_41259;gene_41234;gene_33180;gene_20695;gene_18814;gene_12410;gene_7775
PB.28254.2	gene_39606;gene_60002;gene_64870;gene_63591;gene_53756;gene_36616;gene_23264;gene_18320;gene_9160;gene_85454;gene_81695;gene_81425;gene_77446;gene_71904;gene_67923;gene_66009;gene_60426;gene_59298;gene_58691;gene_57784;gene_48031;gene_39038;gene_37579;gene_35600;gene_29396;gene_28553;gene_17804;gene_9618
PB.13440.1	gene_13580;gene_83796;gene_79335;gene_64850;gene_42378;gene_26665;gene_83616;gene_82579;gene_80265;gene_75691;gene_75263;gene_72317;gene_58472;gene_55916;gene_53602;gene_45955;gene_41483;gene_33762;gene_32215;gene_31630;gene_30451;gene_28883;gene_25255;gene_22440;gene_18199;gene_17947;gene_14711;gene_12195;gene_12188;gene_11175;gene_10032;gene_4790;gene_4789;gene_3549;gene_1287
PB.27599.1	gene_23128;gene_11086;gene_5930;gene_4305;gene_63807;gene_60772;gene_60532;gene_51083;gene_48638;gene_44941;gene_40221;gene_23844;gene_12205;gene_8313;gene_85261;gene_77561;gene_74668;gene_74129;gene_52889;gene_51000;gene_43189;gene_20746;gene_15555;gene_15046
PB.28394.1	gene_28926;gene_21953;gene_13621;gene_11826;gene_81683;gene_79427;gene_73410;gene_71546;gene_61467;gene_51903;gene_41723;gene_36664;gene_35377;gene_33937;gene_28724;gene_16657;gene_8592;gene_8092;gene_7419
PB.12968.4	gene_15191;gene_76735;gene_61149;gene_34078;gene_9859;gene_83458;gene_75665;gene_69702;gene_66471;gene_59843;gene_55474;gene_53843;gene_35453;gene_33929;gene_33345;gene_32488;gene_30055;gene_27231;gene_16547;gene_4601;gene_543
PB.16743.2	gene_44030;gene_37339;gene_27689;gene_63280;gene_58116;gene_45750;gene_19832
PB.3659.1	gene_72839;gene_57522;gene_53857;gene_1408;gene_70760;gene_67006;gene_64722;gene_62102;gene_56827;gene_50984;gene_50727;gene_50600;gene_40784;gene_39249;gene_35510;gene_22875;gene_14872
PB.14584.1	gene_70076;gene_51426;gene_42566;gene_22767;gene_22765;gene_81439;gene_80541;gene_64425;gene_63628;gene_61088;gene_59463;gene_21073;gene_15572;gene_14406;gene_12995;gene_8168
PB.718.1	gene_63643;gene_20708;gene_25933;gene_25804;gene_63402;gene_54967;gene_51806;gene_16019;gene_13624;gene_6131;gene_4500;gene_3316;gene_633
PB.25553.1	gene_52611;gene_48424;gene_26067;gene_52926;gene_24370;gene_16045;gene_2843
PB.15987.1	gene_68207;gene_1802;gene_18754;gene_13594;gene_3245
PB.14550.3	gene_10553;gene_85029;gene_85118;gene_63448;gene_15039;gene_10600;gene_85258;gene_81615;gene_51525;gene_42418;gene_35378;gene_13953;gene_6082;gene_3983;gene_79917;gene_78918;gene_76346;gene_70640;gene_57248;gene_55230;gene_29007;gene_24081;gene_19609;gene_15628;gene_9081
PB.29725.1	gene_13580;gene_83324;gene_79005;gene_25017;gene_15826;gene_80163;gene_79373;gene_73700;gene_68446;gene_61373;gene_60720;gene_55793;gene_52662;gene_48605;gene_45153;gene_44172;gene_41994;gene_41541;gene_29086;gene_28844;gene_25645;gene_23606;gene_20832;gene_17639;gene_14568;gene_13056;gene_4515
PB.6552.1	gene_63728;gene_76227;gene_17220;gene_83019;gene_79679;gene_74046;gene_80657;gene_79261;gene_66110;gene_40145;gene_39976;gene_35090;gene_34034;gene_28418;gene_28381;gene_14360;gene_11416;gene_9158;gene_3034;gene_1516;gene_82998;gene_80783;gene_78465;gene_77400;gene_71692;gene_56200;gene_50479;gene_49572;gene_35351;gene_34083;gene_30718;gene_19953;gene_19515;gene_17783;gene_15531;gene_13935;gene_1…
PB.10753.1	gene_58336;gene_54009;gene_22112;gene_50288;gene_49076;gene_27889;gene_81505;gene_78918;gene_72242;gene_68872;gene_59957;gene_58980;gene_58402;gene_55206;gene_38963;gene_36981;gene_34576;gene_31119;gene_27276;gene_26102;gene_22751;gene_20669;gene_18740;gene_16169;gene_14193;gene_9503
PB.18421.1	gene_26609;gene_1654;gene_75553;gene_38326;gene_16493;gene_15335;gene_9806
PB.3002.1	gene_14017;gene_49163;gene_78170;gene_72178;gene_65487;gene_65346;gene_58720;gene_53412;gene_35219;gene_31648;gene_26336;gene_12952;gene_5906;gene_5763
PB.18467.1	gene_73731;gene_63591;gene_12502;gene_83705;gene_79080;gene_76458;gene_76374;gene_38187;gene_36256;gene_34659;gene_14021;gene_13018;gene_7775;gene_5514;gene_2635;gene_82979;gene_78838;gene_74067;gene_72305;gene_72218;gene_68586;gene_61737;gene_59298;gene_56572;gene_50566;gene_39372;gene_34889;gene_23463;gene_20142;gene_3443
PB.1252.1	gene_57768;gene_38098;gene_63277;gene_12611;gene_85394;gene_79949;gene_66072;gene_41524;gene_39573;gene_33080;gene_32433;gene_18632
PB.14287.17	gene_77778;gene_45906;gene_28957;gene_54189;gene_40474;gene_35907;gene_29639;gene_1058
PB.16474.1	gene_55208;gene_13580;gene_4801;gene_83986;gene_83796;gene_80485;gene_69124;gene_62592;gene_54709;gene_54683;gene_26982;gene_22816;gene_11856;gene_6271
PB.19603.2	gene_55501;gene_44925;gene_45117;gene_38493;gene_31920;gene_22387;gene_6873
PB.23425.1	gene_28418;gene_74046;gene_28018;gene_42517;gene_35233;gene_34454;gene_31608;gene_19515;gene_78878;gene_73663;gene_58206;gene_55528;gene_44736;gene_43084;gene_27525;gene_19190;gene_15235;gene_9157;gene_7388;gene_84559;gene_80061;gene_77475;gene_71445;gene_70601;gene_69286;gene_67790;gene_65440;gene_60964;gene_53569;gene_47451;gene_41082;gene_39705;gene_37340;gene_31311;gene_29830;gene_26542;gene_…
PB.7729.7	gene_45702;gene_77556;gene_75387;gene_71865;gene_60032;gene_40184;gene_36881;gene_34047;gene_31920;gene_27719;gene_25364;gene_10269;gene_3560
PB.25935.1	gene_68882;gene_32529;gene_28095;gene_78437;gene_34021;gene_33127;gene_28672;gene_25372;gene_82417;gene_80719;gene_76930;gene_75992;gene_75923;gene_75281;gene_71885;gene_61665;gene_59185;gene_55274;gene_54582;gene_35209;gene_30321;gene_27674;gene_22707;gene_15788;gene_15051;gene_7120;gene_7085
PB.23889.2	gene_48973;gene_23593;gene_59506;gene_53476;gene_37969;gene_15126;gene_68049;gene_62579;gene_59918;gene_59914;gene_57779;gene_54689;gene_48452;gene_45228;gene_41976;gene_41110;gene_40781;gene_40131;gene_35731;gene_34606;gene_29762;gene_12098;gene_5231;gene_907
PB.45.12	gene_111;gene_57319;gene_44108;gene_19948;gene_32250;gene_73643;gene_23840;gene_84257;gene_76684;gene_67001;gene_58390;gene_64292;gene_48875;gene_12874;gene_76512;gene_17131;gene_10120;gene_1408;gene_84376;gene_70306;gene_67206;gene_62616;gene_23582;gene_21614;gene_57202;gene_43981;gene_33795;gene_32701;gene_32618;gene_12246;gene_6076;gene_4339;gene_82895;gene_77102;gene_61665;gene_18586;gene_154…
PB.29178.1	gene_62015;gene_75656;gene_72729;gene_59510;gene_27245;gene_84886;gene_80558;gene_77864;gene_75914;gene_72889;gene_57829;gene_55667;gene_53574;gene_45854;gene_40570;gene_39092;gene_30750;gene_9700
PB.6659.5	gene_6377;gene_421;gene_4176;gene_67663;gene_39951;gene_64871;gene_50956;gene_31453;gene_8420;gene_76919;gene_36010;gene_4243;gene_79002;gene_78706;gene_49218;gene_83240;gene_80307;gene_66434;gene_58344;gene_35210;gene_81302;gene_47647;gene_32666;gene_16624;gene_1451;gene_1305;gene_74439;gene_70404;gene_61466;gene_57083;gene_48399;gene_43577;gene_41550;gene_41170;gene_38923;gene_34859;gene_34105;…
PB.16481.1	gene_66220;gene_83946;gene_64592;gene_20237;gene_78566;gene_75494;gene_63631;gene_62781;gene_37923;gene_26370;gene_17948
PB.1468.2	gene_28228;gene_70133;gene_69711;gene_26090;gene_13195;gene_9249;gene_81015;gene_77525;gene_57137;gene_56998;gene_49942;gene_34194;gene_31540;gene_22883;gene_19541;gene_14167;gene_13749;gene_8509;gene_8058;gene_4907;gene_4802;gene_1026
PB.16303.5	gene_62346;gene_43753;gene_19326;gene_72414;gene_27193;gene_2160
PB.22715.1	gene_6256;gene_70493;gene_45305;gene_48220;gene_19060;gene_441;gene_77512;gene_68272;gene_23036;gene_389;gene_66461;gene_19704;gene_54613;gene_75358;gene_39605;gene_47372;gene_51790;gene_32531;gene_82966;gene_59723;gene_7068;gene_33527;gene_28102;gene_41810;gene_33528;gene_78122;gene_71678;gene_70222;gene_61404;gene_54250;gene_51491;gene_51219;gene_38211;gene_8689;gene_7926;gene_7016
PB.21328.1	gene_79766;gene_50480;gene_45147;gene_28709;gene_15137;gene_11451;gene_77878;gene_39171;gene_17352;gene_8928
PB.5926.2	gene_36830;gene_59055;gene_50291;gene_29859;gene_78861;gene_72779;gene_70623;gene_70103;gene_69212;gene_59247;gene_56439;gene_46511;gene_35479;gene_34819;gene_24051;gene_22083;gene_20455;gene_12184;gene_7266;gene_1122;gene_17
PB.19900.2	gene_58050;gene_44083;gene_20605;gene_76805;gene_70422;gene_62668;gene_56338;gene_44988;gene_44085;gene_41531;gene_32223;gene_25160;gene_20705;gene_18775;gene_13706;gene_10372;gene_4629;gene_4330;gene_3189;gene_1674
PB.22046.1	gene_83477;gene_30364;gene_945;gene_83815;gene_58478;gene_42982;gene_25152;gene_23301;gene_17807;gene_2321;gene_75319;gene_75012;gene_72066;gene_71668;gene_70623;gene_62548;gene_60576;gene_42766;gene_40631;gene_39343;gene_36109;gene_34119;gene_33013;gene_29436;gene_28122;gene_27287;gene_11331;gene_4178;gene_3536;gene_1033
PB.21709.1	gene_13580;gene_67904;gene_66708;gene_43909;gene_32519;gene_15396;gene_82273;gene_81471;gene_74795;gene_73479;gene_69494;gene_56896;gene_49988;gene_42216;gene_31899;gene_28062;gene_19094;gene_16841;gene_16730;gene_16541;gene_11919;gene_7136;gene_4627;gene_3065;gene_2345;gene_32
PB.10801.2	gene_80973;gene_56604;gene_51945;gene_6131;gene_1273;gene_83036;gene_80181;gene_79607;gene_75792;gene_75308;gene_73972;gene_68731;gene_68189;gene_67531;gene_61270;gene_60508;gene_55293;gene_54029;gene_49153;gene_49079;gene_34854;gene_31076;gene_25221;gene_24218;gene_14113;gene_12272;gene_8032;gene_5072
PB.19092.2	gene_14429;gene_73464;gene_1037;gene_77812;gene_40634;gene_34659;gene_3065;gene_85200;gene_84903;gene_83843;gene_83546;gene_81719;gene_62386;gene_60031;gene_53849;gene_51687;gene_48469;gene_38574;gene_35915;gene_34889;gene_28897;gene_25039;gene_23048;gene_13763;gene_13106;gene_5703;gene_1353;gene_1283
PB.1583.3	gene_75276;gene_75394;gene_67747;gene_65180;gene_44412;gene_40883;gene_30443
PB.13646.1	gene_52744;gene_73259;gene_41563;gene_40045;gene_25048;gene_7413;gene_6591
PB.10771.1	gene_38422;gene_73186;gene_69703;gene_68897;gene_64774;gene_53034;gene_44413;gene_40713;gene_24283
PB.4545.1	gene_27634;gene_36545;gene_78175;gene_77102;gene_67221;gene_66729;gene_61272;gene_61059;gene_59843;gene_48187;gene_34268;gene_22033;gene_12509;gene_10427;gene_1406;gene_703
PB.2876.2	gene_32868;gene_79842;gene_78685;gene_76709;gene_58239;gene_48929;gene_13580
PB.9382.1	gene_50485;gene_7775;gene_59298;gene_80661;gene_7762;gene_79080;gene_63591;gene_59335;gene_20262;gene_79411;gene_75852;gene_69797;gene_35812;gene_34077;gene_23013;gene_14429;gene_1330
PB.20917.1	gene_73652;gene_58955;gene_76969;gene_72096;gene_70341;gene_64865;gene_57783;gene_50302;gene_46094;gene_45505;gene_44027;gene_35150;gene_33293;gene_29802;gene_29382;gene_27919;gene_24363;gene_21025;gene_20296;gene_18372;gene_12239
PB.16303.3	gene_84288;gene_74045;gene_62346;gene_43753;gene_19326;gene_72414;gene_71906;gene_67545;gene_57558;gene_49645;gene_46039;gene_43620;gene_41611;gene_27193;gene_17578;gene_16332;gene_4740;gene_2160
PB.3350.1	gene_30130;gene_47506;gene_45442;gene_79497;gene_36767;gene_81851;gene_71528;gene_51865;gene_42132;gene_36741;gene_18106;gene_15344;gene_83531;gene_76581;gene_74191;gene_69664;gene_66609;gene_54999;gene_45425;gene_29639;gene_29262;gene_27709;gene_23336;gene_23220;gene_15228;gene_9436;gene_6052;gene_5212
PB.19816.1	gene_43584;gene_21006;gene_68704;gene_58598;gene_53791;gene_84247;gene_79766;gene_73108;gene_22541
PB.26506.4	gene_71851;gene_6169;gene_76862;gene_70409;gene_70407;gene_70405;gene_62658;gene_62422;gene_61264;gene_19333;gene_9610;gene_5694;gene_84813;gene_84340;gene_83033;gene_79961;gene_79710;gene_78135;gene_75226;gene_73289;gene_72133;gene_63473;gene_63365;gene_60366;gene_59051;gene_55575;gene_55092;gene_35724;gene_31393;gene_26344;gene_20894;gene_3010
PB.20405.2	gene_68757;gene_35823;gene_84896;gene_60131;gene_48368;gene_35737;gene_31797;gene_6150
PB.7831.2	gene_50528;gene_77649;gene_73399;gene_71792;gene_64483;gene_53249;gene_29850;gene_25048;gene_24939;gene_24938;gene_24553;gene_22838;gene_20114;gene_11630;gene_6733
PB.27467.2	gene_10540;gene_4515;gene_13580;gene_876;gene_79010;gene_78463;gene_75094;gene_74948;gene_71975;gene_70347;gene_68366;gene_59409;gene_57124;gene_54524;gene_53217;gene_41915;gene_41642;gene_38259;gene_17652;gene_13020;gene_11557;gene_7451;gene_5658;gene_1149;gene_1074
PB.25040.1	gene_49402;gene_44642;gene_26039;gene_66949;gene_59462;gene_27919;gene_24196;gene_14979;gene_1478;gene_762;gene_81498;gene_66451;gene_52507;gene_47506;gene_44694;gene_40256;gene_40184;gene_11828;gene_11033;gene_9950;gene_83705;gene_83545;gene_77638;gene_74920;gene_68181;gene_61737;gene_58209;gene_56917;gene_55938;gene_52154;gene_49499;gene_44154;gene_43653;gene_42647;gene_34927;gene_34413;gene_33…
PB.7623.2	gene_27053;gene_78569;gene_18122;gene_51776;gene_49931;gene_27242;gene_19554;gene_18451;gene_17182;gene_10918;gene_10050;gene_3065;gene_2906;gene_2066
PB.11922.4	gene_76299;gene_84495;gene_81016;gene_76996;gene_72936;gene_65535;gene_59330;gene_56817;gene_37690;gene_33348;gene_33341;gene_32433;gene_18455
PB.21465.1	gene_65509;gene_39444;gene_4559;gene_85258;gene_44586;gene_43886;gene_41572;gene_36005;gene_35371;gene_25988;gene_17335;gene_11897;gene_6872;gene_33;gene_83043;gene_71179;gene_67886;gene_65428;gene_57438;gene_56789;gene_33357;gene_32920;gene_32786;gene_22966;gene_18568;gene_17852;gene_14068;gene_10870;gene_4826
PB.17040.1	gene_39173;gene_55779;gene_3051;gene_71861;gene_67639;gene_58856;gene_38076;gene_36001;gene_24101;gene_23074;gene_19520;gene_5997;gene_3648;gene_85216;gene_79044;gene_73025;gene_72329;gene_71433;gene_70141;gene_68399;gene_67562;gene_66019;gene_63786;gene_61647;gene_49832;gene_45267;gene_43511;gene_42673;gene_40190;gene_38026;gene_33994;gene_33519;gene_32458;gene_21488;gene_18434;gene_13113;gene_1…
PB.3769.2	gene_14453;gene_78033;gene_77993;gene_73182;gene_26383;gene_82319;gene_77188;gene_75064;gene_61797;gene_47964;gene_29318;gene_21275
PB.22900.1	gene_53516;gene_19374;gene_14911;gene_12635;gene_79298;gene_77164;gene_73176;gene_72740;gene_30062;gene_20900
PB.11932.1	gene_35090;gene_60000;gene_11189;gene_58940;gene_47548;gene_37196;gene_36799;gene_24667;gene_20263;gene_6135
PB.12752.1	gene_79919;gene_77353;gene_70665;gene_16643;gene_74258;gene_73303;gene_39928;gene_21999;gene_84886;gene_83446;gene_82273;gene_78994;gene_76453;gene_75831;gene_73708;gene_68941;gene_67037;gene_62039;gene_58066;gene_50700;gene_41456;gene_30750;gene_27688;gene_23337;gene_16431;gene_15305;gene_8772;gene_1672
PB.6303.2	gene_15890;gene_73495;gene_826;gene_62273;gene_55203;gene_25992;gene_16193;gene_70225;gene_67362;gene_63849;gene_55857;gene_53321;gene_49460;gene_41335;gene_41060;gene_40091;gene_40064;gene_39533;gene_38419;gene_36210;gene_35153;gene_28744;gene_23710;gene_23270;gene_19761;gene_18740;gene_15884;gene_15289;gene_2106
PB.12733.6	gene_6256;gene_70493;gene_45305;gene_48220;gene_19060;gene_77512;gene_68272;gene_23036;gene_441;gene_389;gene_68189;gene_35407;gene_2032;gene_44299;gene_79646;gene_68039;gene_58802;gene_47372;gene_37147;gene_20488;gene_78794;gene_72329;gene_71458;gene_70141;gene_63886;gene_60980;gene_48631;gene_41810;gene_29934;gene_27287;gene_24648;gene_18940;gene_18384;gene_15414;gene_7086;gene_2497
PB.14284.1	gene_47506;gene_45442;gene_82631;gene_79497;gene_43440;gene_81690;gene_54195;gene_36767;gene_28012;gene_81719;gene_66460;gene_58201;gene_3545;gene_1149;gene_901;gene_81545;gene_81518;gene_72926;gene_71445;gene_60542;gene_57616;gene_55818;gene_51865;gene_46916;gene_46095;gene_33789;gene_17084;gene_5487
PB.16294.1	gene_81152;gene_25125;gene_22964;gene_7657;gene_911
PB.28627.1	gene_13580;gene_66553;gene_80485;gene_73505;gene_66253;gene_34814;gene_34094;gene_29826;gene_19534;gene_13541
PB.14615.5	gene_13580;gene_72230;gene_58983;gene_31818;gene_69401;gene_67726;gene_43632;gene_36382;gene_10248;gene_80304;gene_75724;gene_65998;gene_65358;gene_62807;gene_59753;gene_59695;gene_56957;gene_55956;gene_31469;gene_28407;gene_26006;gene_24835;gene_19244;gene_8217;gene_6941;gene_1334;gene_83796;gene_82262;gene_81991;gene_79619;gene_78116;gene_77861;gene_77334;gene_74664;gene_74191;gene_74095;gene_7…
PB.7729.4	gene_3045;gene_59677;gene_79751;gene_79752;gene_52745;gene_19515;gene_74046;gene_28418;gene_35090;gene_72325;gene_71520;gene_19140;gene_79002;gene_74188;gene_63977;gene_58054;gene_36797;gene_28399;gene_10903;gene_9337;gene_6327;gene_2366
PB.11997.1	gene_23508;gene_80408;gene_83293;gene_81836;gene_81309;gene_72055;gene_65267;gene_63543;gene_61716;gene_52071;gene_32869;gene_32648;gene_31424;gene_26285;gene_16094;gene_14211;gene_14112;gene_8778;gene_3094
PB.24255.2	gene_25493;gene_3992;gene_79261;gene_65747;gene_50062;gene_6549;gene_6039;gene_79508;gene_76609;gene_28072;gene_21490;gene_3466;gene_81320;gene_57120;gene_38257;gene_28859;gene_10768;gene_6465
PB.18688.1	gene_10028;gene_58690;gene_45183;gene_38230;gene_32871;gene_70345;gene_69347;gene_50634;gene_7047;gene_2976;gene_1147
PB.4042.3	gene_32047;gene_81824;gene_80382;gene_74358;gene_61826;gene_53277;gene_41868;gene_20518
PB.27465.2	gene_41495;gene_21752;gene_85275;gene_83003;gene_68988;gene_64425;gene_38259;gene_32495;gene_31009;gene_13020;gene_1384;gene_84259;gene_83653;gene_83255;gene_83174;gene_81741;gene_80164;gene_78649;gene_77922;gene_76713;gene_75654;gene_73321;gene_72935;gene_72654;gene_72225;gene_69815;gene_67574;gene_67212;gene_66105;gene_63979;gene_60414;gene_58211;gene_58108;gene_56185;gene_53195;gene_52456;gene…
PB.6173.1	gene_48001;gene_11240;gene_67070;gene_80229;gene_69519;gene_64480;gene_62045;gene_36295;gene_32442;gene_27708;gene_3846
PB.7301.1	gene_55208;gene_13580;gene_55282;gene_65798;gene_84276;gene_78566;gene_76753;gene_73878;gene_73298;gene_67839;gene_63234;gene_62781;gene_61581;gene_41365;gene_35701;gene_31885;gene_28498;gene_28496;gene_24308;gene_22358;gene_22314;gene_21673;gene_17606;gene_16079;gene_12827;gene_11535;gene_10336;gene_9938;gene_8226
PB.11925.1	gene_78203;gene_28918;gene_78988;gene_43896;gene_32017;gene_21479;gene_7014;gene_4096
PB.1478.1	gene_10837;gene_72724;gene_41282;gene_39494;gene_17501;gene_7912;gene_3633;gene_1330;gene_85414;gene_82702;gene_80178;gene_73121;gene_66018;gene_47932;gene_38161;gene_38106;gene_37425;gene_33121;gene_32096;gene_27605;gene_22030;gene_16863;gene_15235;gene_11869;gene_4007
PB.5021.2	gene_30255;gene_26806
PB.16754.2	gene_77659;gene_84094;gene_83177;gene_80719;gene_65017;gene_47816;gene_37021;gene_9507;gene_8031;gene_80178;gene_75417;gene_73176;gene_70369;gene_63977;gene_56696;gene_52767;gene_48758;gene_43026;gene_42918;gene_40865;gene_40193;gene_39936;gene_38365;gene_35517;gene_35302;gene_35290;gene_35052;gene_33642;gene_29466;gene_29344;gene_25721;gene_25017;gene_23300;gene_20972;gene_15222;gene_10251;gene_…
PB.18835.1	gene_82819;gene_10696;gene_14306;gene_83778;gene_71320;gene_68747;gene_64343;gene_54873;gene_39351;gene_33357;gene_30122;gene_19226;gene_13796
PB.19565.2	gene_68632;gene_41993;gene_28316;gene_76570;gene_61643;gene_55565;gene_49434;gene_43945;gene_34117;gene_34113;gene_32829;gene_27416;gene_24874;gene_12089;gene_6665;gene_2492
PB.29934.1	gene_3958;gene_6265;gene_82027;gene_25152;gene_12165;gene_28610;gene_29599;gene_68526;gene_75319;gene_81358;gene_74161;gene_30857;gene_265;gene_4932;gene_45426;gene_83217;gene_75168;gene_73457;gene_70550;gene_63520;gene_62328;gene_61866;gene_54405;gene_54131;gene_43164;gene_35371;gene_34267;gene_16665;gene_16114;gene_5878;gene_2680;gene_638
PB.5659.1	gene_13580;gene_83324;gene_75884;gene_35729;gene_83796;gene_73260;gene_62658;gene_52621;gene_47591;gene_41828;gene_24036;gene_19992;gene_15867;gene_12854;gene_11273;gene_2851;gene_1677
PB.3478.1	gene_52626;gene_10602;gene_10039;gene_67572;gene_58534;gene_57754;gene_43014;gene_31917;gene_12590;gene_74383;gene_71123;gene_70478;gene_69398;gene_51023;gene_44784;gene_38816;gene_37857;gene_37160;gene_33047;gene_31645;gene_27683;gene_26162;gene_16431;gene_8521;gene_7181
PB.4341.1	gene_65535;gene_47207;gene_33348;gene_33341;gene_75012;gene_71003;gene_70623;gene_77004;gene_75092;gene_67871;gene_63389;gene_56917;gene_47943;gene_44154;gene_25127;gene_23731;gene_15809;gene_7809;gene_6164;gene_6163;gene_3766;gene_1085
PB.23133.1	gene_65489;gene_65474;gene_85078;gene_71255;gene_65475;gene_64485;gene_64483;gene_47097;gene_41683;gene_32258;gene_32257;gene_28859;gene_25423;gene_24938;gene_24932;gene_22838;gene_16297;gene_79866;gene_72149;gene_69501;gene_68315;gene_67555;gene_62382;gene_56739;gene_56185;gene_49513;gene_32256;gene_28741;gene_27991;gene_27434;gene_24553;gene_17090;gene_16341;gene_14037;gene_5741
PB.29525.1	gene_84018;gene_83033;gene_63746;gene_63591;gene_62579;gene_48792;gene_45442;gene_38310;gene_37115;gene_14429;gene_11664;gene_9574
PB.3691.1	gene_16320;gene_81615;gene_65557;gene_62713;gene_49014;gene_32440;gene_79098;gene_76005;gene_75197;gene_71734;gene_67827;gene_67241;gene_60874;gene_60088;gene_44143;gene_34751;gene_32521;gene_31766;gene_27417;gene_23293;gene_13603;gene_2696;gene_230
PB.8569.5	gene_55208;gene_13580;gene_37517;gene_36381;gene_83796;gene_79137;gene_72573;gene_67720;gene_61373;gene_56187;gene_55793;gene_38878;gene_35671;gene_22233;gene_19030;gene_9184
PB.24594.1	gene_76676;gene_36361;gene_36360;gene_31758;gene_84398;gene_83708;gene_82772;gene_75505;gene_71402;gene_70041;gene_68630;gene_53313;gene_51672;gene_47824;gene_34626;gene_28845;gene_28240;gene_21277;gene_20344;gene_20046;gene_19091;gene_17771;gene_16414;gene_15719;gene_12256;gene_9468;gene_8226;gene_7623;gene_6277;gene_4947
PB.16495.1	gene_58834;gene_84985;gene_81182;gene_74289;gene_73192;gene_58518;gene_54883;gene_49804;gene_33835;gene_25010;gene_10694;gene_10689;gene_10248
PB.27975.1	gene_66092;gene_22502;gene_13580;gene_83796;gene_80213;gene_79843;gene_19061;gene_78366;gene_49558;gene_47067;gene_36506;gene_27287;gene_20193;gene_19940;gene_18877;gene_11424
PB.10851.1	gene_75062;gene_24317;gene_6207;gene_42781;gene_82914;gene_81998;gene_69064;gene_62848;gene_57780;gene_46251;gene_41883;gene_40365;gene_27286;gene_24235;gene_19387;gene_15332;gene_10778
PB.27499.3	gene_64693;gene_10975;gene_82933;gene_60204;gene_51498;gene_83493;gene_74968;gene_61468;gene_60946;gene_54731;gene_44885;gene_43185;gene_37567;gene_32356;gene_32018;gene_30436;gene_24096;gene_12073;gene_8870;gene_6102
PB.12603.1	gene_49836;gene_39773;gene_7860;gene_61992;gene_23891;gene_12192;gene_9332;gene_79483;gene_78298;gene_76322;gene_72384;gene_68366;gene_44338;gene_41883;gene_37499;gene_31314;gene_27286;gene_24711;gene_7266;gene_3091;gene_1178
PB.20668.11	gene_65057;gene_81008;gene_13452
PB.26379.1	gene_49261;gene_25489;gene_77995;gene_22518;gene_84925;gene_62087;gene_60780;gene_32382;gene_84346;gene_80675;gene_74437;gene_73195;gene_41040;gene_24828;gene_15961;gene_12493
PB.7643.1	gene_82750;gene_17224;gene_81746;gene_26894;gene_84042;gene_77590;gene_72889;gene_45854;gene_37034;gene_34143;gene_26982;gene_6271;gene_79197;gene_70794;gene_66595;gene_57199;gene_48168;gene_42093;gene_40630;gene_38974;gene_29398;gene_27498;gene_21305;gene_20158;gene_19985;gene_15706;gene_14772;gene_13093;gene_9614;gene_8405;gene_7560;gene_3039
PB.11281.2	gene_55208;gene_13580;gene_26192;gene_36001;gene_18325;gene_84852;gene_65461;gene_62252;gene_55903;gene_52084;gene_49513;gene_49480;gene_39086;gene_36382;gene_13571;gene_12601;gene_12292;gene_9484;gene_3229;gene_2253
PB.2100.1	gene_42633;gene_80845;gene_71404;gene_34038;gene_33652;gene_27228;gene_17584;gene_11123;gene_8943;gene_83946;gene_61731;gene_61147;gene_59816;gene_40281;gene_40033;gene_37748;gene_29850;gene_11063;gene_10716
PB.16375.1	gene_58225;gene_42972;gene_37983;gene_22895;gene_77192;gene_74188;gene_62055;gene_57239;gene_55689;gene_44082;gene_37704;gene_28161;gene_27847;gene_27019;gene_20935;gene_13158;gene_8588;gene_8077;gene_749
PB.9549.1	gene_85477;gene_24381;gene_21444;gene_19082;gene_17349;gene_79440;gene_74086;gene_68748;gene_14718;gene_79070;gene_77759;gene_68248;gene_59649;gene_57400;gene_53883;gene_49412
PB.8075.1	gene_74372;gene_62055;gene_63582;gene_52763;gene_48468;gene_48220;gene_32609;gene_20523;gene_57907;gene_57459;gene_55400;gene_45525;gene_42404;gene_39757;gene_38254;gene_33184;gene_26394;gene_17950;gene_11446;gene_7776;gene_7610;gene_1664
PB.7015.2	gene_5267;gene_10;gene_84838;gene_81221;gene_80629;gene_38322;gene_37311;gene_25471
PB.9317.1	gene_52607;gene_76317;gene_1171;gene_55237;gene_35781;gene_69397;gene_63739;gene_41930;gene_77627;gene_74217;gene_71009;gene_60608;gene_52370;gene_38004;gene_35821;gene_1798;gene_85199;gene_83846;gene_83837;gene_80138;gene_78214;gene_73023;gene_71451;gene_66602;gene_61650;gene_59726;gene_59658;gene_57351;gene_54932;gene_53937;gene_46109;gene_38972;gene_36470;gene_36014;gene_28443;gene_25643;gene_…
PB.8817.1	gene_77935;gene_82151;gene_75546;gene_66095;gene_64532;gene_39998;gene_15636;gene_82631;gene_73303;gene_67239;gene_66370;gene_62471;gene_59958;gene_40373;gene_36044;gene_35675;gene_34659;gene_30213;gene_24096;gene_21680;gene_15224;gene_8870;gene_1349
PB.5209.3	gene_79552;gene_66360;gene_31668;gene_30;gene_84589;gene_75988;gene_71103;gene_69322;gene_57441;gene_44370;gene_39748;gene_38757;gene_32895;gene_24184;gene_15430;gene_15110;gene_4937;gene_3434
PB.12854.3	gene_71433;gene_67562;gene_48625;gene_41571;gene_36298;gene_67170;gene_42381;gene_34454;gene_30175;gene_858
PB.6049.1	gene_51790;gene_66461;gene_2584;gene_441;gene_70493;gene_39605;gene_6256;gene_32531;gene_41639;gene_45305;gene_9860;gene_19704;gene_60628;gene_83493;gene_67504;gene_73877;gene_38691;gene_35938;gene_22733;gene_84290;gene_74046;gene_61506;gene_61114;gene_60065;gene_57522;gene_48220;gene_39705;gene_35090;gene_34752;gene_30598;gene_29758;gene_28418;gene_28018;gene_23830;gene_17921;gene_9745
PB.4163.1	gene_81543;gene_56917;gene_41541;gene_34238;gene_24493;gene_22563;gene_4556;gene_72559;gene_71659;gene_64716;gene_57071;gene_55873;gene_33406;gene_33113;gene_31349;gene_17636;gene_17584;gene_17431;gene_13929;gene_3390;gene_1535
PB.849.1	gene_72257;gene_28770;gene_57933;gene_75282;gene_70702;gene_59188;gene_58163;gene_50448;gene_42920;gene_37767;gene_23232;gene_23145;gene_19550;gene_16204;gene_15253;gene_5711
PB.14287.11	gene_77778;gene_45906;gene_29248;gene_44325;gene_77300;gene_75939;gene_54189;gene_47539;gene_44296;gene_40474;gene_29639;gene_22435;gene_20842;gene_15826
PB.13915.1	gene_41702;gene_80132;gene_74204;gene_73247;gene_65647;gene_59939;gene_49617;gene_44158;gene_36613;gene_30828;gene_29803;gene_6208;gene_5771;gene_60
PB.18866.1	gene_79608;gene_84599;gene_76132;gene_66946;gene_55688;gene_48244;gene_48002;gene_44930;gene_44285;gene_42203;gene_37004;gene_30726;gene_28741;gene_28536;gene_17208;gene_14474;gene_11243;gene_2713
PB.25907.1	gene_37134;gene_30833;gene_6208;gene_73425;gene_68283;gene_48014;gene_47094;gene_45253;gene_40873;gene_40842;gene_35581;gene_34560;gene_10859;gene_5822;gene_3296
PB.4201.1	gene_25332;gene_19611;gene_74253;gene_23890;gene_50837;gene_22839;gene_984;gene_85523;gene_70550;gene_68693;gene_62494;gene_60949;gene_60503;gene_46232;gene_39266;gene_28859;gene_26427;gene_17046;gene_2680
PB.23374.1	gene_78917;gene_63591;gene_59298;gene_34659;gene_13580;gene_83796;gene_78146;gene_50485;gene_31097;gene_84392;gene_84361;gene_84335;gene_82984;gene_82700;gene_80661;gene_75691;gene_69475;gene_58774;gene_58606;gene_53217;gene_53063;gene_45765;gene_40003;gene_25992;gene_24345;gene_14429;gene_12891
PB.4889.3	gene_84860;gene_69502;gene_64718;gene_61835;gene_58591;gene_56398;gene_44078;gene_31397;gene_20972;gene_19664;gene_492;gene_76386;gene_76131;gene_75853;gene_73873;gene_71948;gene_70008;gene_63550;gene_62283;gene_60318;gene_59201;gene_58871;gene_56653;gene_52367;gene_50924;gene_49868;gene_38257;gene_38149;gene_37350;gene_36382;gene_33643;gene_33332;gene_28651;gene_26308;gene_24891;gene_23272;gene_…
PB.20230.4	gene_13580;gene_55208;gene_83324;gene_48239;gene_45216;gene_19313;gene_7889;gene_6454;gene_83796;gene_82529;gene_75846;gene_74038;gene_72912;gene_68213;gene_61932;gene_52228;gene_49464;gene_46393;gene_46311;gene_44120;gene_40293;gene_40254;gene_34434;gene_31899;gene_25781;gene_19639;gene_13950;gene_11304;gene_10909;gene_5596;gene_5579;gene_2510;gene_1334
PB.27006.1	gene_78379;gene_70549;gene_37615;gene_34019;gene_26499;gene_77309;gene_63667;gene_62253;gene_28209;gene_21103;gene_84691;gene_80775;gene_72423;gene_61056;gene_59841;gene_58571;gene_49183;gene_41650;gene_34420;gene_29007;gene_23447;gene_22308;gene_17903;gene_10861;gene_7401;gene_4348
PB.2564.1	gene_77324;gene_66154;gene_79010;gene_78649;gene_75256;gene_73513;gene_73318;gene_42722;gene_25001;gene_24001;gene_6626;gene_1132;gene_83574;gene_79336;gene_73371;gene_70403;gene_70331;gene_63943;gene_61665;gene_61433;gene_60756;gene_60003;gene_58987;gene_48973;gene_47248;gene_42398;gene_42297;gene_32483;gene_28052;gene_27492;gene_24144;gene_19335;gene_17565;gene_16670;gene_12556;gene_10796;gene_…
PB.11675.1	gene_13580;gene_68391;gene_59298;gene_19713;gene_7775;gene_80661;gene_72556;gene_67720;gene_60972;gene_60038;gene_58800;gene_50485;gene_46758;gene_43347;gene_28883;gene_28394;gene_23843;gene_23332;gene_19991;gene_18283;gene_13056;gene_9184;gene_7762;gene_1330
PB.27571.1	gene_84860;gene_84376;gene_81682;gene_76383;gene_70645;gene_67083;gene_64575;gene_60508;gene_52360;gene_50661;gene_44027;gene_38005;gene_24599;gene_23582;gene_20296;gene_16112;gene_2007
PB.20401.1	gene_81678;gene_41411;gene_61743;gene_53575;gene_35601;gene_83376;gene_60500;gene_55966;gene_41707;gene_40862;gene_36382;gene_19690;gene_18451;gene_17080;gene_322;gene_80197;gene_80163;gene_73551;gene_70299;gene_69007;gene_57934;gene_50877;gene_50874;gene_50180;gene_42926;gene_41561;gene_36873;gene_35647;gene_34783;gene_32332;gene_30590;gene_28652;gene_11783;gene_6363;gene_3319;gene_3085;gene_1322
PB.4668.3	gene_4893;gene_84734;gene_21674;gene_19579;gene_82913;gene_80850;gene_61347;gene_48417;gene_45203;gene_42924;gene_42063;gene_36781;gene_10699;gene_32909;gene_27081;gene_17585;gene_12512;gene_9533;gene_112;gene_80437;gene_77561;gene_77400;gene_70420;gene_70237;gene_68684;gene_62367;gene_61363;gene_61355;gene_58269;gene_58050;gene_55016;gene_51426;gene_51001;gene_48049;gene_44590;gene_41944;gene_41…
PB.28731.1	gene_28610;gene_20549;gene_75319;gene_68526;gene_66594;gene_9757;gene_4932;gene_79484;gene_71771;gene_70939;gene_61540;gene_57581;gene_57210;gene_46432;gene_42201;gene_37500;gene_31540;gene_31535;gene_30043;gene_17203;gene_12807;gene_2348
PB.6120.1	gene_73603;gene_72218;gene_68727;gene_68603;gene_63217;gene_36470;gene_34417;gene_80850;gene_80787;gene_76681;gene_75545;gene_74894;gene_74497;gene_69145;gene_68653;gene_65317;gene_62113;gene_60127;gene_56012;gene_52688;gene_43281;gene_36962;gene_36559;gene_34666;gene_32650;gene_31185;gene_30733;gene_26282;gene_24633;gene_23755;gene_23011;gene_14108;gene_11221;gene_121
PB.2703.1	gene_79919;gene_60832;gene_73917;gene_77130;gene_71663;gene_68988;gene_68858;gene_68283;gene_57613;gene_54690;gene_53245;gene_50700;gene_38949;gene_27866;gene_27098;gene_24130;gene_15296;gene_13593;gene_12987;gene_2546
PB.21142.1	gene_73811;gene_54974;gene_56414;gene_54964;gene_38579;gene_28607;gene_17644;gene_15137;gene_11996;gene_4574
PB.14240.1	gene_76318;gene_58638;gene_77954;gene_69523;gene_61047;gene_49030;gene_33624;gene_22569;gene_16915;gene_11976
PB.29212.1	gene_25529;gene_5844;gene_54029;gene_38878;gene_33932;gene_84137;gene_82933;gene_78336;gene_76736;gene_76252;gene_60306;gene_55823;gene_45426;gene_42508;gene_41180;gene_40235;gene_38976;gene_34209;gene_34081;gene_28872;gene_27392;gene_22142;gene_11164;gene_8825;gene_8134;gene_4681
PB.23124.2	gene_78150;gene_68763;gene_47083;gene_46617;gene_43614;gene_42544;gene_37563;gene_24351;gene_16192;gene_12415;gene_8601;gene_2311;gene_73
PB.23342.1	gene_47506;gene_36767;gene_79497;gene_51865;gene_45442;gene_43440;gene_79052;gene_76105;gene_63591;gene_25188;gene_20523;gene_9343;gene_3545;gene_2229;gene_1985;gene_81481;gene_59726;gene_54523;gene_52196;gene_50601;gene_48549;gene_32219;gene_30195;gene_25963;gene_16452;gene_14116;gene_12936;gene_1847
PB.8736.4	gene_83197;gene_74964;gene_17272;gene_70165;gene_67152;gene_66693;gene_52358;gene_46532;gene_40031;gene_38107;gene_37624;gene_32100
PB.2054.1	gene_3958;gene_6265;gene_75319;gene_25152;gene_82027;gene_68526;gene_6262;gene_20549;gene_12165;gene_66890;gene_265;gene_35535;gene_82158;gene_72337;gene_44517;gene_41679;gene_24418;gene_23844;gene_4178;gene_84257;gene_76684;gene_73872;gene_71918;gene_65429;gene_62608;gene_53857;gene_49916;gene_47975;gene_46748;gene_45426;gene_40246;gene_37799;gene_36095;gene_29599;gene_25384;gene_21462;gene_1937…
PB.14287.10	gene_77778;gene_45906;gene_74400;gene_28957;gene_77300;gene_75939;gene_54189;gene_44296;gene_40474;gene_35907;gene_29639;gene_21308;gene_20842;gene_1058
PB.12108.10	gene_1289;gene_6346;gene_84300;gene_83948;gene_75259;gene_63944;gene_59512;gene_41761;gene_39967;gene_38946;gene_35716;gene_31398;gene_6677;gene_6644;gene_5432;gene_1850;gene_510
PB.18003.2	gene_52008;gene_79098;gene_51913;gene_27417;gene_83529;gene_74663;gene_70836;gene_49761;gene_36575;gene_28960;gene_28312
PB.14481.1	gene_83255;gene_76713;gene_85363;gene_71101;gene_71013;gene_71528;gene_69703;gene_69242;gene_64987;gene_39534;gene_25320;gene_9712;gene_5674;gene_2311
PB.13274.1	gene_19704;gene_70493;gene_66461;gene_6256;gene_45305;gene_39605;gene_441;gene_75358;gene_32531;gene_80380;gene_60628;gene_54613;gene_68526;gene_51790;gene_48220;gene_9860;gene_75319;gene_4178;gene_3275;gene_52025;gene_28102;gene_45445;gene_42976;gene_79085;gene_77463;gene_15414;gene_71423;gene_39262;gene_28610;gene_25152;gene_12165;gene_80990;gene_73684;gene_41810;gene_12321;gene_6090;gene_84364…
PB.14438.1	gene_77293;gene_70180;gene_57534;gene_57120;gene_39353;gene_29276;gene_16646;gene_84356;gene_82093;gene_78199;gene_72714;gene_58893;gene_55555;gene_55311;gene_55049;gene_42514;gene_40088;gene_39488;gene_35952;gene_35806;gene_35273;gene_30409;gene_30404;gene_28549;gene_23560;gene_22458;gene_21338;gene_17408;gene_14856;gene_14658;gene_9412;gene_7068
PB.26287.29	gene_15408;gene_78114;gene_61400;gene_26851;gene_84800;gene_52390;gene_32828;gene_29556;gene_28420;gene_22816
PB.12733.1	gene_6256;gene_70493;gene_45305;gene_48220;gene_19060;gene_77512;gene_68272;gene_23036;gene_441;gene_389;gene_68189;gene_35407;gene_2032;gene_44299;gene_79646;gene_68039;gene_58802;gene_47372;gene_37147;gene_27287;gene_20488;gene_78794;gene_72329;gene_71458;gene_70141;gene_63886;gene_60980;gene_48631;gene_47506;gene_45442;gene_42707;gene_41810;gene_29934;gene_24648;gene_18940;gene_18384;gene_1357…
PB.20231.1	gene_77776;gene_83766;gene_65838;gene_58467;gene_5797;gene_81725;gene_68683;gene_61353;gene_60297;gene_51442;gene_41768;gene_17429;gene_17373;gene_8584;gene_7011;gene_81955;gene_80385;gene_79269;gene_74174;gene_69078;gene_65763;gene_64536;gene_59874;gene_46817;gene_34591;gene_28651;gene_21946;gene_19643;gene_19627;gene_17029;gene_13400;gene_12582;gene_10759;gene_9296;gene_1950
PB.27482.2	gene_55208;gene_13580;gene_37898;gene_24425;gene_81077;gene_65937;gene_63567;gene_49068;gene_31829;gene_23301;gene_22807;gene_21043;gene_19215;gene_17807;gene_3216
PB.22157.1	gene_66784;gene_66781;gene_16295;gene_10621;gene_83493;gene_71992;gene_29026;gene_28464;gene_12512;gene_112;gene_80312;gene_52361;gene_41060;gene_39807;gene_31885;gene_25992;gene_25207;gene_19579;gene_18904;gene_13087;gene_9533;gene_4893;gene_187;gene_85442;gene_84545;gene_79728;gene_77886;gene_76918;gene_74437;gene_73195;gene_63270;gene_62910;gene_61347;gene_58050;gene_55568;gene_45203;gene_4459…
PB.24219.1	gene_50189;gene_66269;gene_54523;gene_48549;gene_46297;gene_30225
PB.26020.1	gene_50956;gene_79085;gene_19789;gene_45445;gene_3275;gene_57713;gene_83446;gene_76182;gene_73362;gene_67675;gene_64255;gene_63513;gene_63106;gene_56696;gene_56601;gene_50633;gene_44987;gene_44086;gene_41127;gene_37951;gene_36575;gene_34870;gene_26867;gene_26556;gene_14896;gene_12637;gene_8885;gene_8333;gene_6150
PB.20949.1	gene_13580;gene_985;gene_77343;gene_55310;gene_51455;gene_40204;gene_38712;gene_32786;gene_19167;gene_19136;gene_14622;gene_1330;gene_80448;gene_79098;gene_76518;gene_71236;gene_64960;gene_50485;gene_8383;gene_85496;gene_83796;gene_82048;gene_80544;gene_79844;gene_78988;gene_70623;gene_68748;gene_58912;gene_50117;gene_49046;gene_42345;gene_31060;gene_29551;gene_22219;gene_19770;gene_18141;gene_10…
PB.18381.5	gene_45749;gene_82619;gene_81612;gene_58403;gene_28022;gene_83706;gene_57111;gene_55064;gene_47824;gene_29930;gene_13324;gene_12029;gene_6084;gene_2820
PB.10591.1	gene_41996;gene_29087;gene_21155;gene_73195;gene_66192;gene_61948;gene_45751;gene_21933;gene_9252;gene_84217;gene_82220;gene_79782;gene_78665;gene_78483;gene_68488;gene_64015;gene_63693;gene_62188;gene_59569;gene_58190;gene_55329;gene_49656;gene_46756;gene_41385;gene_40098;gene_39751;gene_39716;gene_38428;gene_36030;gene_26349;gene_25171;gene_24651;gene_23928;gene_19229;gene_6255;gene_6136;gene_5…
PB.9125.1	gene_81107;gene_79726;gene_77465;gene_65026;gene_38577;gene_8129;gene_76281;gene_67481;gene_64719;gene_59517;gene_58609;gene_51441;gene_49325;gene_36019;gene_34486;gene_15835;gene_14555;gene_11998;gene_10794;gene_4277
PB.22004.1	gene_55208;gene_13580;gene_73201;gene_44423;gene_38579;gene_32747;gene_29230;gene_13534;gene_3545;gene_77891;gene_71917;gene_70491;gene_66472;gene_63977;gene_57728;gene_48999;gene_45569;gene_31397;gene_24945;gene_17227;gene_13665;gene_11828;gene_2366;gene_492
PB.6116.1	gene_81643;gene_65791;gene_62001;gene_21942;gene_45305;gene_78710;gene_57931;gene_31958;gene_31445;gene_19704;gene_16129;gene_6256;gene_84847;gene_81304;gene_78833;gene_77648;gene_77013;gene_73404;gene_69722;gene_68487;gene_63513;gene_56317;gene_54558;gene_51263;gene_49642;gene_48858;gene_37434;gene_36190;gene_34870;gene_28102;gene_23212;gene_21808;gene_19311;gene_15414;gene_13533;gene_12394;gene…
PB.24884.3	gene_79497;gene_79196;gene_54321;gene_49200;gene_83568;gene_66240;gene_59506;gene_36767;gene_65881;gene_65803;gene_54046;gene_47506;gene_45442;gene_43440;gene_33039;gene_25992;gene_2048;gene_83723;gene_80967;gene_66462;gene_63203;gene_60313;gene_58878;gene_53955;gene_50117;gene_47511;gene_47247;gene_39088;gene_26349;gene_17005;gene_12161;gene_8764;gene_8611;gene_962
PB.6023.2	gene_81128;gene_83863;gene_11065;gene_81967;gene_80659;gene_57417;gene_50836;gene_39826;gene_18791;gene_2558;gene_77044;gene_51395;gene_51167;gene_48065;gene_42686;gene_40341;gene_36343;gene_35857;gene_33013;gene_8902;gene_3035;gene_2500
PB.10143.2	gene_75497;gene_71627;gene_71383;gene_50293;gene_34047;gene_83471;gene_59288;gene_44857;gene_19196;gene_83939;gene_82597;gene_81612;gene_80457;gene_77541;gene_75629;gene_73733;gene_62931;gene_62265;gene_50676;gene_48365;gene_40154;gene_34176;gene_33332;gene_31809;gene_22250;gene_18894;gene_13580;gene_13534;gene_12027;gene_9078;gene_8476;gene_4354;gene_529
PB.29703.1	gene_58015;gene_47252;gene_39852;gene_74745;gene_64077;gene_62790;gene_55486;gene_47925;gene_47912;gene_46430;gene_25310;gene_7313
PB.1846.1	gene_37980;gene_41472;gene_10257;gene_38041;gene_75430;gene_71906;gene_71853;gene_41925;gene_27774;gene_6700;gene_3668;gene_7071;gene_6649;gene_81012;gene_76424;gene_74640;gene_74637;gene_71690;gene_67193;gene_65306;gene_63269;gene_61835;gene_61025;gene_53026;gene_42664;gene_41391;gene_38037;gene_32045;gene_30767;gene_27131;gene_21203;gene_17762;gene_17228;gene_12093;gene_11719;gene_10041;gene_99…
PB.5568.1	gene_71992;gene_47506;gene_36767;gene_43440;gene_51865;gene_50117;gene_45203;gene_42924;gene_24448;gene_18514;gene_9037;gene_85330;gene_84545;gene_81837;gene_81226;gene_80288;gene_79796;gene_78330;gene_71642;gene_63157;gene_62609;gene_61948;gene_53764;gene_41741;gene_40397;gene_40252;gene_36329;gene_31757;gene_19579;gene_18561;gene_17314;gene_13248;gene_7231
PB.11098.1	gene_84559;gene_59359;gene_42129;gene_84471;gene_84320;gene_83218;gene_79920;gene_79571;gene_76459;gene_62617;gene_47949;gene_42982;gene_29390;gene_21473;gene_20928;gene_18711;gene_18710;gene_12573;gene_6602;gene_882
PB.17464.1	gene_48303;gene_12368;gene_6198;gene_85429;gene_81908;gene_80988;gene_80408;gene_79953;gene_73552;gene_67309;gene_53070;gene_43128;gene_41673;gene_38945;gene_31008;gene_28605;gene_18745;gene_15407;gene_7663;gene_4572
PB.26410.1	gene_82658;gene_70686;gene_70684;gene_60959;gene_35828;gene_8969;gene_246;gene_83483;gene_72433;gene_70510;gene_48749;gene_37952;gene_22230;gene_16496;gene_13989
PB.5411.1	gene_77446;gene_66009;gene_63365;gene_58672;gene_38132;gene_32334
PB.17004.1	gene_58439;gene_15218;gene_14831;gene_8903;gene_3477;gene_82663;gene_81995;gene_75494;gene_72684;gene_69997;gene_64955;gene_62417;gene_59506;gene_40886;gene_40164;gene_37191;gene_34914;gene_31110;gene_27277;gene_26790;gene_25683;gene_23310;gene_18689;gene_15736;gene_12878;gene_12571;gene_6495;gene_3346
PB.23124.1	gene_79947;gene_78150;gene_68763;gene_58030;gene_50903;gene_50052;gene_46617;gene_42544;gene_37563;gene_32311;gene_24351;gene_21130;gene_16192;gene_12415;gene_8601;gene_2311;gene_73
PB.22492.1	gene_22687;gene_17090;gene_56566;gene_44679;gene_40010;gene_23413;gene_84365;gene_79540;gene_75003;gene_55380;gene_34556
PB.17298.1	gene_81163;gene_61628;gene_58878;gene_57083;gene_27382;gene_16450
PB.468.1	gene_71605;gene_46224;gene_74658;gene_55353;gene_32471;gene_24004;gene_65587;gene_49145;gene_47382;gene_7680
PB.23467.1	gene_30955;gene_26460
PB.6440.1	gene_3958;gene_6265;gene_82027;gene_75319;gene_44108;gene_19948;gene_57319;gene_20549;gene_28610;gene_68526;gene_12165;gene_84257;gene_76684;gene_67001;gene_32250;gene_23840;gene_111;gene_73643;gene_60772;gene_46380;gene_64292;gene_58390;gene_48875;gene_12874;gene_265;gene_17131;gene_1408;gene_84376;gene_76512;gene_70306;gene_67206;gene_23582;gene_21614;gene_57202;gene_33795;gene_18586;gene_10120…
PB.29544.1	gene_74234;gene_33725;gene_84852;gene_54683;gene_49513;gene_81706;gene_79919;gene_59617;gene_58825;gene_47726;gene_29356;gene_19027;gene_5577
PB.17269.2	gene_70816;gene_23361;gene_80628;gene_77374;gene_55558;gene_30960;gene_15407;gene_4882;gene_2986;gene_84880;gene_72087;gene_51069;gene_48648;gene_47973;gene_36963;gene_29010;gene_28401;gene_25468;gene_23472;gene_14964;gene_12956;gene_12101;gene_2143
PB.18544.3	gene_33554;gene_17988;gene_85557;gene_56056;gene_77457;gene_73161;gene_71907;gene_71854;gene_71785;gene_66819;gene_66450;gene_61512;gene_58435;gene_57230;gene_56185;gene_52677;gene_48624;gene_48469;gene_45805;gene_40976;gene_33787;gene_29402;gene_26790;gene_24336;gene_24196;gene_13805;gene_10975;gene_9185;gene_7334;gene_6488;gene_5483;gene_1478;gene_1265;gene_1067
PB.26116.1	gene_35671;gene_27234;gene_60335;gene_54749;gene_45390;gene_82863;gene_80355;gene_78908;gene_78781;gene_77863;gene_68531;gene_67285;gene_66648;gene_65911;gene_64694;gene_62759;gene_61681;gene_59202;gene_52623;gene_46571;gene_44226;gene_32982;gene_26070;gene_21183;gene_20884;gene_19304;gene_14554;gene_11418;gene_3922
PB.5235.2	gene_8983;gene_8265;gene_83122;gene_54438;gene_6236;gene_84406;gene_74010;gene_72065;gene_70796;gene_65236;gene_61812;gene_60167;gene_57180;gene_37028;gene_35797;gene_33083;gene_24162;gene_21601;gene_21188;gene_10255
PB.14395.2	gene_70731;gene_70014;gene_43998;gene_41032;gene_38146;gene_32316;gene_17311;gene_14574;gene_57120;gene_55853;gene_53331;gene_42235;gene_32941;gene_32413;gene_20912;gene_20062;gene_11724
PB.7550.1	gene_3958;gene_6265;gene_75319;gene_59723;gene_39101;gene_27990;gene_12847;gene_76171;gene_73608;gene_68526;gene_54543;gene_47552;gene_46379;gene_44663;gene_42475;gene_35069;gene_29156;gene_28610;gene_22350;gene_18899;gene_17315;gene_3768
PB.20819.8	gene_18993;gene_18898;gene_84373;gene_83378;gene_51239;gene_48555;gene_37604;gene_36056;gene_23216;gene_22545;gene_22426;gene_7527
PB.19866.1	gene_41323;gene_83166;gene_57193;gene_77849;gene_68418;gene_62560;gene_48574;gene_32288;gene_32132;gene_28341;gene_26527
PB.23239.2	gene_74046;gene_28418;gene_35090;gene_25152;gene_75319;gene_68526;gene_41810;gene_28018;gene_6256;gene_19704;gene_12165;gene_81793;gene_74442;gene_71785;gene_28102;gene_19515;gene_17131;gene_81044;gene_80574;gene_75655;gene_72577;gene_63087;gene_61045;gene_45305;gene_40399;gene_39971;gene_39705;gene_39588;gene_34498;gene_33332;gene_32123;gene_28610;gene_22323;gene_15414;gene_7281;gene_3958
PB.2118.1	gene_5985;gene_52607;gene_35781;gene_907;gene_84657;gene_78551;gene_76317;gene_68988;gene_59658;gene_55237;gene_51101;gene_27019;gene_26165;gene_1171;gene_85395;gene_81917;gene_67063;gene_63668;gene_63549;gene_61651;gene_55724;gene_39562;gene_30951;gene_29964;gene_14602;gene_8448;gene_7866;gene_2093
PB.10501.1	gene_34144;gene_21377;gene_82338;gene_28836;gene_75365;gene_73723;gene_49505;gene_36638;gene_29291;gene_26413;gene_19169;gene_8478
PB.29163.1	gene_81995;gene_81955;gene_79816;gene_73009;gene_67371;gene_40560;gene_81162;gene_66629;gene_65411;gene_56425;gene_41075;gene_38712;gene_14622;gene_14605;gene_11309;gene_9189;gene_2147
PB.13079.1	gene_67157;gene_56488;gene_35719;gene_61822;gene_54683;gene_54284;gene_52551;gene_35394;gene_26234;gene_14372;gene_12918;gene_11194;gene_77084;gene_51460;gene_38407;gene_36386;gene_31401;gene_28238;gene_24919;gene_17866;gene_15298
PB.22091.2	gene_74161;gene_28610;gene_969;gene_70028;gene_61936;gene_37394;gene_36645;gene_26843;gene_82700;gene_82027;gene_80850;gene_80396;gene_79775;gene_78723;gene_77845;gene_75286;gene_74854;gene_74536;gene_73795;gene_73760;gene_73399;gene_66017;gene_65873;gene_65795;gene_60234;gene_59187;gene_54202;gene_49386;gene_48372;gene_44594;gene_44219;gene_36073;gene_35806;gene_19468;gene_17046;gene_15594;gene_…
PB.13016.1	gene_36417;gene_30436;gene_56732;gene_54305;gene_44412;gene_29849;gene_17804;gene_84545;gene_81483;gene_80288;gene_69987;gene_58050;gene_50025;gene_35089;gene_32067;gene_19960;gene_18868;gene_11306;gene_1719
PB.17949.1	gene_70838;gene_39551;gene_42216;gene_37146
PB.13595.1	gene_59801;gene_59288;gene_58722;gene_1808
PB.13021.8	gene_85524;gene_67608;gene_42254;gene_20488;gene_15719;gene_80490;gene_68988;gene_64943;gene_54024;gene_32779;gene_32648;gene_30195;gene_26165;gene_17261;gene_14659
PB.3733.1	gene_81587;gene_80146;gene_69226;gene_62367;gene_57892;gene_51824;gene_48945;gene_43577;gene_28331;gene_24933;gene_14311;gene_4158;gene_962;gene_83493;gene_83322;gene_78091;gene_77988;gene_74129;gene_67871;gene_65786;gene_65073;gene_62328;gene_55688;gene_55077;gene_52426;gene_49738;gene_48469;gene_47943;gene_43769;gene_42240;gene_41374;gene_41225;gene_40715;gene_37948;gene_29344;gene_28743;gene_2…
PB.22292.1	gene_63365;gene_40093;gene_8524;gene_55823
PB.11445.5	gene_76280;gene_53129;gene_49833;gene_48448;gene_83711;gene_69981;gene_62915;gene_57796;gene_50633;gene_39852;gene_38824;gene_37898;gene_36233;gene_34169;gene_30957;gene_15835;gene_7356;gene_40
PB.10880.6	gene_69493;gene_49064;gene_26419;gene_9570;gene_7991;gene_78873;gene_69435;gene_67513;gene_64234;gene_58739;gene_51460;gene_39322;gene_37762;gene_30783;gene_28509;gene_23980;gene_22681;gene_20522;gene_17929;gene_9279
PB.18456.1	gene_72970;gene_66175;gene_334;gene_74832;gene_52443;gene_41969;gene_26532;gene_16044;gene_6747;gene_84815;gene_82612;gene_78026;gene_76195;gene_74809;gene_58480;gene_52347;gene_48841;gene_44998;gene_41993;gene_40585;gene_40358;gene_37359;gene_36486;gene_30786;gene_26809;gene_24308;gene_22797;gene_21243;gene_17029;gene_12448;gene_9444;gene_8477;gene_5213
PB.5218.1	gene_13580;gene_55208;gene_35090;gene_28418;gene_74046;gene_28018;gene_1311;gene_84389;gene_75122;gene_20012;gene_2711;gene_85172;gene_81310;gene_81192;gene_80776;gene_78584;gene_76890;gene_76182;gene_73204;gene_53028;gene_46658;gene_44930;gene_41796;gene_40729;gene_39705;gene_38459;gene_36390;gene_33545;gene_30726;gene_28208;gene_20916;gene_20874;gene_20061;gene_19515;gene_15364;gene_11589;gene_…
PB.3818.2	gene_68507;gene_83019;gene_61293;gene_22731;gene_79003;gene_75781;gene_65881;gene_65167;gene_60999;gene_44437;gene_36134;gene_23156;gene_17154;gene_16686;gene_14463;gene_9791;gene_7084;gene_6300
PB.16718.1	gene_84289;gene_72081;gene_28400;gene_18872
PB.16589.1	gene_49804;gene_81267;gene_75061;gene_71788;gene_70804;gene_36103;gene_32354;gene_32022;gene_24460;gene_20150;gene_17804;gene_85047;gene_78882;gene_77842;gene_75920;gene_72715;gene_62101;gene_50724;gene_45181;gene_39242;gene_39162;gene_27694;gene_23763;gene_23746;gene_23560;gene_22360;gene_22312;gene_16665;gene_15304;gene_10008;gene_9668;gene_5290;gene_2066
PB.18680.1	gene_83656;gene_13939;gene_11259;gene_4499;gene_84473;gene_79572;gene_78106;gene_75617;gene_66596;gene_61466;gene_54579;gene_53949;gene_40940;gene_40886;gene_38949;gene_38110;gene_33222;gene_27277;gene_23489;gene_14773;gene_11699;gene_6378;gene_6071;gene_4271;gene_2727
PB.23154.1	gene_35090;gene_28418;gene_74046;gene_28018;gene_39705;gene_19515;gene_79568;gene_76333;gene_69525;gene_65647;gene_52101;gene_1479
PB.1039.1	gene_47989;gene_78135;gene_72468;gene_52235;gene_50845;gene_45470;gene_1103;gene_83880;gene_81180;gene_78844;gene_74217;gene_72333;gene_72307;gene_71025;gene_70563;gene_69336;gene_64557;gene_64041;gene_63984;gene_51525;gene_48581;gene_41918;gene_39249;gene_37567;gene_31469;gene_30112;gene_21115;gene_16245;gene_11353;gene_3064;gene_3010;gene_551
PB.1432.1	gene_69052;gene_47629;gene_40146;gene_80850;gene_60337;gene_58837;gene_57118;gene_48417;gene_29767;gene_28299;gene_16914;gene_7305
PB.10038.1	gene_55208;gene_13580;gene_41930;gene_853;gene_14888;gene_73361;gene_73162;gene_84813;gene_79961;gene_78865;gene_68536;gene_64112;gene_59298;gene_56398;gene_47989;gene_44423;gene_41315;gene_29230;gene_27106;gene_15022;gene_13779;gene_7809;gene_7664;gene_7029;gene_3334;gene_1085
PB.24579.1	gene_55208;gene_13580;gene_84073;gene_80163;gene_62405;gene_37256;gene_35540;gene_18372;gene_80476;gene_79124;gene_79023;gene_72784;gene_72659;gene_70237;gene_64714;gene_64392;gene_54815;gene_41610;gene_32165;gene_26278;gene_23874;gene_340
PB.1528.1	gene_85265;gene_84488;gene_59214;gene_48983;gene_37697;gene_26088;gene_18658;gene_82431;gene_81860;gene_81760;gene_74129;gene_64230;gene_57071;gene_39918;gene_39427;gene_33736;gene_26595;gene_15349;gene_7905;gene_7849
PB.9131.1	gene_15136;gene_11451;gene_74358;gene_47930;gene_83924;gene_81168;gene_79433;gene_77148;gene_66104;gene_65798;gene_60051;gene_57450;gene_55262;gene_50661;gene_50245;gene_48553;gene_38258;gene_32871;gene_23360;gene_18991;gene_14080;gene_2194
PB.25739.1	gene_73958;gene_76208;gene_2471;gene_76388;gene_57529;gene_44171;gene_55276;gene_41548;gene_29022;gene_55071;gene_67601;gene_12111;gene_53134;gene_33332;gene_26412;gene_58188;gene_81471;gene_79662;gene_77699;gene_70085;gene_66037;gene_60280;gene_59218;gene_35177;gene_3580;gene_72841;gene_66351;gene_62565;gene_55011;gene_41046;gene_17379;gene_15327;gene_14186;gene_5795;gene_84015;gene_82646;gene_8…
PB.13511.1	gene_25295;gene_67572;gene_48482;gene_41799;gene_39603;gene_37965;gene_35831;gene_8990
PB.17250.1	gene_59633;gene_58305;gene_41939;gene_37721;gene_32060;gene_20301;gene_14439;gene_10134
PB.23014.2	gene_38326;gene_14294;gene_77327;gene_68766;gene_77188;gene_74528;gene_36497;gene_22966
PB.19173.1	gene_74692;gene_73640;gene_10839;gene_81162;gene_78078;gene_67055;gene_52795;gene_51615;gene_47518;gene_47256;gene_31393;gene_11212;gene_3433;gene_2147;gene_912;gene_85434;gene_82058;gene_74413;gene_73860;gene_63013;gene_59201;gene_57126;gene_56881;gene_49574;gene_46201;gene_41588;gene_39874;gene_38459;gene_29602;gene_29542;gene_24307;gene_20778;gene_18814;gene_12189;gene_11542;gene_10982;gene_74…
PB.13238.1	gene_16642;gene_78951;gene_76018;gene_69890;gene_59305;gene_37929
PB.11417.1	gene_74129;gene_34944;gene_80849;gene_73046;gene_28100;gene_26595;gene_12831;gene_47726
PB.24255.1	gene_25493;gene_3992;gene_65747;gene_50062;gene_6549;gene_6039;gene_79508;gene_76609;gene_28072;gene_81320;gene_57120;gene_38257;gene_28859;gene_10768;gene_6157
PB.18769.1	gene_84365;gene_69337;gene_82648
PB.26412.3	gene_16822;gene_8110;gene_36265;gene_74074;gene_73841;gene_73285;gene_55933;gene_48089;gene_45831;gene_33783;gene_19424;gene_9308;gene_8228;gene_82819;gene_75492;gene_74297;gene_70448;gene_65428;gene_63022;gene_54777;gene_54650;gene_53134;gene_52243;gene_50053;gene_49958;gene_48670;gene_45323;gene_41588;gene_41210;gene_36281;gene_16898;gene_13300;gene_10696;gene_1763
PB.23335.1	gene_29007;gene_26470;gene_16823;gene_69240;gene_41733;gene_16863
PB.15584.1	gene_30750;gene_17644;gene_53221;gene_37780;gene_36040;gene_33676;gene_84436;gene_83359;gene_82546;gene_82498;gene_82156;gene_77808;gene_75915;gene_71628;gene_66983;gene_56415;gene_43865;gene_41541;gene_39116;gene_36713;gene_23376;gene_20963;gene_13429;gene_10127;gene_10002;gene_4599;gene_379
PB.20552.1	gene_79726;gene_84488;gene_52178;gene_37697;gene_21185;gene_18256;gene_61742;gene_49507;gene_46166;gene_39570;gene_39350;gene_33187;gene_29505;gene_29328;gene_21972;gene_10435;gene_7623
PB.25393.1	gene_51634;gene_2960;gene_56605;gene_28604;gene_27364;gene_22272;gene_18274;gene_4578;gene_1178;gene_64669;gene_46863;gene_42486;gene_35519;gene_31266;gene_22346;gene_6730;gene_4158;gene_1129
PB.4799.1	gene_61167;gene_65929;gene_59804;gene_37599;gene_23980;gene_22498;gene_75725;gene_74239;gene_73701;gene_68370;gene_50955;gene_40581;gene_35465;gene_32316;gene_31585;gene_19542;gene_11817;gene_6961;gene_1034
PB.7088.2	gene_74046;gene_28418;gene_80380;gene_19515;gene_73786;gene_35090;gene_24573;gene_19704;gene_9860;gene_6256;gene_70493;gene_48220;gene_41904;gene_39605;gene_35883;gene_28018;gene_71445;gene_45305;gene_508;gene_441;gene_77899;gene_61497;gene_56902;gene_39145;gene_24962;gene_15414;gene_13766;gene_9740;gene_8719;gene_83175;gene_81991;gene_75564;gene_73842;gene_66927;gene_56723;gene_52025;gene_49926;…
PB.10880.3	gene_45817;gene_35990;gene_69493;gene_57420;gene_49064;gene_26419;gene_9570;gene_7991;gene_78873;gene_69435;gene_67513;gene_64234;gene_58739;gene_51460;gene_39322;gene_38332;gene_37762;gene_33104;gene_31445;gene_30783;gene_28509;gene_23980;gene_22681;gene_20522;gene_17929;gene_9279
PB.10747.1	gene_81017;gene_75554;gene_73699;gene_17211;gene_17154;gene_84242;gene_79921;gene_78731;gene_73511;gene_72657;gene_65469;gene_60626;gene_38144;gene_30454;gene_23939;gene_22215;gene_13293;gene_9313;gene_8332
PB.13224.7	gene_76681;gene_5795;gene_80142;gene_37696;gene_14360;gene_11828;gene_10248;gene_84880;gene_80542;gene_83886;gene_72772;gene_72498;gene_47466;gene_41351;gene_37009;gene_34755;gene_15332;gene_2727;gene_1265;gene_15327;gene_79205;gene_73385;gene_69401;gene_67008;gene_45986;gene_44382;gene_38728;gene_37803;gene_36691;gene_25497;gene_22797;gene_21728;gene_14613;gene_6258;gene_2354;gene_82561;gene_811…
PB.6452.5	gene_13580;gene_55208;gene_36959;gene_36243;gene_72218;gene_65237;gene_23658;gene_8686;gene_83796;gene_76309;gene_74028;gene_65429;gene_54653;gene_54388;gene_35535;gene_28943;gene_28173;gene_21820;gene_14429;gene_13216;gene_10785;gene_7989;gene_6012;gene_5752
PB.29890.1	gene_63591;gene_59298;gene_34659;gene_22614;gene_80661;gene_50485;gene_28498;gene_28496;gene_17606;gene_14429;gene_10336;gene_82947;gene_70940;gene_64255;gene_59527;gene_58273;gene_56913;gene_55096;gene_48595;gene_42407;gene_34889;gene_21682;gene_18141;gene_10874;gene_7174;gene_7136
PB.27836.1	gene_18702;gene_11803;gene_80108;gene_82579;gene_80265;gene_77091;gene_72780;gene_68366;gene_61600;gene_55689;gene_52677;gene_36520;gene_36020;gene_27179;gene_17706;gene_16963;gene_8944;gene_6700
PB.23542.3	gene_20963;gene_5318;gene_72697;gene_56415;gene_33583;gene_71792;gene_69313;gene_67214;gene_61348;gene_28859;gene_25410;gene_16245;gene_707
PB.9798.1	gene_13580;gene_55208;gene_31129;gene_27819;gene_56535;gene_53269;gene_46393;gene_31560;gene_27499;gene_25781;gene_24288;gene_9684;gene_9331;gene_5656;gene_5258;gene_2727;gene_62004;gene_51175;gene_44015;gene_42762;gene_42672;gene_40305;gene_36911;gene_27852;gene_27222;gene_7383;gene_6860;gene_3929
PB.28776.1	gene_73298;gene_59804;gene_30152;gene_9424;gene_8226;gene_66840;gene_64996;gene_36607;gene_28327;gene_25471;gene_23635;gene_21038;gene_18171;gene_11366;gene_8238;gene_7987
PB.16990.2	gene_40831;gene_22537;gene_2379;gene_85524;gene_82015;gene_56689;gene_52133;gene_42766;gene_35459;gene_34585;gene_29196;gene_22958;gene_12878;gene_11742;gene_6857;gene_5314
PB.18056.2	gene_54809;gene_39317;gene_84501;gene_77567;gene_71346;gene_54427;gene_49016;gene_34381;gene_30464;gene_23900;gene_22329;gene_20401;gene_6814;gene_4096
PB.23492.1	gene_42368;gene_915;gene_35877;gene_6379;gene_85028;gene_66457;gene_53742;gene_24136;gene_15531;gene_85261;gene_81215;gene_72273;gene_64888;gene_64295;gene_63234;gene_61719;gene_61090;gene_53123;gene_45228;gene_38418;gene_33362;gene_32617;gene_24295;gene_20339;gene_17435;gene_15255;gene_11535;gene_9693
PB.12033.1	gene_51900;gene_83069;gene_77188;gene_75576;gene_74528;gene_72149;gene_70543;gene_67412;gene_63301;gene_50420;gene_39189;gene_31675;gene_24049;gene_17899;gene_15565;gene_8150;gene_82563;gene_76061;gene_73560;gene_72969;gene_62548;gene_58675;gene_55698;gene_54638;gene_44590;gene_42214;gene_38101;gene_36286;gene_31632;gene_30994;gene_28805;gene_22444;gene_15066;gene_14305;gene_9533;gene_7924;gene_5…
PB.22221.4	gene_29556;gene_78114;gene_61400;gene_47586;gene_26851;gene_20270;gene_145;gene_83948;gene_83596;gene_77789;gene_76307;gene_75781;gene_71055;gene_65431;gene_62733;gene_59541;gene_58598;gene_40610;gene_39753;gene_38365;gene_36844;gene_36772;gene_35716;gene_32828;gene_30106;gene_28420;gene_25048;gene_22816;gene_17528;gene_16739;gene_15874;gene_15555;gene_15255;gene_13148;gene_12877;gene_11157;gene_…
PB.29.1	gene_13580;gene_55208;gene_7762;gene_80661;gene_69475;gene_59298;gene_50485;gene_47583;gene_43051;gene_40003;gene_37938;gene_31560;gene_13254;gene_9684;gene_7775;gene_3434;gene_85022;gene_84844;gene_75607;gene_67605;gene_60430;gene_42004;gene_41993;gene_40250;gene_39693;gene_34889;gene_34454;gene_27600;gene_24129;gene_12919;gene_12089;gene_1330;gene_421
PB.4868.2	gene_6265;gene_3958;gene_13580;gene_25152;gene_75319;gene_82027;gene_12165;gene_20549;gene_28610;gene_65416;gene_32110;gene_76684;gene_62301;gene_53742;gene_48638;gene_33795;gene_32250;gene_24136;gene_12874;gene_4339;gene_84376;gene_84257;gene_83796;gene_83517;gene_74153;gene_73643;gene_72082;gene_71451;gene_67001;gene_66708;gene_64292;gene_58390;gene_57319;gene_50060;gene_48875;gene_46461;gene_4…
PB.29421.5	gene_61959;gene_72838;gene_57341;gene_56785;gene_20349;gene_6323
PB.8026.1	gene_41254;gene_74597;gene_80821;gene_60923;gene_39897;gene_79347;gene_77988;gene_68591;gene_65583;gene_52626;gene_52159;gene_43230;gene_40333;gene_40152;gene_39977;gene_38954;gene_27693;gene_12320;gene_10039
PB.18131.1	gene_78529;gene_68326;gene_66683;gene_59542;gene_52953;gene_51996;gene_46022;gene_38106;gene_32096;gene_17523;gene_15044;gene_12767
PB.11064.1	gene_66462;gene_64554;gene_55663;gene_27018;gene_962;gene_77891;gene_77638;gene_55486;gene_48138;gene_23374;gene_80893;gene_80787;gene_74894;gene_68856;gene_65830;gene_58290;gene_54192;gene_35471;gene_25394;gene_24833;gene_19227;gene_15251;gene_14658;gene_10452;gene_1081
PB.23079.1	gene_5950;gene_5181;gene_83796;gene_80112;gene_76436;gene_74982;gene_73162;gene_65130;gene_58980;gene_56433;gene_50966;gene_44881;gene_39442;gene_39170;gene_34759;gene_32378;gene_26868;gene_16956;gene_4573;gene_1978
PB.2946.3	gene_39162;gene_18384;gene_17923;gene_82234;gene_27369;gene_74742;gene_73099;gene_72684;gene_67633;gene_66012;gene_65801;gene_64478;gene_60542;gene_58580;gene_54582;gene_53574;gene_45883;gene_45482;gene_45132;gene_38330;gene_19958;gene_13625;gene_10853;gene_10167;gene_1829
PB.2984.2	gene_84545;gene_83546;gene_68280;gene_68111;gene_50501;gene_36874;gene_79725;gene_77004;gene_70084;gene_61086;gene_52485;gene_42334;gene_38649
PB.4956.5	gene_2126;gene_84091;gene_80823;gene_75556;gene_69254;gene_67027;gene_53677;gene_53028;gene_51499;gene_45882;gene_34763;gene_33545;gene_30848;gene_15128;gene_12074;gene_2651;gene_42
PB.26287.40	gene_15408;gene_84800;gene_32828;gene_29556;gene_28420;gene_22816
PB.4868.4	gene_65416;gene_46461;gene_75253;gene_74372;gene_63952;gene_62452;gene_62229;gene_50746;gene_48080;gene_44019;gene_39788;gene_30842;gene_17113;gene_16463;gene_10090;gene_5879;gene_5732
PB.23540.1	gene_18042;gene_81207;gene_75800;gene_64298;gene_5273;gene_681;gene_83008;gene_79929;gene_76542;gene_76271;gene_75373;gene_74664;gene_73922;gene_66874;gene_42061;gene_36782;gene_29834;gene_14463;gene_13978;gene_7305
PB.26998.1	gene_59431;gene_23389;gene_43459;gene_36297;gene_27447;gene_83447;gene_73363;gene_70074;gene_38626;gene_35091;gene_33333;gene_20423;gene_81715;gene_69278;gene_65057;gene_60569;gene_44995;gene_43866;gene_43865;gene_41855;gene_41603;gene_39677;gene_39117;gene_39116;gene_26336;gene_20865;gene_16011;gene_12821
PB.13357.1	gene_66155;gene_29164;gene_66782;gene_66226;gene_74629;gene_69528;gene_13664;gene_84240;gene_36536;gene_20823;gene_13923;gene_10205;gene_366
PB.10131.1	gene_70547;gene_41770;gene_37594;gene_24722;gene_20802;gene_10183;gene_3081;gene_1671;gene_84678;gene_82152;gene_81873;gene_75478;gene_66814;gene_65143;gene_49240;gene_49093;gene_47924;gene_36412;gene_22940;gene_22397;gene_20830;gene_19346;gene_19228;gene_11023;gene_7312;gene_1331
PB.4214.3	gene_39530;gene_80317;gene_79949;gene_75402;gene_65530;gene_62183;gene_60768;gene_48671;gene_40869;gene_37180;gene_28650
PB.28842.4	gene_83724;gene_59973;gene_56204;gene_46670;gene_81033;gene_74339;gene_72833;gene_61255;gene_56012;gene_55731;gene_49411;gene_36818;gene_35671;gene_25915;gene_23300;gene_12330
PB.24210.2	gene_13580;gene_60180;gene_74725;gene_10;gene_69475;gene_65956;gene_63513;gene_40003;gene_32517;gene_9684;gene_3434;gene_83796;gene_82619;gene_69199;gene_62405;gene_58864;gene_58403;gene_45687;gene_42830;gene_35746;gene_30841;gene_29007;gene_16823;gene_13355;gene_13296;gene_11919;gene_10894;gene_5267;gene_2556;gene_1142;gene_1020
PB.24357.1	gene_21110;gene_8684;gene_54672;gene_1469;gene_52345;gene_35414;gene_20212;gene_13412;gene_3155
PB.14287.9	gene_77778;gene_45906;gene_33082;gene_44325;gene_28957;gene_77300;gene_72905;gene_71293;gene_54657;gene_54189;gene_44296;gene_40474;gene_35907;gene_29639;gene_21308;gene_20842;gene_9071;gene_4447;gene_1058
PB.19502.1	gene_10894;gene_42686;gene_41674;gene_67575;gene_57099;gene_45651;gene_30057;gene_26344;gene_13623;gene_4449;gene_2519
PB.27467.3	gene_4515;gene_15298;gene_13580;gene_876;gene_79010;gene_75094;gene_74948;gene_70347;gene_54838;gene_54524;gene_41915;gene_38259;gene_24146;gene_13020;gene_5658;gene_1149;gene_1074
PB.22440.2	gene_55208;gene_13580;gene_71740;gene_29584;gene_81192;gene_59258;gene_47441;gene_39382;gene_21487;gene_3658;gene_80485;gene_78440;gene_74804;gene_70103;gene_58638;gene_56906;gene_44125;gene_37799;gene_29346;gene_27582;gene_27343;gene_3545
PB.16052.1	gene_45089;gene_44849;gene_77533;gene_56096;gene_54432;gene_16773;gene_12464;gene_85046;gene_75365;gene_58289;gene_57005;gene_55324;gene_29832;gene_28622;gene_25395;gene_21177;gene_8478;gene_7134;gene_545
PB.26002.1	gene_58050;gene_48417;gene_5314;gene_77303;gene_70083;gene_54282;gene_7942;gene_5577;gene_3768;gene_83493;gene_75296;gene_67852;gene_60223;gene_58269;gene_49016;gene_39807;gene_38965;gene_34040;gene_34026;gene_33649;gene_32441;gene_29767;gene_24448;gene_20637;gene_18818;gene_13715;gene_3689;gene_2375;gene_999;gene_82502;gene_82259;gene_81252;gene_81194;gene_78481;gene_77296;gene_75781;gene_74307;…
PB.7575.1	gene_84966;gene_69995;gene_84320;gene_68447;gene_64381;gene_52627;gene_48560;gene_15346;gene_9994
PB.17232.1	gene_66462;gene_962;gene_65363;gene_64356;gene_77019;gene_63824;gene_41030;gene_37178;gene_82709;gene_80787;gene_80288;gene_77891;gene_75308;gene_74894;gene_74372;gene_71153;gene_71042;gene_67646;gene_55663;gene_50925;gene_41641;gene_41633;gene_34605;gene_32854;gene_29559;gene_25972;gene_22350;gene_19996;gene_18444;gene_17448;gene_16651;gene_15755;gene_14341;gene_14278;gene_14109;gene_12427;gene_…
PB.10594.1	gene_24693;gene_79263;gene_66644;gene_65787;gene_53221;gene_45057;gene_41228;gene_38734;gene_34869;gene_33119;gene_11688
PB.6328.1	gene_83019;gene_13580;gene_19169;gene_62254;gene_61994;gene_57952;gene_20858;gene_8365;gene_7405;gene_5727;gene_4442;gene_77591;gene_75165;gene_74767;gene_66221;gene_53225;gene_34150;gene_23550;gene_21395;gene_12779;gene_3951
PB.20915.1	gene_39936;gene_76905;gene_66354;gene_39112;gene_19527;gene_83796;gene_82616;gene_73727;gene_65845;gene_64960;gene_63479;gene_61564;gene_42633;gene_36161;gene_35117;gene_27693;gene_18410;gene_8035;gene_913
PB.17409.2	gene_67072;gene_65143;gene_56654;gene_30446;gene_15332;gene_1393;gene_20830;gene_16560;gene_84880;gene_81690;gene_81214;gene_80542;gene_79255;gene_79205;gene_79042;gene_77035;gene_73161;gene_72498;gene_68731;gene_67008;gene_46039;gene_40582;gene_38218;gene_37696;gene_37009;gene_22349;gene_14613;gene_14360;gene_12805;gene_10678;gene_10248;gene_5795;gene_5658;gene_4556;gene_3065;gene_2727;gene_2354…
PB.21321.1	gene_15686;gene_67744;gene_59499;gene_31787;gene_12853;gene_75291;gene_34664;gene_30368;gene_26213;gene_4368;gene_3247
PB.26984.4	gene_4339;gene_29319;gene_5709;gene_83017;gene_71428;gene_66468;gene_60089;gene_59153;gene_57319;gene_55123;gene_44490;gene_44142;gene_38026;gene_31973;gene_31360;gene_24024;gene_15293;gene_12317
PB.22970.1	gene_79819;gene_15999;gene_60846;gene_74857;gene_72181;gene_70319;gene_64979;gene_64917;gene_55171;gene_53566;gene_32741;gene_7733;gene_6492;gene_3093;gene_84350;gene_82933;gene_78646;gene_72382;gene_71627;gene_58489;gene_57367;gene_47924;gene_44045;gene_40311;gene_37908;gene_36595;gene_33002;gene_24049;gene_15781;gene_15719;gene_15471;gene_14273;gene_14151;gene_7450;gene_7312;gene_7233;gene_6077
PB.29264.7	gene_79085;gene_39205;gene_52607;gene_64910;gene_58572;gene_38824;gene_73356;gene_59658;gene_51452;gene_41648;gene_35781;gene_31097;gene_17896;gene_12821
PB.7452.1	gene_66069;gene_10946;gene_76309;gene_5752;gene_71316;gene_69974;gene_56185;gene_9854;gene_9808;gene_9043;gene_5258;gene_80056;gene_74876;gene_72634;gene_68107;gene_66462;gene_42318;gene_41232;gene_26916;gene_19107;gene_18654;gene_14403;gene_10267;gene_2319;gene_1346;gene_962
PB.15959.1	gene_80000;gene_57932;gene_55694;gene_50871;gene_42190;gene_21924;gene_80848;gene_79811;gene_79195;gene_73289;gene_71899;gene_57570;gene_53576;gene_49201;gene_38963;gene_37968;gene_36630;gene_23933;gene_20894;gene_9300
PB.21604.1	gene_47506;gene_43440;gene_69928;gene_56442;gene_11192;gene_76724;gene_75622;gene_71417;gene_57372;gene_50601;gene_47256;gene_46248;gene_39831;gene_37594;gene_36117;gene_26975;gene_26891;gene_23928;gene_17023;gene_5953;gene_5196;gene_5073;gene_3081
PB.26808.1	gene_34875;gene_13312;gene_1384;gene_36607;gene_29804;gene_16844;gene_10717
PB.7909.1	gene_85037;gene_52360;gene_38005;gene_20637
PB.22868.2	gene_66687;gene_66710;gene_8159;gene_73520;gene_55139;gene_49067;gene_40538;gene_35092;gene_27887;gene_26254;gene_22499;gene_16310;gene_13097;gene_6635;gene_5998;gene_2253;gene_85394;gene_78997;gene_78349;gene_75711;gene_73908;gene_72120;gene_65239;gene_64806;gene_63133;gene_62592;gene_62169;gene_62062;gene_60321;gene_59724;gene_57259;gene_56281;gene_49118;gene_49019;gene_48985;gene_42931;gene_35…
PB.22625.2	gene_6256;gene_70493;gene_45305;gene_39605;gene_441;gene_32531;gene_9860;gene_80380;gene_45442;gene_47506;gene_79497;gene_43440;gene_8695;gene_6090;gene_54613;gene_35397;gene_15414;gene_58607;gene_44489;gene_36767;gene_59116;gene_58992;gene_44601;gene_20669;gene_9503;gene_9078;gene_8214;gene_81284;gene_76298;gene_74222;gene_72513;gene_70248;gene_62789;gene_60961;gene_60149;gene_59068;gene_57440;g…
PB.28189.1	gene_15952;gene_6599;gene_79545;gene_74692;gene_72802;gene_71316;gene_60874;gene_59959;gene_34887;gene_33290;gene_33274;gene_32645;gene_26118;gene_23868;gene_10839;gene_2696
PB.29122.1	gene_55208;gene_13580;gene_56997;gene_38954;gene_34659;gene_20462;gene_63591;gene_47717;gene_80661;gene_59298;gene_50485;gene_36382;gene_14429;gene_7775;gene_5233
PB.17582.1	gene_14625;gene_81407;gene_78909;gene_75310;gene_74332;gene_57273;gene_55848;gene_55532;gene_41409;gene_36844;gene_30522;gene_27030;gene_24236;gene_21428;gene_11756;gene_4022;gene_3142;gene_984
PB.29776.1	gene_78909;gene_57795;gene_50623;gene_43240;gene_36397;gene_9571;gene_8838;gene_7295;gene_1810;gene_1573
PB.5343.1	gene_83255;gene_76713;gene_76204;gene_84858;gene_76164;gene_69796;gene_68391;gene_56659;gene_45154;gene_40134;gene_37928;gene_34612;gene_29847;gene_25834;gene_15429;gene_2116;gene_82875;gene_74578;gene_73363;gene_72257;gene_71294;gene_64476;gene_59985;gene_58409;gene_55536;gene_53921;gene_49794;gene_47384;gene_33928;gene_33406;gene_25529;gene_22458;gene_15253;gene_7268;gene_7068
PB.4575.1	gene_26263;gene_45281;gene_34973;gene_20056;gene_1604;gene_84620;gene_63627;gene_62116;gene_60578;gene_45177;gene_18993;gene_18898;gene_5355
PB.28305.1	gene_55208;gene_13580;gene_77954;gene_7623;gene_79874;gene_60895;gene_58294;gene_55975;gene_44030;gene_37567;gene_36419;gene_26771;gene_20289;gene_14429;gene_551;gene_84559;gene_80147;gene_79774;gene_78547;gene_76177;gene_73663;gene_55528;gene_51434;gene_51011;gene_50324;gene_47591;gene_36424;gene_28975;gene_27919;gene_15305;gene_11677;gene_5709;gene_1158
PB.12791.1	gene_39112;gene_17691;gene_25517;gene_21100;gene_12269;gene_7727;gene_81711;gene_77298;gene_74814;gene_71536;gene_65895;gene_59101;gene_56604;gene_50339;gene_18445;gene_7241;gene_2713
PB.686.1	gene_79085;gene_49218;gene_31898;gene_28469;gene_66957;gene_39951;gene_28006;gene_15585;gene_7762;gene_83238;gene_82657;gene_79444;gene_79320;gene_79317;gene_77791;gene_67919;gene_65990;gene_65239;gene_64806;gene_63326;gene_61419;gene_58774;gene_58519;gene_49647;gene_47818;gene_46553;gene_43580;gene_31831;gene_23924;gene_18315;gene_15776;gene_9936;gene_1178
PB.23346.1	gene_13580;gene_55208;gene_85524;gene_11742;gene_83324;gene_29827;gene_84329;gene_83941;gene_83796;gene_83590;gene_82277;gene_77999;gene_73584;gene_72129;gene_67077;gene_65094;gene_62780;gene_61168;gene_56922;gene_55823;gene_45686;gene_45312;gene_43636;gene_41210;gene_41055;gene_39442;gene_39358;gene_37314;gene_29735;gene_26109;gene_8133;gene_2900
PB.18318.1	gene_19704;gene_28102;gene_20488;gene_58868;gene_41828;gene_6256;gene_67456;gene_67455;gene_44594;gene_65805;gene_85561;gene_84900;gene_81269;gene_80574;gene_78331;gene_76457;gene_73176;gene_62604;gene_58011;gene_45960;gene_45305;gene_42469;gene_8769;gene_5581
PB.9529.2	gene_58466;gene_43937;gene_4009;gene_81998;gene_79270;gene_65625;gene_56871;gene_53764;gene_47097;gene_42484;gene_36561;gene_33289;gene_30451;gene_23763;gene_17071;gene_11193;gene_11175;gene_7565;gene_6482;gene_3216;gene_953
PB.24447.1	gene_40187;gene_69083;gene_59309;gene_55575;gene_50063;gene_41315;gene_28054;gene_13779;gene_62858;gene_59223;gene_33070;gene_30859;gene_27627;gene_26021;gene_2499
PB.28064.1	gene_55208;gene_46046;gene_70008;gene_56398;gene_35379;gene_21109;gene_19061;gene_10343
PB.7464.1	gene_13580;gene_55208;gene_73744;gene_60357;gene_84634;gene_65973;gene_64954;gene_63591;gene_60409;gene_42811;gene_42518;gene_18479;gene_8379;gene_83324;gene_83139;gene_75656;gene_72729;gene_67053;gene_60430;gene_56398;gene_54211;gene_48263;gene_44423;gene_34753;gene_29230;gene_25492;gene_23906;gene_23548;gene_13109;gene_7413;gene_5514;gene_5318
PB.13716.2	gene_85557;gene_79775;gene_78723;gene_73264;gene_21789;gene_4962;gene_83693;gene_73408;gene_55437;gene_51052;gene_35472;gene_32114;gene_30829;gene_29852;gene_25392;gene_24341;gene_23377;gene_18303;gene_15448;gene_12330;gene_8954;gene_6204;gene_2671
PB.11964.3	gene_55208;gene_13580;gene_26370;gene_79644;gene_47591;gene_37287;gene_31630;gene_7486;gene_6547
PB.25654.3	gene_7403;gene_69473;gene_43794;gene_72419;gene_51953;gene_26287;gene_14147;gene_10841;gene_8987;gene_8841;gene_2152
PB.6585.3	gene_7577;gene_75607;gene_73521;gene_69468;gene_62862;gene_39980;gene_33548;gene_18409;gene_14232;gene_12089;gene_1720
PB.7840.1	gene_43440;gene_79497;gene_78744;gene_78739;gene_57263;gene_44594;gene_36732;gene_82683;gene_78243;gene_72556;gene_56055;gene_50516;gene_47506;gene_46533;gene_38374;gene_37780;gene_35981;gene_2947;gene_83417;gene_58264;gene_57459;gene_55077;gene_47609;gene_45442;gene_44452;gene_42653;gene_42129;gene_41487;gene_40865;gene_38820;gene_29055;gene_25590;gene_25089;gene_10894;gene_4357
PB.4668.2	gene_42063;gene_77561;gene_70420;gene_68684;gene_48049;gene_41944;gene_41855;gene_40455;gene_12321;gene_78284;gene_74761;gene_72336;gene_57650;gene_49644;gene_48727;gene_46462;gene_45790;gene_42855;gene_31611;gene_20746;gene_16845;gene_16532;gene_15861;gene_14226
PB.8395.2	gene_63346;gene_48957;gene_72120;gene_26177;gene_22643;gene_60850;gene_36507;gene_25126;gene_13950;gene_12613;gene_83553;gene_82249;gene_81942;gene_81287;gene_78451;gene_76566;gene_75856;gene_73190;gene_63421;gene_62607;gene_59892;gene_42083;gene_40245;gene_35280;gene_31647;gene_26338;gene_24492;gene_24081;gene_22950;gene_14744;gene_14322;gene_10794;gene_5614
PB.13947.2	gene_68530;gene_76282;gene_72529;gene_67231;gene_58690;gene_54029;gene_38230;gene_35321;gene_12804;gene_5180
PB.17031.1	gene_13580;gene_68391;gene_62156;gene_41650;gene_33843;gene_7762;gene_67720;gene_37076;gene_9184;gene_233
PB.26617.1	gene_48649;gene_75433;gene_73975;gene_64004;gene_56597;gene_51848;gene_36897;gene_35377;gene_10491;gene_9154;gene_8092;gene_7736
PB.10566.1	gene_67949;gene_33941;gene_64291;gene_68258;gene_63084;gene_58656;gene_46352;gene_45267;gene_42142;gene_41652;gene_39176;gene_37596;gene_36386;gene_34759;gene_34502;gene_34380;gene_31121;gene_29001;gene_27514;gene_25775;gene_21984;gene_20088;gene_18304;gene_16799;gene_9212;gene_8309;gene_3189;gene_2373
PB.29605.1	gene_43440;gene_79497;gene_83175;gene_80850;gene_59591;gene_44590;gene_36767;gene_9533;gene_84734;gene_77417;gene_77185;gene_71656;gene_70378;gene_68966;gene_65019;gene_64380;gene_59770;gene_55612;gene_48664;gene_48428;gene_41294;gene_39781;gene_31311;gene_21674;gene_19782;gene_16831;gene_8696;gene_6789;gene_3545
PB.28648.1	gene_82648;gene_38970;gene_34150;gene_10101;gene_81219;gene_74392;gene_72465;gene_69628;gene_68476;gene_37147;gene_26493;gene_26282;gene_21446;gene_21051;gene_19269;gene_15413;gene_9305;gene_6052
PB.7223.1	gene_13580;gene_46228;gene_70907;gene_68217;gene_7969;gene_4399;gene_47313;gene_19767;gene_58816;gene_57955;gene_57964;gene_74241;gene_74948;gene_57337;gene_53366;gene_22526;gene_5390
PB.25957.2	gene_34362;gene_73281;gene_73112;gene_35479;gene_32701;gene_32316;gene_15124;gene_5387
PB.17232.2	gene_66462;gene_962;gene_65363;gene_64356;gene_77019;gene_63824;gene_41030;gene_37178;gene_80787;gene_77891;gene_75308;gene_74894;gene_74372;gene_71153;gene_71042;gene_67646;gene_55663;gene_50925;gene_41641;gene_41633;gene_34605;gene_29559;gene_25972;gene_22350;gene_18444;gene_17448;gene_15755;gene_14341;gene_14278;gene_14109;gene_12427;gene_8674;gene_6157;gene_1849;gene_1642;gene_509;gene_508
PB.15451.1	gene_74338;gene_72839;gene_71885;gene_57522;gene_51276;gene_47207;gene_47125;gene_36713;gene_21967;gene_85026;gene_84013;gene_81471;gene_80411;gene_76830;gene_75443;gene_72859;gene_72574;gene_68508;gene_65912;gene_63883;gene_62832;gene_58310;gene_52805;gene_52431;gene_50079;gene_49651;gene_49275;gene_45418;gene_43909;gene_43249;gene_42800;gene_42583;gene_40038;gene_39083;gene_34882;gene_31874;gen…
PB.23350.1	gene_60761;gene_25152;gene_60007;gene_9504;gene_37160;gene_2556;gene_59580;gene_29274;gene_84816;gene_81837;gene_72662;gene_68896;gene_61056;gene_53032;gene_40397;gene_40064;gene_26442;gene_21770;gene_15289;gene_8507;gene_4603;gene_2897;gene_1178
PB.5334.7	gene_66621;gene_22895;gene_41951;gene_76918;gene_76128;gene_66341;gene_52991;gene_48330;gene_24448;gene_84426;gene_83968;gene_76121;gene_73510;gene_73190;gene_69788;gene_68231;gene_67990;gene_61271;gene_57399;gene_41232;gene_39480;gene_36505;gene_3282;gene_908
PB.28324.1	gene_13761;gene_20423;gene_20419;gene_75446;gene_71714;gene_68668;gene_55096;gene_45704;gene_31658;gene_19159;gene_12863;gene_8472;gene_3387
PB.13021.4	gene_67802;gene_67608;gene_46109;gene_42254;gene_15719;gene_80490;gene_68988;gene_53304;gene_26165;gene_17261;gene_14659
PB.26121.1	gene_48132;gene_85172;gene_81063;gene_69459;gene_53837;gene_49281;gene_42771;gene_35478;gene_25240;gene_11725;gene_3302
PB.9497.1	gene_83301;gene_83145;gene_77585;gene_63336;gene_25295;gene_11573;gene_83581;gene_76927;gene_73303;gene_41829;gene_25394;gene_20686;gene_14119;gene_13887;gene_12791;gene_10170;gene_9103;gene_8637;gene_5457;gene_4126;gene_4039;gene_2943
PB.15105.1	gene_82915;gene_80661;gene_80643;gene_72837;gene_69050;gene_57254;gene_50485;gene_21090;gene_21089;gene_17018;gene_16916;gene_15862;gene_15859;gene_7775;gene_7373;gene_79080;gene_77741;gene_76796;gene_75525;gene_71163;gene_68285;gene_60489;gene_60041;gene_59405;gene_55556;gene_44243;gene_42505;gene_41919;gene_40209;gene_38929;gene_20144;gene_12544;gene_9676
PB.13377.6	gene_55813;gene_85282;gene_84678;gene_78388;gene_75478;gene_65421;gene_49003;gene_24232;gene_20651;gene_15451;gene_65896;gene_65076;gene_58998;gene_50509;gene_47257;gene_43709;gene_35139;gene_33793;gene_18699;gene_11798
PB.12008.1	gene_60168;gene_54415;gene_35796;gene_28281;gene_6168;gene_70525;gene_70442;gene_68943;gene_43116;gene_41281;gene_18918;gene_17103;gene_8592;gene_5383;gene_4804
PB.10237.1	gene_30100;gene_57859;gene_19561;gene_1178;gene_75724;gene_70797;gene_68181;gene_63240;gene_61948;gene_61545;gene_60236;gene_55938;gene_49555;gene_35052;gene_32889;gene_5095;gene_1845
PB.12497.1	gene_12852;gene_11272;gene_77770;gene_77591;gene_75094;gene_60649;gene_56414;gene_47493;gene_31784;gene_18746;gene_13939;gene_9529;gene_8913;gene_6395;gene_876
PB.24767.1	gene_20111;gene_67714;gene_50696;gene_37232;gene_33059;gene_6746;gene_3759;gene_70445;gene_59322;gene_52662;gene_44172;gene_3866;gene_1402
PB.26598.1	gene_53172;gene_29068;gene_63084;gene_51138;gene_7945;gene_77476;gene_74204;gene_67725;gene_43885;gene_41172;gene_32736;gene_27525;gene_15429;gene_81180;gene_81107;gene_78249;gene_72677;gene_72582;gene_71025;gene_64793;gene_64557;gene_61765;gene_61198;gene_60895;gene_60569;gene_60314;gene_58911;gene_58223;gene_50845;gene_47823;gene_44601;gene_41835;gene_39249;gene_37567;gene_32947;gene_32889;gene…
PB.2188.5	gene_26497;gene_8806;gene_65189;gene_17787;gene_13759;gene_78120;gene_75598;gene_67100;gene_42265;gene_33060;gene_19167;gene_11947;gene_8275
PB.17018.3	gene_59317;gene_42542;gene_31768;gene_68664;gene_63087;gene_52172;gene_39911;gene_36452;gene_14016;gene_7231;gene_76609;gene_67747;gene_65527;gene_65130;gene_62915;gene_61886;gene_48369;gene_44881;gene_36778;gene_31787;gene_19869;gene_19312
PB.28640.1	gene_35090;gene_74046;gene_28018;gene_74224;gene_14792;gene_52061;gene_46896;gene_26178;gene_71463;gene_70797;gene_66615;gene_64591;gene_63284;gene_58119;gene_50340;gene_44438;gene_39705;gene_36048;gene_32043;gene_29539;gene_29198;gene_23900;gene_23146;gene_13935;gene_13179;gene_12464;gene_9507;gene_6670;gene_5095
PB.15814.1	gene_35067;gene_22273;gene_10336;gene_84494;gene_70803;gene_69457;gene_68858;gene_61219;gene_46065;gene_40375;gene_27866;gene_27063;gene_18972;gene_10667;gene_3296
PB.29899.5	gene_65057;gene_81008;gene_74046;gene_60924;gene_36222;gene_25536;gene_19346;gene_7620
PB.9202.1	gene_63539;gene_42630;gene_81741;gene_76346;gene_65133;gene_58877;gene_23547;gene_82210;gene_69492;gene_66424;gene_53335;gene_47932;gene_23928;gene_16143;gene_14116;gene_11389;gene_5073
PB.3330.1	gene_81103;gene_58534;gene_34932;gene_33004;gene_8096;gene_73727;gene_15253;gene_83826;gene_83324;gene_79541;gene_79289;gene_78598;gene_71388;gene_69572;gene_64016;gene_63156;gene_59571;gene_52473;gene_45495;gene_32050;gene_22629;gene_20276;gene_10189;gene_5355;gene_2387
PB.28436.4	gene_70290;gene_41929;gene_60531;gene_17776;gene_14766;gene_9856;gene_6847;gene_74701;gene_58114;gene_54201;gene_52775;gene_50059;gene_32121;gene_27777;gene_20508;gene_20262;gene_18477;gene_12051
PB.26430.1	gene_60981;gene_39329;gene_39326;gene_33528;gene_33527;gene_15066;gene_83453;gene_82046;gene_81942;gene_79094;gene_79050;gene_65651;gene_62445;gene_51055;gene_31834;gene_31061;gene_30457;gene_18724
PB.7474.4	gene_85063;gene_83704;gene_73744;gene_55006;gene_50179;gene_5333;gene_4594;gene_4009
PB.7257.2	gene_13580;gene_68723;gene_43886;gene_39854;gene_39692;gene_36005;gene_24492;gene_15573;gene_12878;gene_10178;gene_84734;gene_83796;gene_83407;gene_81425;gene_77328;gene_77156;gene_68976;gene_68937;gene_60380;gene_59730;gene_57553;gene_54211;gene_45203;gene_42924;gene_40475;gene_23893;gene_16518;gene_15962;gene_14963;gene_14775;gene_9618;gene_8948;gene_3689
PB.14550.2	gene_85258;gene_76346;gene_70640;gene_57248;gene_55230;gene_47506;gene_29007;gene_19609
PB.11289.1	gene_36607;gene_58409;gene_52468;gene_41919;gene_39878;gene_18570;gene_83949;gene_82431;gene_76086;gene_76066;gene_64230;gene_62789;gene_60380;gene_45702;gene_35883;gene_35713;gene_29804;gene_11545;gene_9469;gene_5694
PB.218.1	gene_17435;gene_81672;gene_76935;gene_74393;gene_71586;gene_67079;gene_50906;gene_28426;gene_28415;gene_26769;gene_22822;gene_1285
PB.233.1	gene_19082;gene_28054;gene_17128;gene_78934;gene_76898;gene_75665;gene_66838;gene_58014;gene_30492;gene_20395;gene_83781;gene_83001;gene_82998;gene_71692;gene_63689;gene_51897;gene_51335;gene_47063;gene_31961;gene_25086;gene_14578;gene_13302;gene_4715;gene_3689;gene_85434;gene_81612;gene_80775;gene_79042;gene_76063;gene_71771;gene_70448;gene_67130;gene_65896;gene_61236;gene_60087;gene_48823;gene_…
PB.14536.1	gene_19882;gene_82320;gene_82130;gene_81567;gene_79793;gene_78758;gene_69217;gene_66120;gene_47326;gene_41998;gene_31043;gene_24341;gene_23377;gene_931
PB.4203.1	gene_15301;gene_9377;gene_83041;gene_12439;gene_556;gene_552;gene_13600;gene_29081;gene_75553;gene_74761;gene_53737;gene_33229;gene_15826;gene_14233;gene_8421;gene_84245;gene_82683;gene_76300;gene_74964;gene_60341;gene_43459;gene_41798;gene_35759;gene_28928;gene_28002;gene_20686;gene_15137;gene_11451;gene_10537;gene_5008
PB.11272.1	gene_63582;gene_32609;gene_39110;gene_83218;gene_79571;gene_75022;gene_68784;gene_63844;gene_54682;gene_52794;gene_51004;gene_39933;gene_35676;gene_26669;gene_24586;gene_12077;gene_6883;gene_85369;gene_83886;gene_80419;gene_71000;gene_68223;gene_66616;gene_55790;gene_53905;gene_53413;gene_37219;gene_36113;gene_31226;gene_22900;gene_15835;gene_12448;gene_12199;gene_10979;gene_7466;gene_6225;gene_6…
PB.29880.2	gene_79572;gene_70328;gene_5720;gene_5024;gene_84291;gene_82498;gene_37782;gene_34504;gene_34445;gene_32917;gene_5863
PB.976.1	gene_29559;gene_508;gene_70594;gene_32494;gene_19335;gene_7276;gene_5960;gene_5173;gene_77443;gene_74088;gene_70403;gene_67513;gene_66056;gene_63026;gene_44421;gene_35581;gene_30097;gene_29611;gene_25687;gene_11803;gene_795;gene_13
PB.1950.1	gene_35025;gene_13898;gene_62916;gene_27199;gene_24854;gene_81564;gene_61198;gene_49027;gene_36985;gene_28920;gene_23433;gene_67037;gene_55383;gene_48132;gene_44015;gene_42662;gene_40214;gene_36001;gene_32763;gene_29978;gene_28389;gene_25408;gene_23225;gene_22513;gene_13376;gene_9351
PB.13021.6	gene_46109;gene_20488;gene_15719;gene_68988;gene_64943;gene_32779;gene_26165;gene_14659;gene_52991;gene_13303;gene_12194;gene_10985
PB.27467.1	gene_38813;gene_16572;gene_10540;gene_4515;gene_18;gene_31560;gene_15298;gene_13580;gene_9684;gene_4389;gene_876;gene_79010;gene_75094;gene_74948;gene_70347;gene_69475;gene_68366;gene_59409;gene_54838;gene_54524;gene_53217;gene_41915;gene_41642;gene_40003;gene_38259;gene_24146;gene_17652;gene_13020;gene_5658;gene_1149;gene_1074
PB.6993.1	gene_8850;gene_18157;gene_13622;gene_81706;gene_81091;gene_75394;gene_72633;gene_72082;gene_70028;gene_63927;gene_61737;gene_56317;gene_52243;gene_49594;gene_49200;gene_48581;gene_48522;gene_47726;gene_35776;gene_34853;gene_33976;gene_27814;gene_23961;gene_22458;gene_19292;gene_15691;gene_7068;gene_6834;gene_4033;gene_1393
PB.19758.1	gene_48633;gene_7119;gene_77461;gene_63812;gene_60839;gene_58236;gene_54969;gene_54493;gene_41817;gene_32399;gene_22568;gene_22108;gene_14775;gene_7135;gene_4972;gene_82616;gene_76967;gene_72751;gene_71183;gene_66693;gene_58399;gene_58389;gene_57015;gene_55950;gene_55703;gene_54230;gene_51489;gene_49606;gene_45810;gene_44421;gene_42102;gene_40292;gene_37624;gene_36190;gene_36017;gene_32440;gene_3…
PB.28401.1	gene_18428;gene_12952;gene_12922;gene_7156;gene_7154;gene_6468;gene_79089;gene_78518;gene_75724;gene_64693;gene_45518;gene_23897;gene_2569;gene_637
PB.28723.1	gene_84576;gene_51674;gene_39526;gene_32618;gene_15555;gene_73350;gene_62916;gene_49294;gene_37957;gene_24564;gene_22629;gene_81773;gene_61992;gene_49644;gene_33326;gene_13988;gene_10689;gene_5720;gene_5024;gene_1859;gene_74538;gene_71894;gene_57319;gene_36803;gene_36394;gene_28017;gene_14541;gene_13989;gene_11126;gene_1670
PB.29359.1	gene_66348;gene_82794;gene_82175;gene_40003;gene_34955;gene_12997;gene_83915;gene_80657;gene_73288;gene_67439;gene_65702;gene_63950;gene_62833;gene_61716;gene_53517;gene_52584;gene_46682;gene_44391;gene_40214;gene_34953;gene_20868;gene_9394;gene_4334
PB.19272.3	gene_81460;gene_11624;gene_10713;gene_7693;gene_74725;gene_70831;gene_64604;gene_61835;gene_41546;gene_37663;gene_36454;gene_35574;gene_32601;gene_20972;gene_6994;gene_6309;gene_3739
PB.10324.1	gene_34254;gene_81733;gene_79897;gene_75939;gene_65437;gene_17228;gene_13948;gene_4256;gene_80288;gene_79825;gene_74875;gene_74436;gene_73980;gene_73218;gene_68018;gene_65857;gene_64291;gene_58996;gene_56957;gene_38520;gene_32295;gene_29135;gene_26615;gene_22616;gene_22319;gene_14623;gene_13725;gene_1003
PB.26500.2	gene_58432;gene_81440;gene_80537;gene_59246;gene_1123;gene_78330;gene_75577;gene_70705;gene_66096;gene_58559;gene_51965
PB.28025.2	gene_16560;gene_39854;gene_12667;gene_84813;gene_83446;gene_83369;gene_79961;gene_78694;gene_65569;gene_45075;gene_35605;gene_16427;gene_7664
PB.3598.2	gene_45366;gene_16320;gene_80193;gene_49014;gene_32440;gene_76005;gene_75197;gene_67827;gene_60088;gene_44143;gene_31766;gene_26166;gene_23293;gene_13603;gene_230
PB.19791.1	gene_71545;gene_67881;gene_55756;gene_39910;gene_23398;gene_2222;gene_82260;gene_69678;gene_66334;gene_61650;gene_58296;gene_57994;gene_57875;gene_57120;gene_48424;gene_40291;gene_35490;gene_26958;gene_19636;gene_10836;gene_10212;gene_4051;gene_2155
PB.28977.1	gene_85258;gene_84921;gene_83087;gene_66090;gene_65811;gene_38538;gene_38167;gene_34854;gene_23747;gene_7114;gene_84361;gene_81495;gene_73875;gene_67452;gene_65540;gene_63719;gene_40091;gene_37163;gene_11216;gene_8686;gene_7141;gene_78086;gene_67055;gene_66596;gene_62716;gene_57632;gene_55640;gene_51171;gene_49609;gene_44837;gene_40876;gene_37160;gene_32968;gene_28268;gene_28207;gene_22353;gene_2…
PB.8358.2	gene_11588;gene_77972;gene_73841;gene_73298;gene_63013;gene_50147;gene_36722;gene_26330;gene_24307;gene_21440;gene_14981;gene_8226;gene_760
PB.11139.1	gene_34080;gene_24273;gene_65026;gene_37122;gene_84937;gene_84883;gene_82583;gene_78300;gene_72376;gene_70403;gene_64145;gene_63887;gene_55282;gene_46780;gene_40255;gene_38330;gene_31048
PB.2057.1	gene_73692;gene_44533;gene_36691;gene_75386;gene_71059;gene_50697;gene_35846;gene_24142;gene_19500;gene_17702;gene_14356
PB.14857.1	gene_39829;gene_38935;gene_26890;gene_18727;gene_16361;gene_81181;gene_77012;gene_75336;gene_73176;gene_70639;gene_55273;gene_54186;gene_51996;gene_47231;gene_47171;gene_45960;gene_43718;gene_36610;gene_36545;gene_33833;gene_31379;gene_30491;gene_30066;gene_25252;gene_6713;gene_2945
PB.24137.1	gene_80661;gene_58406;gene_55204;gene_79237;gene_60960;gene_1330;gene_80357;gene_71691;gene_70887;gene_61950;gene_59298;gene_50485;gene_48240;gene_37257;gene_35181;gene_28883;gene_13119;gene_7775;gene_7762;gene_7255
PB.6318.2	gene_57100;gene_35090;gene_74046;gene_28418;gene_66250;gene_62181;gene_81525;gene_80410;gene_78682;gene_76474;gene_47408;gene_45805;gene_31043;gene_19515;gene_931;gene_83455;gene_67487;gene_67176;gene_63577;gene_57239;gene_55689;gene_37703;gene_37457;gene_3216;gene_953;gene_949
PB.17462.2	gene_65481;gene_58383;gene_73648;gene_65486;gene_60003;gene_29447;gene_5607;gene_73850;gene_72182;gene_65024;gene_61086;gene_60490;gene_58188;gene_42334;gene_34239;gene_33277;gene_30181;gene_26412;gene_26193;gene_21950;gene_9618;gene_1537
PB.24514.1	gene_72325;gene_71759;gene_71520;gene_50337;gene_46427;gene_43087;gene_37935;gene_35233;gene_15337;gene_2992;gene_84204;gene_82488;gene_81785;gene_79549;gene_68763;gene_67853;gene_67424;gene_63610;gene_60569;gene_33513;gene_26800;gene_23259;gene_22571;gene_20231;gene_8601;gene_8110;gene_3368;gene_2376;gene_89
PB.6472.1	gene_7775;gene_72469;gene_43941;gene_43517;gene_80661;gene_50485;gene_35812;gene_21510;gene_15571;gene_75346;gene_74761;gene_49616;gene_43996;gene_34053;gene_24460;gene_21237;gene_7762;gene_6572
PB.24972.1	gene_71399;gene_65228;gene_54579;gene_81126;gene_73972;gene_73188;gene_67031;gene_64101;gene_60788;gene_46667;gene_45468;gene_43501;gene_41189;gene_32648;gene_31878;gene_29278;gene_21416;gene_17683;gene_15825;gene_13636;gene_12919;gene_11064;gene_9210;gene_8310;gene_5523
PB.985.1	gene_57205;gene_54669;gene_28610;gene_75319;gene_71275;gene_49954;gene_42542;gene_41810;gene_20549;gene_19704;gene_78901;gene_71717;gene_59098;gene_55092;gene_42339;gene_39449;gene_21443;gene_1334;gene_85524;gene_80112;gene_78779;gene_75208;gene_66369;gene_60432;gene_59868;gene_41106;gene_38254;gene_34252;gene_33542;gene_31795;gene_29599;gene_4276;gene_1687
PB.23151.2	gene_65481;gene_73648;gene_62576;gene_58789;gene_58188;gene_52496;gene_33183;gene_76309;gene_73744;gene_72812;gene_60003;gene_59218;gene_47552;gene_38466;gene_37198;gene_35653;gene_35188;gene_33326;gene_26412;gene_5941;gene_5752
PB.23801.4	gene_82914;gene_69064;gene_73115;gene_33038;gene_25915;gene_82719;gene_79924;gene_79589;gene_78042;gene_75494;gene_64020;gene_58940;gene_58718;gene_51848;gene_47591;gene_42984;gene_37923;gene_37546;gene_31859;gene_29243;gene_21577;gene_2820
PB.18833.1	gene_633;gene_73694;gene_64771;gene_56292;gene_40876;gene_17252;gene_12043;gene_84727;gene_78137;gene_56353;gene_46758;gene_30147;gene_23843;gene_6202;gene_4372;gene_85258;gene_84721;gene_82173;gene_75062;gene_74444;gene_74195;gene_70998;gene_67452;gene_67448;gene_67286;gene_59647;gene_47830;gene_44197;gene_40419;gene_37160;gene_36429;gene_34810;gene_30945;gene_28794;gene_28519;gene_28207;gene_27…
PB.25667.1	gene_66527;gene_11900;gene_51877;gene_82192;gene_73172;gene_69101;gene_45796;gene_41641;gene_36692;gene_35844;gene_16137;gene_6419;gene_3216;gene_85038;gene_85037;gene_85036;gene_80609;gene_72511;gene_68769;gene_64348;gene_62659;gene_62042;gene_57221;gene_53688;gene_44224;gene_43985;gene_38910;gene_36048;gene_33446;gene_23560;gene_21444;gene_19303;gene_17349;gene_15337
PB.6623.1	gene_79050;gene_69064;gene_60184;gene_50098;gene_34761;gene_32110
PB.28381.1	gene_81591;gene_60237;gene_8459;gene_55487;gene_50924;gene_48137;gene_14346;gene_69101;gene_68813;gene_64484;gene_54458;gene_31584;gene_18323;gene_9407;gene_7809;gene_5818;gene_1151;gene_1085;gene_85438;gene_84137;gene_82044;gene_78429;gene_76790;gene_76305;gene_69171;gene_68425;gene_67311;gene_67298;gene_64358;gene_64049;gene_58439;gene_55380;gene_52976;gene_51023;gene_44679;gene_42928;gene_3857…
PB.23267.1	gene_83568;gene_47247;gene_58825;gene_40585;gene_38392;gene_29356;gene_22435;gene_21308;gene_3919;gene_82113;gene_81409;gene_73535;gene_71233;gene_70178;gene_65479;gene_62790;gene_61369;gene_44296;gene_43051;gene_30653;gene_25333;gene_25018;gene_21946;gene_17705;gene_9115;gene_4544;gene_1579
PB.16681.3	gene_6266;gene_81165;gene_79189;gene_76039;gene_67635;gene_65813;gene_65481;gene_61600;gene_56881;gene_50966;gene_31933;gene_13123;gene_11608;gene_9790
PB.8126.3	gene_57651;gene_44058;gene_10595;gene_82504;gene_78011;gene_33992;gene_20988;gene_13113;gene_5712;gene_200
PB.23942.1	gene_28418;gene_74046;gene_35259;gene_28018;gene_9207;gene_15999;gene_1578;gene_49464;gene_39990;gene_22391;gene_22349;gene_19515;gene_16194;gene_2522;gene_85557;gene_82561;gene_72498;gene_72218;gene_70176;gene_67037;gene_65264;gene_57755;gene_51434;gene_47289;gene_46679;gene_43153;gene_40081;gene_39998;gene_38849;gene_37857;gene_33104;gene_31593;gene_30872;gene_29522;gene_29441;gene_28203;gene_2…
PB.1479.1	gene_13580;gene_25173;gene_83669;gene_72459;gene_80163;gene_4424;gene_83796;gene_75656;gene_49015;gene_35413;gene_35198;gene_32442;gene_26109;gene_23894;gene_17453;gene_15096;gene_3086;gene_2036
PB.2869.1	gene_13580;gene_83324;gene_66091;gene_46885;gene_54211;gene_46273;gene_2194;gene_513
PB.11445.3	gene_76280;gene_53129;gene_49833;gene_48448;gene_27708;gene_83711;gene_69981;gene_62915;gene_57796;gene_50633;gene_39852;gene_38824;gene_37898;gene_36233;gene_34169;gene_30957;gene_15835;gene_7356;gene_3846;gene_40
PB.27320.2	gene_80163;gene_80730;gene_28309;gene_67646;gene_50639;gene_34089;gene_19820;gene_18963;gene_13796;gene_84212;gene_81182;gene_80973;gene_78901;gene_78032;gene_76032;gene_72481;gene_62403;gene_51519;gene_44859;gene_39623;gene_33835;gene_31544;gene_31391;gene_28940;gene_24871;gene_16624;gene_14770;gene_11221;gene_9907;gene_6726;gene_1696;gene_1352;gene_1284
PB.13003.4	gene_78347;gene_75336;gene_34974;gene_34860;gene_30976;gene_10133
PB.13102.1	gene_75327;gene_8584;gene_4626;gene_2283;gene_56
PB.10365.1	gene_4389;gene_77933;gene_46602;gene_38753;gene_60540;gene_58834;gene_35414;gene_30827;gene_17971;gene_6203;gene_3931;gene_2031;gene_85523;gene_79392;gene_74723;gene_64638;gene_60446;gene_60306;gene_59669;gene_58092;gene_54047;gene_53698;gene_34209;gene_21940;gene_14842;gene_12829;gene_8154;gene_7103;gene_482
PB.29434.1	gene_39268;gene_19579;gene_4893;gene_63399;gene_48842;gene_48596;gene_38671;gene_22112;gene_18288
PB.14494.3	gene_66976;gene_73350;gene_65417;gene_48449;gene_46995;gene_27689;gene_1384;gene_76850;gene_41444;gene_34581;gene_32399;gene_29861;gene_2065;gene_1081
PB.17488.3	gene_33047;gene_11860;gene_76863;gene_40884;gene_33143;gene_17934;gene_6300;gene_59391;gene_55876;gene_36797;gene_33446
PB.4182.1	gene_37824;gene_3545;gene_60546;gene_43440;gene_117;gene_83045;gene_80727;gene_60091;gene_59066;gene_47521;gene_47506;gene_44176;gene_36767;gene_29850;gene_29315;gene_27243
PB.26287.1	gene_78114;gene_76758;gene_61400;gene_26851;gene_21580;gene_13724;gene_84800;gene_34417;gene_32828;gene_29556;gene_28420;gene_22816;gene_10475
PB.18104.2	gene_74567;gene_63933;gene_55958;gene_19326;gene_4073;gene_77457;gene_49007;gene_42265;gene_33459;gene_13864;gene_10975
PB.11807.1	gene_67885;gene_31218;gene_60774;gene_51239;gene_33861;gene_716;gene_79983;gene_50485;gene_36292;gene_27772;gene_24884;gene_3676;gene_80661;gene_78422;gene_77842;gene_76797;gene_75597;gene_65755;gene_60753;gene_59995;gene_55109;gene_38269;gene_37991;gene_32132;gene_25086;gene_19633;gene_14917;gene_13024;gene_11416;gene_7775;gene_7762;gene_7030;gene_1330
PB.18515.2	gene_53205;gene_83367;gene_75564;gene_61665;gene_58816;gene_48973;gene_17523;gene_16532;gene_12069;gene_7026;gene_4399
PB.29319.4	gene_31223;gene_62993;gene_48288;gene_3524;gene_67513;gene_61644;gene_59378;gene_57573;gene_40979;gene_36899;gene_36380;gene_34806;gene_30495;gene_29007;gene_24988;gene_11142;gene_9370;gene_2722;gene_832
PB.2740.1	gene_62180;gene_57828;gene_84290;gene_76105;gene_68684;gene_60569;gene_59218;gene_50884;gene_45790;gene_36478;gene_30314;gene_24617;gene_22656;gene_83845;gene_79019;gene_78726;gene_78428;gene_77326;gene_77257;gene_76799;gene_76064;gene_69007;gene_63989;gene_61733;gene_61430;gene_60624;gene_59177;gene_59153;gene_57632;gene_53431;gene_51682;gene_46311;gene_45729;gene_44490;gene_36924;gene_32131;gen…
PB.19428.1	gene_54669;gene_59121;gene_35000;gene_51519;gene_42743;gene_41945;gene_58864;gene_83566;gene_30716;gene_28810;gene_75955;gene_75386;gene_70049;gene_64745;gene_55790;gene_42272;gene_19275;gene_11948
PB.14273.2	gene_69984;gene_64101;gene_62914;gene_61373;gene_56221;gene_55793;gene_15825;gene_8641
PB.21740.3	gene_82516;gene_79779;gene_62014;gene_49835;gene_22258;gene_9017;gene_1220;gene_80436;gene_75606;gene_59201;gene_48073;gene_46828;gene_43541;gene_38537;gene_28006;gene_20922;gene_14906;gene_14533;gene_12193;gene_12089
PB.8358.3	gene_50147;gene_26330;gene_14981;gene_760;gene_84210;gene_83556;gene_58975;gene_58350;gene_53692;gene_32920;gene_22991;gene_17769;gene_15531;gene_12356;gene_1615
PB.24174.1	gene_70493;gene_66461;gene_6256;gene_48220;gene_45305;gene_35818;gene_21794;gene_19704;gene_9860;gene_69287;gene_50177;gene_35711;gene_81912;gene_63746;gene_44971;gene_44877;gene_41639;gene_35117;gene_34965;gene_18978
PB.19446.3	gene_13580;gene_55208;gene_66091;gene_22504;gene_83324;gene_60032;gene_13254;gene_82596;gene_70006;gene_62778;gene_52688;gene_46328;gene_45442;gene_44597;gene_35281;gene_28778
PB.5682.1	gene_68726;gene_26595;gene_61760;gene_53912;gene_20893;gene_15555;gene_8584;gene_8507;gene_84355;gene_81201;gene_78795;gene_73599;gene_65987;gene_63327;gene_62695;gene_62333;gene_61866;gene_60664;gene_55682;gene_47048;gene_44784;gene_43589;gene_42192;gene_40099;gene_38816;gene_25892;gene_7452;gene_5657
PB.16051.1	gene_31377;gene_20608;gene_60569;gene_53657;gene_27185;gene_22656;gene_85063;gene_76528;gene_71025;gene_58980;gene_42661;gene_27997;gene_10694;gene_10689;gene_5333;gene_1069
PB.29864.3	gene_81287;gene_26338;gene_71736;gene_50872;gene_29447;gene_84511;gene_83308;gene_81275;gene_80415;gene_77179;gene_76048;gene_74787;gene_72970;gene_72566;gene_69389;gene_64907;gene_58987;gene_51853;gene_49079;gene_44141;gene_42972;gene_39059;gene_36939;gene_33979;gene_32906;gene_25307;gene_23052;gene_22729;gene_18804
PB.18045.1	gene_53781;gene_52672;gene_60200;gene_76502;gene_76211;gene_73464;gene_36920;gene_28420;gene_22816;gene_1037;gene_81851;gene_67512;gene_63996;gene_52921;gene_51359;gene_50415;gene_49558;gene_41982;gene_40798;gene_38416;gene_38058;gene_37353;gene_31445;gene_29345;gene_24587;gene_23868;gene_20670;gene_15344;gene_12885;gene_7137;gene_169
PB.14126.1	gene_66781;gene_65928;gene_44024;gene_84300;gene_77152;gene_72576;gene_69344;gene_65957;gene_62363;gene_61255;gene_56883;gene_45191;gene_43718;gene_37258;gene_36610;gene_34017;gene_25377;gene_18257;gene_17986;gene_16857;gene_8904;gene_3302;gene_85272;gene_84573;gene_81773;gene_78115;gene_76882;gene_74129;gene_73247;gene_72982;gene_67572;gene_66069;gene_63208;gene_60694;gene_59153;gene_58980;gene_…
PB.23722.1	gene_70047;gene_83842;gene_17252;gene_11368;gene_6627;gene_78420;gene_47830;gene_44216;gene_34148;gene_2352;gene_83068;gene_69983;gene_68066;gene_66942;gene_43946;gene_42379;gene_22815;gene_13939;gene_9350
PB.11813.2	gene_73042;gene_71772;gene_59098;gene_40339;gene_40338;gene_11309;gene_2502;gene_2501;gene_82713;gene_71916;gene_67174;gene_66818;gene_57723;gene_49566;gene_29603;gene_20273;gene_510
PB.28503.2	gene_79408;gene_49156;gene_49078;gene_81837;gene_58269;gene_58050;gene_48417;gene_40633;gene_40397;gene_34026;gene_24223;gene_19806;gene_17585;gene_8948;gene_1082;gene_82913;gene_80850;gene_71153;gene_67305;gene_65179;gene_61511;gene_61347;gene_53781;gene_52672;gene_45203;gene_43866;gene_42924;gene_39117;gene_36781;gene_34953;gene_31822;gene_29767;gene_25127;gene_19579;gene_10699;gene_4893;gene_3…
PB.8569.4	gene_55208;gene_13580;gene_1330;gene_40078;gene_38579;gene_37552;gene_37517;gene_36381;gene_31397;gene_23839;gene_492;gene_84346;gene_83796;gene_80389;gene_80037;gene_79137;gene_72573;gene_67720;gene_61373;gene_60229;gene_56398;gene_56187;gene_55793;gene_46816;gene_42254;gene_38878;gene_35671;gene_30228;gene_22233;gene_19986;gene_19030;gene_12099;gene_9184;gene_857
PB.13679.1	gene_11031;gene_32061;gene_46425;gene_3321;gene_79925;gene_45664;gene_855;gene_80103;gene_78375;gene_68916;gene_58480;gene_12493;gene_11590;gene_3105;gene_81612;gene_78718;gene_78437;gene_73947;gene_65289;gene_63883;gene_61506;gene_56415;gene_49730;gene_44988;gene_41736;gene_40585;gene_35952;gene_34351;gene_20963;gene_20245;gene_13805;gene_11729;gene_11452;gene_7647;gene_7508;gene_6652;gene_5567;…
PB.24667.1	gene_55208;gene_13580;gene_68735;gene_21815;gene_6250;gene_71828;gene_48371;gene_9642;gene_83796;gene_77564;gene_76664;gene_60771;gene_56985;gene_54211;gene_46745;gene_36827;gene_29766;gene_24193;gene_20919;gene_20748;gene_16624;gene_15206;gene_13574;gene_6412;gene_1956
PB.15945.3	gene_13222;gene_76320;gene_69527;gene_69180;gene_64010;gene_59717;gene_44924;gene_38309;gene_29638;gene_28575;gene_23442
PB.27464.1	gene_83003;gene_79032;gene_78744;gene_65444;gene_42295;gene_40235;gene_8983;gene_8613;gene_8265;gene_83174;gene_81336;gene_80853;gene_72935;gene_72135;gene_63979;gene_58259;gene_46835;gene_46026;gene_42121;gene_41066;gene_38126;gene_34257;gene_33448;gene_24585;gene_21752;gene_10969;gene_7784;gene_1860
PB.13766.2	gene_84136;gene_65756;gene_72249;gene_50179;gene_41184;gene_34483;gene_82713;gene_81177;gene_46048;gene_30994;gene_27518;gene_11788;gene_84433;gene_83242;gene_82774;gene_80953;gene_79309;gene_74881;gene_70967;gene_67157;gene_65295;gene_65271;gene_60039;gene_55437;gene_55346;gene_43712;gene_40247;gene_28544;gene_28443;gene_27547;gene_22979;gene_22145;gene_19940;gene_19539;gene_15832;gene_14490;gen…
PB.27868.1	gene_64134;gene_49774;gene_4236;gene_82280;gene_67555;gene_32868;gene_28741;gene_26545;gene_24701;gene_81671;gene_70935;gene_67891;gene_57000;gene_53883;gene_46511;gene_45174;gene_34094;gene_28586;gene_26758;gene_19569;gene_14306;gene_13125;gene_11606;gene_10440;gene_7925;gene_7108
PB.26986.1	gene_55208;gene_13580;gene_21279;gene_3207;gene_44595;gene_31244;gene_11766;gene_83604;gene_83340;gene_78537;gene_77189;gene_68642;gene_62047;gene_53753;gene_47768;gene_44338;gene_40885;gene_40609;gene_16740;gene_7470;gene_6640;gene_375
PB.19373.1	gene_33554;gene_78547;gene_73161;gene_28018;gene_84880;gene_79780;gene_79205;gene_76681;gene_48750;gene_39936;gene_39224;gene_36757;gene_22797;gene_17585;gene_3065;gene_81194;gene_80304;gene_80107;gene_77035;gene_74191;gene_74095;gene_67882;gene_66609;gene_47864;gene_34238;gene_31229;gene_30561;gene_25468;gene_23394;gene_14613;gene_4111;gene_2354;gene_81690;gene_81214;gene_79826;gene_79255;gene_7…
PB.9213.1	gene_40312;gene_1695;gene_83528;gene_76129;gene_75170;gene_71485;gene_66736;gene_40678;gene_24129;gene_18367;gene_8021;gene_84945;gene_73705;gene_71567;gene_47701;gene_47064;gene_36950;gene_36343;gene_31030;gene_26597;gene_18873;gene_17710
PB.19212.1	gene_55208;gene_13580;gene_80598;gene_71515;gene_18372;gene_13523;gene_83796;gene_80485;gene_79124;gene_66834;gene_65876;gene_62530;gene_59680;gene_33368;gene_31630;gene_30955;gene_24685;gene_16865;gene_9508
PB.5760.2	gene_42153;gene_76935;gene_76228;gene_73699;gene_63611;gene_62301;gene_44143;gene_41678;gene_38891;gene_34611;gene_29834;gene_22215;gene_11114;gene_4108;gene_2837
PB.2614.1	gene_51525;gene_73042;gene_31647;gene_5614;gene_81942;gene_36507;gene_13950;gene_63346;gene_26177;gene_15717;gene_10794;gene_73190;gene_37238;gene_14744;gene_75856;gene_72120;gene_26755;gene_17131;gene_1856;gene_48957;gene_69788;gene_54142;gene_38485;gene_77444;gene_68897;gene_40221;gene_6083;gene_83004;gene_79917;gene_61512;gene_54972;gene_9081;gene_322;gene_89;gene_83852;gene_81306;gene_80145;g…
PB.4608.1	gene_58325;gene_79225;gene_78878;gene_72432;gene_72129;gene_64260;gene_40604;gene_30493;gene_10502
PB.23586.3	gene_13580;gene_51877;gene_34778;gene_633;gene_60210;gene_73561;gene_73974;gene_69052;gene_35461;gene_84290;gene_83796;gene_82698;gene_74352;gene_65411;gene_55354;gene_55191;gene_51504;gene_42592;gene_21793;gene_13249;gene_4462;gene_4334;gene_1812
PB.27872.1	gene_2163;gene_52677;gene_37263;gene_78821;gene_47702;gene_22379;gene_19728;gene_17029;gene_16823;gene_9410
PB.17803.1	gene_17026;gene_41669;gene_55750;gene_28443;gene_11630;gene_71211;gene_68326;gene_67816;gene_65756;gene_59017;gene_56997;gene_52148;gene_48645;gene_46817;gene_38954;gene_34382;gene_2108;gene_84488;gene_82773;gene_81137;gene_80789;gene_79456;gene_76563;gene_75378;gene_74300;gene_73693;gene_72900;gene_69698;gene_54231;gene_50813;gene_48371;gene_44532;gene_42827;gene_40150;gene_39979;gene_37697;gene…
PB.10626.1	gene_80921;gene_67938;gene_33184;gene_36542;gene_34041;gene_12063;gene_7156;gene_7154;gene_78940;gene_67643;gene_66378;gene_66188;gene_65762;gene_62203;gene_55880;gene_41315;gene_23204;gene_20855;gene_10572;gene_3796;gene_3589
PB.19845.1	gene_14911;gene_7794;gene_78507;gene_64142;gene_49218;gene_77768;gene_68526;gene_31885;gene_25152;gene_19528;gene_15386;gene_12165;gene_85326;gene_81041;gene_76668;gene_72330;gene_70686;gene_64402;gene_62797;gene_60871;gene_57567;gene_57135;gene_57063;gene_49399;gene_40844;gene_39868;gene_38655;gene_35877;gene_15719;gene_7942;gene_7880;gene_1615;gene_1054
PB.28435.1	gene_46065;gene_63193;gene_59449;gene_55335;gene_20667;gene_18731;gene_78261;gene_73662;gene_70831;gene_67662;gene_63279;gene_58120;gene_55148;gene_45729;gene_44893;gene_44884;gene_43189;gene_38267;gene_13026;gene_7535
PB.12166.1	gene_2848;gene_71647;gene_50757;gene_43712;gene_21185;gene_18256;gene_812
PB.26349.1	gene_79042;gene_83886;gene_72498;gene_5795;gene_80542;gene_76681;gene_11828;gene_51897;gene_38218;gene_14360;gene_15332;gene_80304;gene_1393;gene_84880;gene_2157;gene_1265;gene_47466;gene_22349;gene_10248;gene_84907;gene_83227;gene_37696;gene_31469;gene_13580;gene_5658;gene_3064;gene_2727;gene_37009;gene_50876;gene_76684;gene_6941;gene_78547;gene_69689;gene_33554;gene_14613;gene_79255;gene_67008;…
PB.25290.1	gene_28418;gene_74046;gene_35090;gene_28018;gene_39705;gene_34915;gene_19515;gene_71445
PB.15366.1	gene_55208;gene_13580;gene_23906;gene_80952;gene_13208;gene_78809;gene_67633;gene_65801;gene_54244;gene_43561;gene_8308;gene_6627;gene_6012;gene_84119;gene_83941;gene_80364;gene_74444;gene_57960;gene_54388;gene_37659;gene_28651;gene_25482;gene_19017;gene_12664;gene_3619;gene_1915;gene_75016;gene_74287;gene_67189;gene_67077;gene_56398;gene_54976;gene_54211;gene_54202;gene_52558;gene_40369;gene_280…
PB.26379.2	gene_84925;gene_62087;gene_60780;gene_32382;gene_7006;gene_84346;gene_80675;gene_74437;gene_73195;gene_41040;gene_24828;gene_21111;gene_15961;gene_12493
PB.14550.4	gene_10553;gene_85258;gene_85029;gene_76346;gene_70640;gene_57248;gene_55230;gene_29007;gene_19609
PB.24470.6	gene_41348;gene_62799;gene_45503;gene_75846;gene_72912;gene_50180;gene_43718;gene_38161;gene_36610;gene_28199;gene_27153;gene_25962;gene_22960;gene_18312;gene_16295;gene_15047;gene_12952;gene_12922;gene_10621
PB.14216.1	gene_39213;gene_65935;gene_33554;gene_32250;gene_68731;gene_51117;gene_32905;gene_27891;gene_24129;gene_14613;gene_10178;gene_62694;gene_62662;gene_51440;gene_11102;gene_80142;gene_79255;gene_78243;gene_73161;gene_72230;gene_70721;gene_67008;gene_66169;gene_66110;gene_65803;gene_60313;gene_58883;gene_58878;gene_58390;gene_57558;gene_54630;gene_53169;gene_49464;gene_46885;gene_46039;gene_44412;gen…
PB.24408.2	gene_4813;gene_15736;gene_64557;gene_85261;gene_80639;gene_78547;gene_63481;gene_61815;gene_58911;gene_48581;gene_48522;gene_32889;gene_27919;gene_18660;gene_15706;gene_15529;gene_10943;gene_10682;gene_10231;gene_77564;gene_77334;gene_74204;gene_62720;gene_61999;gene_60569;gene_53523;gene_53431;gene_52468;gene_51434;gene_51239;gene_51011;gene_37589;gene_22323;gene_20748;gene_15429;gene_15332;gene…
PB.7824.1	gene_82701;gene_31762;gene_11865;gene_10193;gene_5112;gene_62668;gene_56604;gene_43768;gene_34302;gene_27365;gene_21618;gene_21440;gene_17349;gene_1179
PB.21752.3	gene_73027;gene_76369;gene_73682;gene_71929;gene_71097;gene_62264;gene_59193;gene_57200;gene_41682;gene_30394;gene_18412;gene_85477;gene_81793;gene_71899;gene_60841;gene_57572;gene_56548;gene_36900;gene_35786;gene_33992;gene_33504;gene_24381;gene_23989;gene_20988;gene_18543
PB.17317.1	gene_85349;gene_12440;gene_85117;gene_80287;gene_75319;gene_74567;gene_68854;gene_67676;gene_57860;gene_56262;gene_52558;gene_44895;gene_44740;gene_44299;gene_36339;gene_33261;gene_29639;gene_28955;gene_24333;gene_23441;gene_20461;gene_20011;gene_6
PB.2004.1	gene_69502;gene_61319;gene_22653;gene_15390;gene_5622;gene_61426;gene_49284;gene_47441;gene_37466;gene_25320;gene_12905;gene_11102;gene_596;gene_85557;gene_84998;gene_84678;gene_84089;gene_82339;gene_75478;gene_73204;gene_71025;gene_64557;gene_62662;gene_60185;gene_60015;gene_58096;gene_51325;gene_47936;gene_45962;gene_45366;gene_44467;gene_38878;gene_36881;gene_36283;gene_36072;gene_33787;gene_3…
PB.3825.1	gene_80616;gene_60042;gene_35008;gene_27705;gene_67556;gene_65569;gene_63947;gene_46614;gene_39521;gene_664;gene_73271;gene_61400;gene_52060;gene_44977;gene_43437;gene_27752;gene_23773;gene_22513;gene_16203;gene_9351;gene_4274
PB.2079.1	gene_46338;gene_13623
PB.7506.2	gene_77996;gene_74864;gene_64666;gene_42055;gene_22518;gene_16001;gene_5625;gene_76918;gene_37835;gene_26446;gene_26445;gene_18443;gene_1542;gene_80639;gene_70652;gene_66875;gene_24602;gene_23395;gene_21420;gene_15529;gene_13705;gene_13254;gene_10860;gene_1037
PB.9587.1	gene_37144;gene_61727;gene_59810;gene_15315;gene_79104;gene_60946;gene_60278;gene_59542
PB.22440.1	gene_55208;gene_13580;gene_71740;gene_29584;gene_81192;gene_59258;gene_47441;gene_40844;gene_39382;gene_21487;gene_3658;gene_80727;gene_80485;gene_78440;gene_74804;gene_70386;gene_70103;gene_58638;gene_56906;gene_56398;gene_47521;gene_44125;gene_37799;gene_29346;gene_27582;gene_19015;gene_12666;gene_2900
PB.24716.1	gene_55208;gene_13580;gene_71236;gene_20198;gene_3555;gene_55310;gene_27953;gene_81677;gene_72556;gene_56101;gene_51455;gene_23364;gene_20651;gene_4801;gene_985;gene_80485;gene_77030;gene_72114;gene_65461;gene_64051;gene_62252;gene_56417;gene_56132;gene_48699;gene_47054;gene_43163;gene_41483;gene_37076;gene_36512;gene_34979;gene_33673;gene_31630;gene_29598;gene_28943;gene_28883;gene_28687;gene_28…
PB.17088.1	gene_72869;gene_50273;gene_38925;gene_15147;gene_8327;gene_8156;gene_75553;gene_75545;gene_72208;gene_71024;gene_67062;gene_59848;gene_59024;gene_58488;gene_57656;gene_56575;gene_55486;gene_53045;gene_46868;gene_18143;gene_17760;gene_11677;gene_2090
PB.6270.4	gene_29514;gene_5845;gene_37791;gene_15826;gene_72329;gene_16020;gene_7762;gene_80163;gene_80112;gene_60234;gene_59817;gene_59298;gene_56056;gene_50485;gene_44637;gene_43083;gene_40253;gene_38686;gene_26097;gene_19468;gene_19450;gene_16539;gene_7775;gene_1499
PB.5504.1	gene_47506;gene_77001;gene_74582;gene_57369;gene_31119;gene_14911;gene_1218
PB.15497.1	gene_76106;gene_65091;gene_57231;gene_40455;gene_34194;gene_31840;gene_18318;gene_15489;gene_5773;gene_4748;gene_3655
PB.15617.1	gene_13580;gene_82510;gene_44187;gene_18991;gene_12186;gene_6258;gene_5949;gene_5181
PB.17601.1	gene_47647;gene_1451;gene_82973;gene_77954;gene_68218;gene_47886;gene_7962;gene_72452;gene_61932;gene_58382;gene_55237;gene_47256;gene_45882;gene_42670;gene_27460;gene_22246;gene_18383;gene_17930;gene_17176;gene_16917;gene_5505
PB.17639.4	gene_80872;gene_55282;gene_79842;gene_70798;gene_61663;gene_52975;gene_51427;gene_39156;gene_21113;gene_4910
PB.10198.1	gene_54190;gene_35908;gene_46650;gene_42170;gene_29323;gene_29023;gene_21106;gene_13796;gene_72634;gene_69125;gene_59125;gene_42316;gene_40678;gene_35377;gene_29699;gene_24129;gene_19611;gene_19446;gene_8092;gene_4450;gene_1806
PB.16084.1	gene_65090;gene_37249;gene_28330;gene_20168;gene_76897;gene_73908;gene_72421;gene_70164;gene_68571;gene_67388;gene_63140;gene_63089;gene_60192;gene_59287;gene_50660;gene_50098;gene_17910;gene_7087;gene_5308;gene_4882;gene_2158
PB.14334.1	gene_77035;gene_72273;gene_38465;gene_27670;gene_12266;gene_7186;gene_3545;gene_80038;gene_75189;gene_58520;gene_47973;gene_47484;gene_42153;gene_39534;gene_39456;gene_37520;gene_32311;gene_30225;gene_23706;gene_21130;gene_20639;gene_15147;gene_3627
PB.29820.1	gene_13580;gene_55208;gene_78988;gene_66155;gene_61701;gene_54211;gene_46104;gene_84029;gene_83796;gene_81617;gene_68654;gene_67587;gene_62715;gene_60747;gene_33795;gene_23818;gene_13195;gene_11318;gene_10981;gene_8518;gene_4133;gene_3677
PB.15296.4	gene_82149;gene_47506;gene_43440;gene_36767;gene_20531;gene_13553;gene_81423;gene_79497;gene_73409;gene_70652;gene_61468;gene_45555;gene_10213
PB.1404.2	gene_55208;gene_13580;gene_13989;gene_82913;gene_82122;gene_80485;gene_78341;gene_74810;gene_70378;gene_68915;gene_64380;gene_58987;gene_58600;gene_52408;gene_24144;gene_23647;gene_10699;gene_9399;gene_84513;gene_78933;gene_78343;gene_78243;gene_67189;gene_65461;gene_63992;gene_58602;gene_53684;gene_50935;gene_47591;gene_41489;gene_28359;gene_28200;gene_27260;gene_25087;gene_24101;gene_23074;gene…
PB.17004.2	gene_83165;gene_6589;gene_84900;gene_33875;gene_14207;gene_77172;gene_76152;gene_71761;gene_58439;gene_57088;gene_15218;gene_15096;gene_14831;gene_8903;gene_6082;gene_3477
PB.29854.1	gene_24336;gene_72872;gene_17476;gene_78243;gene_66785;gene_63019;gene_44001;gene_37538;gene_37408;gene_26472;gene_6410;gene_5933
PB.894.1	gene_11541;gene_81564;gene_72300;gene_47232;gene_74372;gene_65511;gene_62055;gene_53070;gene_48303;gene_73492;gene_72788;gene_67711;gene_65241;gene_62403;gene_60968;gene_44243;gene_34524;gene_24500;gene_21072;gene_4385
PB.8081.2	gene_13580;gene_80378;gene_75732;gene_71784;gene_68391;gene_49668;gene_47451;gene_29944;gene_22225
PB.24048.1	gene_83700;gene_61086;gene_43368;gene_42334;gene_34151;gene_11167;gene_83701;gene_55184;gene_54493;gene_25103;gene_23980;gene_21794;gene_17408;gene_11619;gene_9412;gene_9175
PB.2067.2	gene_72708;gene_71817;gene_907;gene_55137;gene_50112;gene_44890;gene_26056;gene_17092;gene_11820;gene_73046;gene_71862;gene_68897;gene_66527;gene_66462;gene_55573;gene_54706;gene_52977;gene_39360;gene_28594;gene_24384;gene_21978;gene_20714;gene_18323;gene_14785;gene_11499;gene_962
PB.9993.1	gene_30452;gene_74414;gene_71228;gene_70213;gene_36978;gene_31808;gene_27706;gene_26696;gene_22837;gene_12108
PB.6087.1	gene_55208;gene_13580;gene_73533;gene_61366;gene_56398;gene_41847;gene_35585;gene_35240;gene_28895;gene_18044;gene_15658;gene_11029;gene_8685;gene_4439;gene_3685
PB.17381.1	gene_84547;gene_13580;gene_83796;gene_83736;gene_35071;gene_31560;gene_26954;gene_9684;gene_2654;gene_84376;gene_78463;gene_76493;gene_74999;gene_71975;gene_68366;gene_67303;gene_64031;gene_57441;gene_56331;gene_51230;gene_44370;gene_40503;gene_40003;gene_39475;gene_39170;gene_31957;gene_27287;gene_26163;gene_19605;gene_16093;gene_13196
PB.7399.1	gene_56912;gene_10916;gene_62766;gene_85096;gene_83673;gene_79255;gene_73688;gene_61310;gene_49202;gene_44412;gene_16099;gene_9248
PB.8992.1	gene_52607;gene_13580;gene_83528;gene_67118;gene_64312;gene_16295;gene_10621;gene_7988;gene_84257;gene_79793;gene_77767;gene_74129;gene_73284;gene_71918;gene_70760;gene_64016;gene_60093;gene_58802;gene_42384;gene_32623;gene_31109;gene_27702;gene_26665;gene_20875;gene_20042;gene_18876;gene_13119;gene_11050;gene_8638
PB.8957.1	gene_58398;gene_48627;gene_30258;gene_26679;gene_25685;gene_7370;gene_245;gene_82819;gene_77032;gene_64979;gene_52627;gene_47728;gene_47638;gene_44029;gene_39350;gene_35670;gene_33187;gene_33047;gene_30376;gene_21186;gene_18254;gene_16566;gene_10696;gene_9343;gene_7181;gene_3530;gene_2229
PB.11070.4	gene_83745;gene_76709;gene_72805;gene_55384;gene_81825;gene_80911;gene_71862;gene_69889;gene_68979;gene_68621;gene_65146;gene_63573;gene_61580;gene_60186;gene_56069;gene_52304;gene_42809;gene_41407;gene_35153;gene_28172;gene_20695;gene_9202;gene_1681;gene_37
PB.886.1	gene_55208;gene_13580;gene_78809;gene_53689;gene_66279;gene_62273;gene_6132;gene_83796;gene_76753;gene_60430;gene_60148;gene_51945;gene_51356;gene_31971;gene_16079;gene_15596;gene_12827;gene_9938
PB.18516.1	gene_79876;gene_65928;gene_43718;gene_40677;gene_24128;gene_9995;gene_55933;gene_19424;gene_15137;gene_11451;gene_10107;gene_85170;gene_84686;gene_80182;gene_75196;gene_62119;gene_22561;gene_8714
PB.22228.2	gene_60208;gene_31097;gene_28883;gene_74746;gene_69199;gene_34995;gene_12891;gene_1142
PB.10871.1	gene_55208;gene_72022;gene_51420;gene_13580;gene_80147;gene_78741;gene_78278;gene_73842;gene_68536;gene_63697;gene_62668;gene_62388;gene_58940;gene_54019;gene_53677;gene_47741;gene_43614;gene_35581;gene_24129;gene_23017;gene_21085;gene_14546;gene_11798;gene_3167
PB.2016.1	gene_76057;gene_29144;gene_1408
PB.13623.3	gene_4826;gene_71451;gene_67555;gene_57412;gene_49766;gene_28741;gene_15299;gene_12992;gene_11224;gene_57141;gene_57128;gene_37408;gene_27526;gene_25255;gene_7700;gene_83546;gene_82513;gene_82280;gene_80893;gene_77352;gene_76492;gene_75000;gene_70724;gene_70620;gene_60569;gene_60361;gene_57299;gene_54060;gene_43320;gene_41235;gene_36478;gene_33823;gene_29382;gene_25994;gene_19226;gene_14112;gene_…
PB.10292.1	gene_28836;gene_56550;gene_56668;gene_45149;gene_29229;gene_9085;gene_70438;gene_31663;gene_27634;gene_19686;gene_4173
PB.29382.1	gene_59214;gene_54963;gene_32215;gene_17770;gene_85448;gene_80858;gene_80615;gene_78673;gene_75226;gene_50625;gene_33872;gene_7134
PB.7294.1	gene_13580;gene_78865;gene_76433;gene_47989;gene_18168;gene_6278;gene_83324;gene_82277;gene_76638;gene_75881;gene_74153;gene_72021;gene_70639;gene_70180;gene_70133;gene_60328;gene_56398;gene_55276;gene_52645;gene_51175;gene_46970;gene_41548;gene_41210;gene_30259;gene_25976;gene_21510;gene_14429;gene_12957;gene_511
PB.15475.1	gene_45442;gene_47506;gene_79497;gene_43440;gene_36767;gene_21983;gene_3545;gene_71784;gene_41305;gene_14579;gene_82014;gene_79743;gene_76252;gene_49882;gene_49279;gene_41951;gene_40844;gene_34318;gene_33841;gene_31312;gene_31102;gene_29289;gene_22465;gene_14252;gene_12919;gene_12141;gene_4578
PB.10871.2	gene_55208;gene_72022;gene_51420;gene_13580;gene_80147;gene_78278;gene_63697;gene_62668;gene_62388;gene_58940;gene_54019;gene_53677;gene_43614;gene_24129;gene_11798
PB.9837.1	gene_85393;gene_77445;gene_55532;gene_39574;gene_26983;gene_6272;gene_79310;gene_77808;gene_70790;gene_70524;gene_66270;gene_66169;gene_58674;gene_49930;gene_39231;gene_36776;gene_23601;gene_18917;gene_13038;gene_7147
PB.26075.2	gene_39773;gene_14671;gene_11973;gene_7860;gene_1279
PB.10745.1	gene_24606;gene_79525;gene_72456;gene_57623;gene_39914;gene_79481;gene_78503;gene_59468;gene_55683;gene_44322;gene_42891;gene_40913;gene_33490;gene_32781;gene_16892;gene_14233;gene_4565
PB.4724.1	gene_71267;gene_62303;gene_26673;gene_81302;gene_39535;gene_2436;gene_1305;gene_75125;gene_72524;gene_48812;gene_41341;gene_22220
PB.330.1	gene_78915;gene_57230;gene_53523;gene_29402;gene_24375;gene_84678;gene_83037;gene_77035;gene_75478;gene_67117;gene_60155;gene_34102;gene_33695;gene_27235;gene_857;gene_716;gene_85557;gene_84065;gene_80147;gene_76596;gene_74427;gene_71486;gene_64971;gene_61318;gene_51434;gene_47936;gene_40626;gene_38849;gene_36767;gene_33787;gene_30779;gene_24356;gene_23755;gene_18747;gene_18578;gene_18370;gene_17…
PB.19273.1	gene_48907;gene_56324;gene_83145;gene_81171;gene_73271;gene_70831;gene_68406;gene_42230;gene_40630;gene_36089;gene_33190;gene_27557;gene_25906;gene_12447;gene_6309;gene_4274;gene_4214;gene_3702
PB.28980.1	gene_1567;gene_82377;gene_47886;gene_31269;gene_21594;gene_54376;gene_20392;gene_40689;gene_38537;gene_24797;gene_21208;gene_13953;gene_12509;gene_84746;gene_82646;gene_82036;gene_81396;gene_76299;gene_67639;gene_56008;gene_48748;gene_47256;gene_37333;gene_23967;gene_22229;gene_18605;gene_6174;gene_6159;gene_5693;gene_3648;gene_82795;gene_81438;gene_77855;gene_76171;gene_75567;gene_72175;gene_665…
PB.20209.1	gene_63186;gene_30181;gene_85394;gene_66897;gene_65385;gene_57232;gene_35711;gene_34143;gene_28942;gene_1812;gene_78135;gene_73355;gene_50596;gene_49026;gene_48425;gene_42069;gene_35102;gene_30758;gene_10523;gene_9703;gene_3010
PB.25142.1	gene_43584;gene_23442;gene_21006;gene_577;gene_84217;gene_79316;gene_78437;gene_74222;gene_70320;gene_59014;gene_47965;gene_40307;gene_38118;gene_11636
PB.25414.3	gene_22139;gene_66813;gene_26800;gene_22571;gene_85531;gene_85369;gene_79114;gene_75386;gene_68060;gene_65354;gene_59592;gene_48788;gene_43854;gene_42674;gene_40361;gene_36572;gene_23200;gene_18773;gene_17483;gene_16260
PB.1122.1	gene_55208;gene_13580;gene_20458;gene_14;gene_84918;gene_72609;gene_66708;gene_65911;gene_65564;gene_53804;gene_51913;gene_44978;gene_41596;gene_37239;gene_32035;gene_27448;gene_27291;gene_25686;gene_14429;gene_85394;gene_84458;gene_83796;gene_81672;gene_79859;gene_67541;gene_65168;gene_62799;gene_60617;gene_58632;gene_55367;gene_55244;gene_54672;gene_50485;gene_45136;gene_39573;gene_38254;gene_3…
PB.2456.1	gene_72556;gene_71990;gene_57017;gene_44590;gene_36186;gene_9533;gene_3434;gene_76211;gene_74032;gene_71472;gene_66911;gene_59223;gene_17350;gene_14782;gene_12071;gene_8402;gene_83652;gene_82594;gene_82272;gene_79817;gene_74828;gene_70977;gene_67825;gene_67580;gene_66037;gene_59645;gene_58078;gene_45096;gene_43768;gene_41273;gene_37721;gene_33412;gene_28723;gene_22648;gene_16709;gene_16143
PB.29607.1	gene_74389;gene_81261;gene_69322;gene_58294;gene_57217;gene_48316;gene_36918;gene_35461;gene_28346;gene_27851;gene_14843;gene_12868;gene_11677;gene_7390;gene_706
PB.20230.5	gene_13580;gene_55208;gene_83324;gene_14205;gene_45216;gene_19313;gene_18168;gene_6454;gene_83796;gene_82529;gene_82277;gene_74038;gene_67695;gene_54145;gene_46878;gene_46393;gene_44517;gene_41210;gene_40254;gene_34434;gene_31899;gene_25781;gene_13950;gene_11304;gene_10909;gene_7165;gene_5596;gene_2510;gene_1825
PB.23167.1	gene_64813;gene_81495;gene_74725;gene_62546;gene_59434;gene_52532;gene_37413;gene_30147;gene_20338;gene_18894
PB.1617.1	gene_66527;gene_41305;gene_17415;gene_79128;gene_64936;gene_61865;gene_35831;gene_19364;gene_78382;gene_78122;gene_73534;gene_72036;gene_69966;gene_68484;gene_61404;gene_51933;gene_51833;gene_49223;gene_42829;gene_35585;gene_29086;gene_28742;gene_17460;gene_6798
PB.12330.1	gene_30373;gene_69628;gene_61091;gene_60271;gene_45445;gene_39709;gene_36852;gene_24889;gene_8352;gene_82374;gene_80112;gene_78280;gene_71916;gene_70924;gene_65621;gene_60306;gene_58571;gene_57723;gene_55979;gene_55706;gene_49779;gene_48351;gene_46165;gene_44165;gene_42184;gene_37467;gene_34209;gene_26179;gene_23961;gene_22725;gene_17798;gene_10679;gene_8768
PB.26748.6	gene_66280;gene_25492;gene_13106;gene_81132;gene_76937;gene_6118;gene_3545
PB.21839.1	gene_66037;gene_13580;gene_35177;gene_81471;gene_60280;gene_58188;gene_26412;gene_70085;gene_3580;gene_77699;gene_34882;gene_59218;gene_55011;gene_33412;gene_70249;gene_64650;gene_23217;gene_14186;gene_73168;gene_41046;gene_32080;gene_28590;gene_208;gene_81310;gene_79607;gene_79109;gene_78253;gene_77845;gene_74549;gene_73520;gene_63855;gene_60279;gene_45765;gene_41992;gene_27929;gene_19303;gene_1…
PB.17026.1	gene_82147;gene_32712;gene_79540;gene_79199;gene_76890;gene_41055;gene_25992;gene_7735
PB.25394.1	gene_57783;gene_46094;gene_27019;gene_69621;gene_53413;gene_49325;gene_36433;gene_36421;gene_34114;gene_34052
PB.5496.1	gene_6686;gene_77015;gene_79928;gene_48099;gene_46748;gene_3038;gene_64201;gene_63883;gene_27391;gene_26685;gene_7572;gene_82504;gene_82476;gene_81773;gene_76122;gene_49465;gene_48982;gene_34089;gene_34079;gene_33570;gene_31770;gene_15095;gene_10729;gene_6337;gene_4439;gene_2303;gene_83258;gene_80893;gene_80606;gene_76652;gene_75237;gene_74721;gene_59083;gene_56241;gene_55416;gene_53691;gene_4879…
PB.1010.1	gene_63217;gene_38157;gene_33278;gene_28374;gene_21935;gene_77786;gene_70907;gene_60119;gene_41072;gene_22679;gene_2727;gene_77010;gene_76734;gene_75135;gene_74958;gene_74251;gene_72876;gene_71445;gene_67662;gene_66155;gene_65368;gene_64038;gene_35809;gene_33823;gene_33726;gene_29892;gene_29164;gene_27899;gene_21770;gene_19767;gene_19064;gene_18424;gene_2092
PB.4420.1	gene_65188;gene_58997;gene_26639;gene_83308;gene_70549;gene_41210;gene_31181;gene_20476;gene_18894;gene_8371;gene_12
PB.15420.1	gene_39556;gene_25511;gene_41107;gene_39990;gene_8012;gene_3100;gene_2522;gene_83337;gene_80147;gene_80145;gene_69770;gene_65991;gene_61145;gene_54451;gene_37596;gene_36336;gene_25776;gene_24551;gene_15715;gene_3684;gene_84430;gene_84158;gene_81983;gene_77000;gene_76105;gene_75878;gene_75371;gene_67448;gene_64037;gene_58458;gene_58439;gene_58214;gene_57892;gene_57174;gene_45604;gene_41826;gene_39…
PB.11083.1	gene_33766;gene_56744;gene_77562;gene_72414;gene_68365;gene_52997;gene_51745;gene_46615;gene_26013;gene_20755;gene_20627;gene_17852;gene_4061;gene_2160;gene_83886;gene_83172;gene_77530;gene_77445;gene_72442;gene_71576;gene_71000;gene_70468;gene_68925;gene_67441;gene_66830;gene_66221;gene_65013;gene_63890;gene_62837;gene_61882;gene_59069;gene_58572;gene_58026;gene_56200;gene_55938;gene_50479;gene_…
PB.19712.1	gene_499;gene_42302;gene_77377;gene_70598;gene_62366;gene_58526;gene_56443;gene_22656;gene_11193;gene_75344;gene_75188;gene_73210;gene_72023;gene_71209;gene_62659;gene_51622;gene_45754;gene_32607;gene_31245;gene_27354;gene_25862;gene_12043;gene_9254;gene_4272
PB.25529.2	gene_21212;gene_3213
PB.19301.1	gene_54023;gene_41607;gene_13081;gene_74791;gene_73171;gene_65797;gene_58382;gene_53857;gene_42653;gene_28974;gene_23982;gene_20433;gene_6704;gene_5061;gene_4357
PB.16368.2	gene_13580;gene_55208;gene_82122;gene_71220;gene_60102;gene_47876;gene_37782;gene_80179;gene_78338;gene_78214;gene_67529;gene_57913;gene_26416;gene_25328;gene_20605;gene_18148;gene_14092;gene_6105
PB.5393.2	gene_32469;gene_28198;gene_24007;gene_85257;gene_57504;gene_47207;gene_8116;gene_35653;gene_1536;gene_78763;gene_78642;gene_57834;gene_57239;gene_35601;gene_32738;gene_21883;gene_14477;gene_13929;gene_12748;gene_4236
PB.16371.1	gene_64271;gene_36808;gene_32046;gene_9384;gene_394;gene_223;gene_70400;gene_58742;gene_46070;gene_44058;gene_41956;gene_41351;gene_23837;gene_9564;gene_2308
PB.26412.2	gene_16822;gene_8110;gene_36265;gene_74074;gene_73841;gene_73285;gene_55933;gene_48089;gene_45831;gene_33783;gene_19424;gene_9308;gene_8228;gene_82819;gene_75492;gene_74297;gene_70448;gene_65428;gene_63022;gene_54777;gene_54650;gene_53134;gene_52243;gene_50053;gene_49958;gene_48670;gene_45323;gene_41588;gene_41210;gene_36281;gene_16898;gene_13300;gene_10696;gene_1763
PB.18381.3	gene_45749;gene_81612;gene_36843;gene_31461;gene_27155;gene_83706;gene_69637;gene_65462;gene_57543;gene_55064;gene_47824;gene_36298;gene_13324;gene_12029;gene_11915;gene_2820
PB.3034.1	gene_55208;gene_13580;gene_32399;gene_83606;gene_63767;gene_84678;gene_79958;gene_75478;gene_70717;gene_48725;gene_44108;gene_34501;gene_28738;gene_21325;gene_19364;gene_11058;gene_3952;gene_1830;gene_826;gene_513
PB.2078.1	gene_83193;gene_75286;gene_64247;gene_59187;gene_31675;gene_4937
PB.5843.1	gene_84810;gene_30782;gene_77191;gene_67236;gene_49266;gene_32956;gene_29088;gene_5252;gene_84758;gene_83861;gene_71009;gene_60608;gene_50203;gene_33106;gene_24919
PB.17090.4	gene_44601;gene_78727;gene_67938;gene_21783;gene_64955;gene_37410;gene_73908;gene_60193;gene_60192;gene_22878;gene_11825;gene_7590;gene_78245;gene_77556;gene_77404;gene_73703;gene_72036;gene_70098;gene_51418;gene_50000;gene_40449;gene_40213;gene_40043;gene_37825;gene_33184;gene_30519;gene_26067;gene_21979;gene_21673;gene_16646;gene_12874;gene_11092
PB.26134.1	gene_80947;gene_79525;gene_35671;gene_21277;gene_78070;gene_75588;gene_72577;gene_64532;gene_61264;gene_54529;gene_52666;gene_51488;gene_45267;gene_42254;gene_36546;gene_35675;gene_35673;gene_34851;gene_31970;gene_26394;gene_26389;gene_24520;gene_22690;gene_20088;gene_16646;gene_15857;gene_6001;gene_5694
PB.8458.1	gene_50956;gene_67663;gene_19789;gene_76919;gene_68207;gene_49218;gene_42662;gene_23225;gene_27293;gene_45406;gene_21003;gene_13376;gene_36010;gene_30262;gene_64666;gene_57713;gene_40028;gene_39414;gene_16758;gene_16389;gene_11636;gene_9649;gene_81912;gene_81137;gene_79858;gene_79085;gene_75286;gene_71027;gene_63013;gene_62172;gene_59187;gene_55282;gene_54439;gene_42976;gene_24307;gene_17353;gene…
PB.19862.1	gene_58950;gene_29724;gene_12334;gene_13580;gene_83549;gene_30617;gene_543;gene_57680;gene_83634;gene_42129;gene_39488;gene_18837;gene_18828;gene_41354;gene_33905;gene_24680;gene_13995;gene_4172;gene_2488;gene_84346;gene_75467;gene_71621;gene_71620;gene_68115;gene_67966;gene_56095;gene_54433;gene_51626;gene_50266;gene_48929;gene_42876;gene_38219;gene_33235;gene_32785;gene_18438;gene_16814
PB.15564.1	gene_12095;gene_11717;gene_84566;gene_73399;gene_49281;gene_16792;gene_5761;gene_149
PB.11300.1	gene_31255;gene_24203;gene_63232;gene_46860;gene_8357;gene_7404;gene_75759;gene_53311;gene_42539;gene_32701;gene_7680;gene_4593
PB.1317.1	gene_76087;gene_81906;gene_79793;gene_76644;gene_53843;gene_34616;gene_29568;gene_25975;gene_12306;gene_11435;gene_1611;gene_1573;gene_78437;gene_64853;gene_60318;gene_50632;gene_50561;gene_48926;gene_41140;gene_27493;gene_16671
PB.24516.1	gene_52607;gene_35781;gene_76317;gene_1171;gene_55237;gene_16044;gene_81425;gene_27287;gene_9618;gene_71198;gene_71025;gene_69475;gene_59658;gene_57666;gene_57351;gene_33121;gene_31120;gene_24307;gene_22111;gene_12937;gene_6418;gene_5662;gene_84578;gene_80850;gene_76440;gene_74738;gene_74443;gene_71709;gene_68988;gene_61275;gene_54326;gene_50060;gene_46919;gene_43469;gene_39425;gene_36503;gene_35…
PB.14229.1	gene_30151;gene_81520;gene_61131;gene_66145;gene_65871;gene_41610;gene_33144;gene_10572;gene_7559;gene_5872;gene_84431;gene_76627;gene_74924;gene_74895;gene_73128;gene_65345;gene_64470;gene_63148;gene_63025;gene_60624;gene_28477;gene_24309;gene_22179;gene_21202;gene_18141;gene_13800;gene_11274;gene_7572
PB.14287.1	gene_33082;gene_77300;gene_72905;gene_71293;gene_54657;gene_20842;gene_20656;gene_9071;gene_4447
PB.1661.20	gene_35877;gene_14911;gene_915;gene_49218;gene_81837;gene_70716;gene_57229;gene_45525;gene_42678;gene_40397;gene_25444
PB.28088.1	gene_74828;gene_58078;gene_71486;gene_64292;gene_63888;gene_51728;gene_84376;gene_73872;gene_68218;gene_46748;gene_23844;gene_23582;gene_7962;gene_84257;gene_82572;gene_77102;gene_76057;gene_73761;gene_73684;gene_72036;gene_71918;gene_71423;gene_70977;gene_67206;gene_65167;gene_61613;gene_60772;gene_60093;gene_58390;gene_57202;gene_48875;gene_44108;gene_30492;gene_19948;gene_15170;gene_15086;gene…
PB.19272.1	gene_74725;gene_32581;gene_83493;gene_81460;gene_11624;gene_10713;gene_7693;gene_77102;gene_70831;gene_64604;gene_61835;gene_41546;gene_37663;gene_35574;gene_32601;gene_30436;gene_20972;gene_14136;gene_6994;gene_6309;gene_3702
PB.23517.2	gene_35427;gene_77296;gene_59303;gene_55536;gene_52752;gene_47832;gene_20103;gene_67277;gene_65409;gene_83553;gene_80853;gene_74944;gene_63579;gene_58259;gene_48645;gene_28303;gene_21345;gene_15806;gene_8840;gene_8610
PB.23186.1	gene_82512;gene_8199;gene_1669;gene_78117;gene_46;gene_82057;gene_76778;gene_53249;gene_51544;gene_40511;gene_22586;gene_20826;gene_17526;gene_16460;gene_6686;gene_4572
PB.3821.1	gene_48882;gene_13697;gene_48463;gene_18895;gene_77035;gene_74289;gene_73285;gene_54883;gene_72900;gene_51897;gene_48750;gene_39936;gene_10178;gene_1218;gene_79508;gene_79085;gene_78745;gene_76609;gene_69259;gene_62898;gene_62367;gene_54438;gene_52468;gene_49031;gene_44595;gene_44382;gene_42827;gene_41917;gene_39205;gene_38559;gene_38208;gene_37803;gene_34999;gene_27352;gene_24772;gene_16518;gene…
PB.13535.1	gene_80163;gene_50501;gene_57112;gene_21058;gene_15826;gene_8931
PB.24895.1	gene_28018;gene_19515;gene_65094;gene_61430;gene_339;gene_64996;gene_60720;gene_55594;gene_52249;gene_35257;gene_34077;gene_31129;gene_24823;gene_21170;gene_15559;gene_15238;gene_11180
PB.3896.2	gene_24140;gene_11008;gene_78670;gene_66586;gene_32067;gene_84653;gene_83257;gene_78734;gene_78022;gene_67721;gene_66242;gene_63314;gene_58075;gene_49236;gene_45763;gene_42823;gene_34996;gene_13967;gene_9187;gene_9184;gene_8757;gene_6603;gene_5436;gene_4740;gene_2565
PB.23947.3	gene_83455;gene_80142;gene_34040;gene_33649;gene_67453;gene_65584;gene_64484;gene_44370;gene_40432;gene_38424;gene_27757;gene_16191;gene_10795
PB.23978.1	gene_8478;gene_83580;gene_80490;gene_74788;gene_69848;gene_65673;gene_60973;gene_60947;gene_60510;gene_38400;gene_13685;gene_6556;gene_5818
PB.17015.1	gene_79954;gene_31059;gene_68442;gene_63907;gene_38809;gene_33975;gene_12266;gene_4688;gene_71536;gene_69621;gene_66508;gene_60626;gene_60187;gene_53502;gene_48703;gene_46890;gene_44382;gene_34253;gene_20156;gene_18383;gene_18030;gene_17510;gene_16563;gene_16219;gene_10061;gene_5524
PB.23187.1	gene_60736;gene_33778;gene_12955;gene_7021;gene_82519;gene_77411;gene_72892;gene_68181;gene_53788;gene_11353;gene_10376;gene_10043;gene_5394;gene_4569;gene_4416
PB.19745.1	gene_13580;gene_55208;gene_56186;gene_66091;gene_22504;gene_54658;gene_49337;gene_31856;gene_13254;gene_72182;gene_40293;gene_36545;gene_25188;gene_23127;gene_19639;gene_19594;gene_17509;gene_7334
PB.22399.1	gene_13580;gene_2499;gene_84431;gene_82437;gene_74794;gene_73128;gene_45436;gene_84524;gene_83796;gene_83697;gene_74338;gene_49263;gene_47965;gene_40218;gene_37675;gene_34927;gene_31632;gene_27420;gene_26956;gene_15429;gene_13655;gene_12874;gene_887
PB.5391.2	gene_74075;gene_40677;gene_24128;gene_11824;gene_6410;gene_77417;gene_46626;gene_43049;gene_37546;gene_7772
PB.20402.1	gene_20980;gene_16874;gene_70966;gene_48626;gene_8204;gene_80893;gene_72291;gene_68017;gene_64554;gene_48082;gene_45123;gene_38613;gene_37957;gene_34614;gene_31226;gene_1081
PB.5540.1	gene_73176;gene_41596;gene_33588;gene_25686;gene_2837;gene_59956;gene_59676;gene_57433;gene_44453;gene_34851;gene_10862;gene_6352;gene_5232;gene_4347;gene_3291
PB.3587.1	gene_36506;gene_13805;gene_81130;gene_78605;gene_71009;gene_70007;gene_66339;gene_62180;gene_61506;gene_60608;gene_42572;gene_36713;gene_34466;gene_26732;gene_8261;gene_82151;gene_81572;gene_80563;gene_79096;gene_77535;gene_71262;gene_70473;gene_63370;gene_61989;gene_58211;gene_51305;gene_47237;gene_37128;gene_35091;gene_34579;gene_33228;gene_32969;gene_24223;gene_20645;gene_20193;gene_18918;gene…
PB.23329.1	gene_13580;gene_55208;gene_32355;gene_32024;gene_77817;gene_36382;gene_26192;gene_23770;gene_18372;gene_82069;gene_80904;gene_79124;gene_72302;gene_70033;gene_65702;gene_63138;gene_62720;gene_61373;gene_59653;gene_58835;gene_55793;gene_41782;gene_41483;gene_29766;gene_18436;gene_18397;gene_6635;gene_2450;gene_764
PB.27429.1	gene_74528;gene_57569;gene_55369;gene_25242;gene_84769;gene_82277;gene_81825;gene_79843;gene_77990;gene_73289;gene_65143;gene_63591;gene_63479;gene_58479;gene_57438;gene_52269;gene_47609;gene_43798;gene_43143;gene_43052;gene_43041;gene_42809;gene_41210;gene_40710;gene_37948;gene_30446;gene_28743;gene_18214;gene_16137;gene_15650;gene_10934;gene_10212;gene_9318;gene_9236;gene_5836;gene_5514;gene_805
PB.8862.1	gene_19515;gene_52305;gene_50485;gene_18990;gene_18148;gene_6266;gene_6257;gene_84773;gene_77326;gene_61212;gene_57556;gene_54279;gene_43403;gene_41904;gene_27403;gene_24371
PB.29328.1	gene_50485;gene_59298;gene_80661;gene_7775;gene_26849;gene_52326;gene_1330;gene_75308;gene_7762;gene_79080;gene_63845;gene_60336;gene_55384;gene_45389;gene_36351;gene_63591;gene_61306;gene_14429;gene_10082;gene_83560;gene_75803;gene_64338;gene_64078;gene_62992;gene_62088;gene_57061;gene_47277;gene_42089;gene_41683;gene_21735;gene_16045;gene_13929;gene_11856;gene_8604;gene_7487;gene_4204;gene_2861
PB.29564.6	gene_55951;gene_74204;gene_65064;gene_63788;gene_62907;gene_31885;gene_10676;gene_82583;gene_72634;gene_66785;gene_65479;gene_63572;gene_59914;gene_57581;gene_55770;gene_55762;gene_47384;gene_40096;gene_36174;gene_34026;gene_33928;gene_29586;gene_27615;gene_27510;gene_20682;gene_19412;gene_18410;gene_14737;gene_6375;gene_4533;gene_3228;gene_2354
PB.22822.1	gene_63998;gene_45124;gene_37357;gene_79497;gene_73972;gene_45442;gene_40462;gene_11636;gene_84188;gene_75849;gene_72905;gene_71432;gene_40197;gene_35070;gene_34227;gene_28342;gene_20095;gene_15294;gene_10693;gene_2655;gene_556
PB.2436.1	gene_55208;gene_13580;gene_83324;gene_26060;gene_49030;gene_37457;gene_26977;gene_23647;gene_7087;gene_83796;gene_83498;gene_80977;gene_31898;gene_28883;gene_28279;gene_26982;gene_6271
PB.22711.1	gene_73298;gene_41666;gene_3549;gene_32449;gene_8226
PB.5900.2	gene_74238;gene_73284;gene_73192;gene_67087;gene_63348;gene_52477;gene_46874;gene_36395;gene_27080;gene_23912;gene_5863
PB.17642.1	gene_79780;gene_40430;gene_84029;gene_81617;gene_57563;gene_6206;gene_76799;gene_70233;gene_59223;gene_54564;gene_49241;gene_39170;gene_37991;gene_22206;gene_2597
PB.18398.1	gene_79267;gene_79084;gene_41290;gene_40356;gene_39786;gene_35938;gene_18783;gene_12114;gene_5346;gene_4930
PB.23758.1	gene_18138;gene_74066;gene_60981;gene_45810;gene_33272;gene_23036;gene_22317;gene_22030;gene_21340
PB.25558.1	gene_69302;gene_54914;gene_85316;gene_67008;gene_64312;gene_28327;gene_26039;gene_21038;gene_11451;gene_792;gene_364
PB.23181.2	gene_47360;gene_61932;gene_35696;gene_82561;gene_71597;gene_68582;gene_65250;gene_64804;gene_62133;gene_57958;gene_53646;gene_52645;gene_49163;gene_40214;gene_36382;gene_32239;gene_32194;gene_30437;gene_21728;gene_14360;gene_142;gene_85532;gene_81998;gene_79205;gene_79015;gene_78569;gene_74338;gene_72862;gene_68856;gene_65830;gene_65239;gene_64806;gene_51067;gene_46102;gene_45702;gene_41029;gene_…
PB.22315.2	gene_15961;gene_84871;gene_74650;gene_71720;gene_64511;gene_16172;gene_85482;gene_83335;gene_80544;gene_75107;gene_68014;gene_57775;gene_55656;gene_43719;gene_42911;gene_33582;gene_33047;gene_29039;gene_28291;gene_27170;gene_25522;gene_24757;gene_19537;gene_14955;gene_12194;gene_10985;gene_8515;gene_7181;gene_5333;gene_3435
PB.16983.1	gene_34318;gene_14252;gene_80181;gene_67531;gene_66067;gene_53608;gene_41607;gene_31932;gene_10808;gene_78738;gene_83483;gene_80142;gene_76735;gene_70377;gene_62449;gene_61324;gene_53274;gene_48798;gene_48749;gene_34078;gene_32440;gene_20830
PB.27861.1	gene_77923;gene_72402;gene_63811;gene_57319;gene_51792;gene_49145;gene_36782;gene_33662;gene_30098;gene_76508;gene_73708;gene_67661;gene_65756;gene_62366;gene_60828;gene_60612;gene_53592;gene_49144;gene_45871;gene_43009;gene_42455;gene_35960;gene_31196;gene_28122;gene_27990;gene_23075;gene_16358;gene_11331;gene_10375;gene_3215;gene_946
PB.1465.1	gene_47506;gene_43440;gene_45442;gene_79497;gene_66457;gene_36767;gene_3545;gene_68207;gene_77653;gene_60839;gene_45518;gene_41817;gene_24254;gene_6732;gene_637;gene_80885;gene_74333;gene_72772;gene_69997;gene_60414;gene_54284;gene_51836;gene_46623;gene_34755;gene_24503;gene_21668;gene_21279;gene_19297;gene_6635;gene_3207;gene_2151
PB.13769.1	gene_37909;gene_18976;gene_80846;gene_79540;gene_79283;gene_78042;gene_74763;gene_68221;gene_34498;gene_33332;gene_28363
PB.17835.2	gene_16857;gene_81584;gene_36744;gene_27683;gene_26773;gene_81225;gene_80821;gene_76882;gene_73027;gene_71108;gene_70172;gene_69609;gene_60433;gene_58480;gene_47865;gene_45236;gene_38394;gene_32579;gene_32440;gene_29551;gene_25283;gene_22903;gene_17760;gene_3890;gene_682
PB.17221.2	gene_79926;gene_15578;gene_5261;gene_84826;gene_76476;gene_74763;gene_70756;gene_58824;gene_35507;gene_26102;gene_22471;gene_9343;gene_9147;gene_7572;gene_2229
PB.22221.40	gene_25048;gene_10972;gene_65716;gene_61826;gene_59302;gene_58873;gene_33571;gene_28157;gene_26449;gene_8409;gene_7330
PB.28069.4	gene_54669;gene_57205;gene_42743;gene_82382;gene_78586;gene_72209;gene_53857;gene_52771;gene_30208;gene_84065;gene_81543;gene_74762;gene_59121;gene_57522;gene_54662;gene_54652;gene_52151;gene_47252;gene_38760;gene_38370;gene_36044;gene_34556;gene_32738;gene_13820
PB.13409.1	gene_36513;gene_33277;gene_39926;gene_34377;gene_85048;gene_65434;gene_60229;gene_38820;gene_24307;gene_12099;gene_85032;gene_84029;gene_82137;gene_81617;gene_81222;gene_79648;gene_77639;gene_76440;gene_72539;gene_69097;gene_67785;gene_64018;gene_61994;gene_60969;gene_56425;gene_38219;gene_37849;gene_37825;gene_37667;gene_37169;gene_36010;gene_35721;gene_33526;gene_29496;gene_26856;gene_21673;gen…
PB.1079.3	gene_75935;gene_73727;gene_72802;gene_57062;gene_32645;gene_81591;gene_74944;gene_68498;gene_52468;gene_42481;gene_41362;gene_34999;gene_33554;gene_22747;gene_19974;gene_15806;gene_15578;gene_8459
PB.19145.1	gene_80216;gene_63286;gene_59028;gene_56549;gene_37864;gene_6257;gene_80845;gene_74817;gene_67191;gene_63977;gene_59091;gene_55855;gene_48973;gene_48898;gene_46424;gene_45347;gene_39442;gene_36059;gene_26473;gene_25948;gene_19763;gene_18079;gene_4480
PB.11286.1	gene_16758;gene_77902;gene_71446;gene_62188;gene_57231;gene_49656;gene_37480;gene_22734;gene_13765;gene_9698;gene_80203;gene_76077;gene_69103;gene_68460;gene_67279;gene_65035;gene_63446;gene_55873;gene_53378;gene_38804;gene_21689;gene_13775;gene_11150;gene_10487;gene_7703;gene_7139
PB.76.1	gene_55208;gene_13580;gene_84813;gene_79961;gene_7664;gene_63761;gene_61936;gene_46046;gene_36430;gene_31173;gene_83796;gene_23301;gene_22470;gene_17807;gene_16561;gene_6814;gene_2851;gene_2106;gene_1593
PB.8435.1	gene_23395;gene_11058;gene_83296;gene_78918;gene_72751;gene_54896;gene_51489;gene_44946;gene_36900;gene_17640;gene_12937;gene_7508
PB.3228.1	gene_13580;gene_55208;gene_83324;gene_80661;gene_81500;gene_74372;gene_62055;gene_43768;gene_42232;gene_83796;gene_83261;gene_79080;gene_78552;gene_76668;gene_72900;gene_59298;gene_50485;gene_37726;gene_18836;gene_18831;gene_18578;gene_6814
PB.989.1	gene_77277;gene_53195;gene_68481;gene_42597;gene_18411;gene_12093;gene_4948;gene_78573;gene_76836;gene_74875;gene_66043;gene_62778;gene_55823;gene_49730;gene_42409;gene_32235;gene_31043;gene_24336;gene_21158;gene_15610;gene_12750;gene_10381;gene_4090;gene_931;gene_390;gene_270
PB.23136.1	gene_41038;gene_32409;gene_55282;gene_10793;gene_78763;gene_76684;gene_72584;gene_62166;gene_57232;gene_35220;gene_28103;gene_11221;gene_3307;gene_2868;gene_78116;gene_66076;gene_61398;gene_59240;gene_54193;gene_50072;gene_48792;gene_45469;gene_27471;gene_25533;gene_12208;gene_12141;gene_7006;gene_5180;gene_4945
PB.15813.1	gene_887;gene_81912;gene_75394;gene_67072;gene_66732;gene_62113;gene_52845;gene_43547;gene_41628;gene_40738;gene_23205;gene_19644;gene_16726;gene_2338;gene_1171;gene_84219;gene_81705;gene_81690;gene_80818;gene_77561;gene_75045;gene_74881;gene_73123;gene_70887;gene_67338;gene_66106;gene_64792;gene_57230;gene_50190;gene_46924;gene_45366;gene_43651;gene_41572;gene_39928;gene_39579;gene_39127;gene_32…
PB.22395.1	gene_13580;gene_55208;gene_72218;gene_24318;gene_7010;gene_70224;gene_67633;gene_65801;gene_54388;gene_34011;gene_30342;gene_14429;gene_13208;gene_2900;gene_83941;gene_70912;gene_61168;gene_56398;gene_53321;gene_51356;gene_45152;gene_37659;gene_34143;gene_31885;gene_24218;gene_4355;gene_4034
PB.21275.1	gene_13580;gene_70920;gene_21777;gene_11116;gene_69396;gene_69009;gene_64467;gene_69010;gene_64717;gene_40931;gene_27080;gene_4990;gene_83796;gene_83697;gene_79346;gene_77864;gene_76991;gene_75441;gene_68113;gene_67960;gene_62868;gene_57112;gene_55647;gene_53855;gene_52477;gene_49786;gene_49785;gene_49263;gene_46856;gene_46232;gene_45226;gene_43993;gene_32291;gene_31991
PB.24445.2	gene_70600;gene_56979;gene_73172;gene_58609;gene_52061;gene_45907;gene_45796;gene_14963
PB.20841.4	gene_80884;gene_61086;gene_55486;gene_48139;gene_42334;gene_25538;gene_81912;gene_79085;gene_40626;gene_7264;gene_6358;gene_4027
PB.23719.2	gene_82604;gene_80393;gene_74993;gene_66529;gene_56364;gene_28202;gene_16334;gene_7390;gene_5709;gene_1534;gene_85028;gene_81917;gene_78997;gene_75421;gene_73503;gene_64129;gene_62544;gene_53572;gene_47705;gene_38791;gene_37909;gene_28584;gene_28075;gene_26106;gene_25844;gene_21458;gene_20558;gene_19529;gene_18976;gene_15753;gene_12776;gene_12588;gene_5099;gene_2898
PB.20297.1	gene_55208;gene_13580;gene_72331;gene_77378;gene_24690;gene_81263;gene_83925;gene_72555;gene_85031;gene_71717;gene_70539;gene_70537;gene_55092;gene_48874;gene_48517;gene_45235;gene_42407;gene_41260;gene_23845;gene_22875;gene_17011
PB.18535.1	gene_13100;gene_69569;gene_45321;gene_33002;gene_22471
PB.29.3	gene_13580;gene_55208;gene_43051;gene_13254;gene_7762;gene_80661;gene_67605;gene_60430;gene_59652;gene_59298;gene_50485;gene_39693;gene_7775;gene_1330
PB.14817.1	gene_13580;gene_55208;gene_71542;gene_7824;gene_80102;gene_75739;gene_71642;gene_70033;gene_67205;gene_58798;gene_57794;gene_56101;gene_41500;gene_41205;gene_40662;gene_40164;gene_36920;gene_35479;gene_29910;gene_27690;gene_26796;gene_26335;gene_21165;gene_18581;gene_18561;gene_15736;gene_14479;gene_2712
PB.18348.1	gene_47146;gene_71394;gene_49644;gene_49183
PB.4206.1	gene_78730;gene_50920;gene_26575;gene_25804;gene_79097;gene_73162;gene_67286;gene_61691;gene_60307;gene_59667;gene_44592;gene_40840;gene_40604;gene_34208;gene_30856;gene_22563;gene_21089;gene_15859;gene_11820;gene_10710;gene_3501
PB.21788.1	gene_84230;gene_66192;gene_47609;gene_42132;gene_24492;gene_3890;gene_682
PB.21857.1	gene_31906;gene_9443;gene_9410;gene_913
PB.9185.2	gene_17366;gene_34355;gene_78840;gene_80147;gene_74129;gene_54811;gene_51034;gene_49064;gene_40321;gene_35478;gene_26595;gene_26161;gene_24460;gene_20150;gene_18696;gene_17435;gene_14824;gene_14330;gene_9840;gene_8677;gene_8160;gene_4358;gene_4033
PB.26530.1	gene_83985;gene_66817;gene_41108;gene_33104;gene_1688;gene_79671;gene_77184;gene_70437;gene_61146;gene_61139;gene_60296;gene_59059;gene_13591;gene_85393;gene_78746;gene_77514;gene_75918;gene_66057;gene_53450;gene_33541;gene_26766;gene_17883;gene_7336;gene_1104
PB.4551.1	gene_24573;gene_52305;gene_19515;gene_80642;gene_80477;gene_80069;gene_45737;gene_35230;gene_5985;gene_1912;gene_84900;gene_77703;gene_73490;gene_69144;gene_68333;gene_65243;gene_63388;gene_62381;gene_61651;gene_58818;gene_54060;gene_52025;gene_46396;gene_44353;gene_38759;gene_35587;gene_34219;gene_33992;gene_33223;gene_30734;gene_25834;gene_24181;gene_20988;gene_20459;gene_20064;gene_14052;gene_…
PB.10729.1	gene_77990;gene_40710;gene_78259;gene_70445;gene_66015;gene_61944;gene_40173
PB.14287.6	gene_77778;gene_45906;gene_28957;gene_77300;gene_75939;gene_54189;gene_44296;gene_40474;gene_35907;gene_29639;gene_21308;gene_20842;gene_1058
PB.24285.1	gene_66890;gene_4178;gene_71423;gene_28610;gene_75256;gene_58078;gene_23844;gene_76057;gene_73872;gene_63888;gene_46748;gene_46380;gene_30492;gene_4932;gene_84257;gene_82572;gene_77786;gene_73684;gene_72036;gene_71918;gene_70977;gene_68086;gene_67206;gene_65167;gene_61613;gene_60772;gene_60093;gene_58390;gene_57202;gene_48875;gene_15170;gene_12874;gene_10030;gene_905;gene_265;gene_84376;gene_8302…
PB.6732.1	gene_52217;gene_44015;gene_22479;gene_9373;gene_72575;gene_57131;gene_40489;gene_33556;gene_2709;gene_84078;gene_79084;gene_77998;gene_76536;gene_74173;gene_72833;gene_71990;gene_65505;gene_65132;gene_49772;gene_46101;gene_35938;gene_24030;gene_23746;gene_23579;gene_22812;gene_372
PB.15077.1	gene_340;gene_55904;gene_36189;gene_20868;gene_84770;gene_80118;gene_75172;gene_70565;gene_68192;gene_61865;gene_60981;gene_59303;gene_58675;gene_57732;gene_54896;gene_54693;gene_44837;gene_38130;gene_35710;gene_27073;gene_23646;gene_21232;gene_12839;gene_7590;gene_3329
PB.20510.1	gene_80128;gene_34254;gene_75527;gene_50197;gene_34498;gene_29203;gene_22921
PB.22245.1	gene_55937;gene_23874;gene_82377;gene_39786;gene_4930;gene_82883;gene_74246;gene_73271;gene_73150;gene_66405;gene_60546;gene_59920;gene_58398;gene_57858;gene_55823;gene_42830;gene_23902;gene_20455;gene_15610;gene_3741
PB.19613.1	gene_61818;gene_27287;gene_42849;gene_23282;gene_82964;gene_74372;gene_69475;gene_48371;gene_43440;gene_34099;gene_27125;gene_26161;gene_83935;gene_68562;gene_67904;gene_49076;gene_48799;gene_42373;gene_35248;gene_29834;gene_16966;gene_16079;gene_12827;gene_11190;gene_4488
PB.20668.7	gene_78861;gene_65057;gene_76461;gene_33816;gene_27400;gene_81916;gene_80477;gene_64917;gene_52172;gene_47717;gene_44562;gene_43141;gene_42252;gene_36772;gene_25536;gene_11155;gene_11070;gene_9187;gene_6257;gene_4399
PB.1420.1	gene_55208;gene_13580;gene_73802;gene_72825;gene_37564;gene_28770;gene_26220;gene_83031;gene_80362;gene_80037;gene_75923;gene_74003;gene_61308;gene_47434;gene_38332;gene_35971;gene_30740;gene_30228;gene_24820;gene_21525;gene_7120;gene_4066;gene_3235
PB.11042.1	gene_83198;gene_80724;gene_68922;gene_62387;gene_21707;gene_73875;gene_70211;gene_59851;gene_53894;gene_53861;gene_50877;gene_28954;gene_22206;gene_19489;gene_14669;gene_11943;gene_11819;gene_6116
PB.26061.1	gene_83245;gene_46646;gene_76057;gene_51865;gene_46462;gene_35117;gene_30519;gene_15304;gene_12989;gene_79619;gene_76274;gene_74435;gene_73921;gene_73219;gene_70345;gene_67896;gene_60788;gene_57785;gene_52171;gene_47506;gene_45708;gene_45216;gene_42610;gene_41374;gene_38789;gene_26569;gene_26514;gene_23599;gene_23570;gene_21983;gene_18872;gene_15580;gene_15159;gene_12765;gene_12368;gene_9843;gene…
PB.22722.9	gene_59218;gene_58188;gene_3580;gene_55011;gene_41046;gene_83492;gene_81471;gene_77699;gene_74948;gene_70085;gene_66037;gene_64996;gene_64650;gene_64485;gene_60280;gene_53366;gene_46148;gene_44606;gene_38330;gene_35177;gene_31359;gene_26412;gene_16297;gene_14186
PB.16844.1	gene_69164;gene_44299;gene_2239;gene_83761;gene_61373;gene_49117;gene_43500;gene_38556;gene_28174;gene_26956;gene_24100;gene_20012;gene_12124
PB.12839.1	gene_13726;gene_9229;gene_70109;gene_2899;gene_79751;gene_59259;gene_36642;gene_25500
PB.16560.1	gene_61327;gene_32376;gene_52485;gene_34376;gene_33607;gene_10365;gene_58284;gene_22621;gene_20822;gene_82230;gene_79749;gene_78017;gene_73561;gene_73112;gene_70783;gene_66089;gene_62805;gene_59675;gene_59669;gene_58066;gene_51325;gene_49014;gene_37244;gene_36297;gene_27447;gene_22501;gene_21222;gene_7623;gene_3039;gene_2032
PB.11416.1	gene_17100;gene_65528;gene_63950;gene_33019;gene_27018;gene_23236;gene_81635;gene_71380;gene_59055;gene_55505;gene_50291;gene_47645;gene_40654;gene_29448;gene_28609;gene_27689;gene_24090;gene_13553;gene_8983;gene_8265;gene_1247
PB.18498.1	gene_37957;gene_20980;gene_16874;gene_72182;gene_38585;gene_15124;gene_14178;gene_81201;gene_80544;gene_63925;gene_50584;gene_47062;gene_34501;gene_30380;gene_16709;gene_16527;gene_7347
PB.5383.2	gene_37176;gene_51100;gene_40056;gene_37029;gene_22629;gene_19829;gene_4453
PB.7182.1	gene_1916;gene_81127;gene_70562;gene_25572;gene_78882;gene_73377;gene_65057;gene_57085;gene_6164;gene_6163;gene_2395
PB.22291.1	gene_47335;gene_60351;gene_80056;gene_79236;gene_74794;gene_48750;gene_42816;gene_37928;gene_31544;gene_16017;gene_71394;gene_63956;gene_61989;gene_60309;gene_52217;gene_41473;gene_39210;gene_38515;gene_18630;gene_18370;gene_10791;gene_10296;gene_10254;gene_4664;gene_4126
PB.26149.1	gene_80159;gene_17968;gene_48832;gene_38515;gene_78599;gene_78345;gene_63493;gene_63153;gene_61716;gene_61477;gene_61140;gene_60015;gene_56920;gene_52583;gene_50966;gene_40940;gene_33083;gene_20868;gene_6352;gene_297
PB.4853.1	gene_13131;gene_9717;gene_84852;gene_73357;gene_40654;gene_34207;gene_6378;gene_83858;gene_82764;gene_79084;gene_73551;gene_63892;gene_62544;gene_50655;gene_49824;gene_43977;gene_41232;gene_19881;gene_17147;gene_6466
PB.22227.1	gene_46628;gene_72398;gene_35685;gene_12874;gene_82435;gene_74000;gene_72337;gene_62853;gene_53217;gene_46100;gene_34995;gene_34254;gene_33787;gene_32250;gene_18267;gene_13763;gene_10030;gene_4719
PB.6027.1	gene_73728;gene_51497;gene_50625;gene_12057;gene_10540;gene_5703;gene_75326;gene_70398;gene_68283;gene_68138;gene_65936;gene_64253;gene_64202;gene_53834;gene_50334;gene_37657;gene_32472;gene_27510;gene_22731;gene_20548;gene_16632;gene_16301;gene_13553;gene_10595;gene_7195;gene_4371
PB.8227.1	gene_13580;gene_55208;gene_74074;gene_81396;gene_59730;gene_59066;gene_32666;gene_27243;gene_23301;gene_17807;gene_2106
PB.23013.1	gene_13580;gene_55208;gene_83324;gene_63161;gene_56186;gene_84089;gene_79056;gene_78386;gene_70341;gene_68653;gene_38878;gene_32335;gene_32250;gene_31024;gene_375
PB.17154.1	gene_79373;gene_68446;gene_85481;gene_82261;gene_78779;gene_77564;gene_76487;gene_75005;gene_20748;gene_2567
PB.33.1	gene_63013;gene_53465;gene_51952;gene_41919;gene_37613;gene_24307;gene_84860;gene_84376;gene_79742;gene_72487;gene_65357;gene_63102;gene_60508;gene_52914;gene_50661;gene_25372;gene_23582
PB.8569.3	gene_55208;gene_13580;gene_23560;gene_18044;gene_83796;gene_67720;gene_61572;gene_38878;gene_19302;gene_9184;gene_1802
PB.8553.1	gene_79710;gene_79010;gene_75549;gene_29211;gene_27518;gene_17773;gene_1892
PB.5727.3	gene_49843;gene_75358;gene_6256;gene_9860;gene_50066;gene_48220;gene_39605;gene_70493;gene_46234;gene_19704;gene_441;gene_80380;gene_41810;gene_32531;gene_69059;gene_68231;gene_66461;gene_61765;gene_58266;gene_32947;gene_6090;gene_2584;gene_2180;gene_1274;gene_73328;gene_68879;gene_54250;gene_40475;gene_27216;gene_24663
PB.3396.1	gene_13580;gene_2319;gene_65409;gene_55208;gene_83324;gene_58284;gene_83527;gene_71366;gene_60131;gene_59298;gene_49414;gene_38330;gene_36298;gene_27952;gene_25482;gene_25213;gene_18868;gene_7775
PB.12108.1	gene_13580;gene_55208;gene_35090;gene_83324;gene_80495;gene_75811;gene_4959;gene_1289;gene_75312;gene_71036;gene_67823;gene_60850;gene_43595;gene_37751;gene_25126;gene_18954;gene_6839;gene_6346;gene_3473;gene_635
PB.29337.1	gene_55208;gene_82583;gene_85330;gene_80485;gene_60354;gene_54931;gene_45154;gene_41818;gene_34454;gene_4633;gene_1720;gene_36
PB.23586.1	gene_13580;gene_83796;gene_66155;gene_35461;gene_25394;gene_84290;gene_82698;gene_74352;gene_55354;gene_51504;gene_46429;gene_44934;gene_34435;gene_4462;gene_4334
PB.20134.2	gene_39213;gene_61596;gene_28414;gene_28107;gene_61335;gene_45151;gene_4180;gene_80162;gene_78199;gene_77933;gene_71157;gene_69490;gene_64267;gene_62203;gene_58133;gene_55311;gene_52645;gene_42104;gene_38750;gene_37980;gene_35459;gene_27017;gene_26956;gene_25471;gene_15540;gene_13397;gene_10572;gene_9353;gene_6162;gene_1164
PB.26773.3	gene_74921;gene_36213;gene_66110;gene_59405;gene_621;gene_83886;gene_71000;gene_69364;gene_41814;gene_35198;gene_33569;gene_29715;gene_29198;gene_28406;gene_11324;gene_9633;gene_7772;gene_7219;gene_2641
PB.18969.1	gene_85551;gene_73350;gene_66477;gene_62497;gene_59466;gene_52612;gene_44784;gene_38816;gene_28464;gene_83141;gene_81980;gene_79133;gene_78974;gene_77946;gene_77457;gene_75467;gene_72708;gene_71817;gene_69581;gene_69168;gene_69134;gene_66693;gene_62614;gene_57339;gene_56639;gene_54568;gene_51305;gene_50197;gene_47816;gene_47135;gene_45569;gene_44421;gene_41182;gene_40216;gene_37624;gene_37589;gen…
PB.17803.2	gene_17026;gene_41669;gene_55750;gene_28443;gene_11630;gene_81137;gene_71211;gene_68326;gene_67816;gene_65756;gene_59017;gene_56997;gene_52148;gene_48645;gene_48371;gene_46817;gene_38954;gene_34382;gene_2108;gene_84488;gene_82773;gene_80789;gene_79456;gene_76563;gene_75378;gene_74300;gene_73693;gene_72900;gene_69698;gene_54231;gene_50813;gene_44532;gene_42827;gene_40150;gene_39979;gene_37697;gene…
PB.14615.6	gene_13580;gene_72230;gene_58983;gene_31818;gene_69401;gene_67726;gene_43632;gene_36382;gene_10248;gene_80304;gene_75724;gene_65998;gene_65358;gene_62807;gene_59753;gene_59695;gene_56957;gene_55956;gene_31469;gene_28407;gene_26006;gene_24835;gene_19244;gene_8217;gene_6941;gene_1334;gene_83796;gene_82262;gene_81991;gene_79619;gene_78116;gene_77861;gene_77334;gene_74191;gene_74095;gene_73828;gene_7…
PB.2081.1	gene_80290;gene_77736;gene_76489;gene_27751;gene_24705;gene_21183;gene_79819;gene_79609;gene_69796;gene_62203;gene_60318;gene_58871;gene_53692;gene_42408;gene_38076;gene_30151;gene_22085;gene_21996;gene_20706;gene_17407;gene_15407;gene_10572
PB.9829.1	gene_21213;gene_80490;gene_78580;gene_76869;gene_75576;gene_74652;gene_67790;gene_61140;gene_35569;gene_27665;gene_26235;gene_25833;gene_24477;gene_16857;gene_10653;gene_5937;gene_2114
PB.4956.6	gene_2126;gene_80823;gene_75556;gene_69254;gene_67027;gene_53677;gene_53028;gene_51499;gene_34763;gene_33545;gene_30848;gene_15128;gene_12074;gene_2651;gene_64134;gene_57725;gene_46167;gene_37696;gene_35529;gene_28107;gene_23840;gene_17761;gene_15710;gene_7513;gene_1494
PB.28842.3	gene_81033;gene_74339;gene_61255;gene_49411;gene_36818;gene_35671;gene_25915;gene_12330;gene_68474;gene_62927;gene_53080;gene_24086;gene_20161;gene_8518
PB.29116.1	gene_73786;gene_24573;gene_19515;gene_59840;gene_38789;gene_61958;gene_36309;gene_15180;gene_6416;gene_80988;gene_79066;gene_77996;gene_77665;gene_75280;gene_71344;gene_70083;gene_58146;gene_56467;gene_54282;gene_49504;gene_48080;gene_47169;gene_44770;gene_44019;gene_43544;gene_42731;gene_40885;gene_39337;gene_38058;gene_33976;gene_29559;gene_22518;gene_22327;gene_19876;gene_16771;gene_13955;gene…
PB.8391.1	gene_12461;gene_79819;gene_72680;gene_62931;gene_49544;gene_9148;gene_874
PB.22674.1	gene_16019;gene_2776;gene_63835;gene_6432;gene_79270;gene_72711;gene_70804;gene_65070;gene_51925;gene_42883;gene_23763;gene_15719;gene_13725;gene_7116;gene_2368;gene_1003
PB.7209.2	gene_84750;gene_20400;gene_66105;gene_18224;gene_4604;gene_74881;gene_39654;gene_26262;gene_14586;gene_4022;gene_72970;gene_67726;gene_66644;gene_63443;gene_58759;gene_50167;gene_42652;gene_35684;gene_33741;gene_27511;gene_22657;gene_20784;gene_16653;gene_12075;gene_4630;gene_4356
PB.10252.1	gene_77994;gene_84280;gene_77770;gene_77019;gene_72680;gene_69786;gene_58738;gene_58308;gene_53792;gene_49161;gene_46919;gene_42910;gene_34080;gene_33618;gene_31924;gene_31784;gene_16493
PB.9513.2	gene_29466;gene_29344;gene_54018;gene_30859;gene_78902;gene_74358;gene_70525;gene_64444;gene_63989;gene_58404;gene_56269;gene_49825;gene_49519;gene_47977;gene_45966;gene_42482;gene_42012;gene_41570;gene_32469;gene_30599;gene_24007;gene_23405;gene_20156;gene_18918;gene_18531;gene_18313;gene_16959;gene_14116;gene_12147;gene_6582;gene_4694;gene_1339;gene_1285;gene_1149
PB.14101.2	gene_13580;gene_66596;gene_55077;gene_57522;gene_14658;gene_69703;gene_68675;gene_66192;gene_63985;gene_59468;gene_58199;gene_41856;gene_39359;gene_39351;gene_37559;gene_36811;gene_33188;gene_31956;gene_21933;gene_8883
PB.18527.1	gene_51896;gene_39559;gene_7849;gene_83338;gene_81712;gene_74355;gene_72936;gene_51745;gene_17335;gene_13764;gene_75358;gene_74494;gene_74443;gene_73197;gene_72434;gene_51218;gene_30451;gene_27287;gene_20421;gene_20394;gene_19032;gene_18128;gene_13572
PB.9327.1	gene_9451;gene_84773;gene_72574;gene_78437;gene_66736;gene_66477;gene_61716;gene_60297;gene_58154;gene_54932;gene_51442;gene_44781;gene_43584;gene_38818;gene_38118;gene_34314;gene_20868;gene_12765
PB.19674.2	gene_16052;gene_84400;gene_75477;gene_73941;gene_72676;gene_70487;gene_56940;gene_26839;gene_59150;gene_6256;gene_70493;gene_41597;gene_7098;gene_66461;gene_68030;gene_54489;gene_19704;gene_39605;gene_70568;gene_45968;gene_43169;gene_48035;gene_46447;gene_32531;gene_45305;gene_63942;gene_441;gene_45176;gene_9860;gene_60628;gene_6090;gene_8417;gene_20696;gene_48220;gene_51705;gene_24599;gene_38873…
PB.1857.2	gene_13580;gene_55208;gene_56982;gene_44988;gene_60430;gene_54211;gene_39618;gene_31176;gene_9935
PB.9049.2	gene_50065;gene_42416;gene_13753;gene_7335;gene_50531;gene_34151;gene_28531;gene_3303;gene_83545;gene_82176;gene_79343;gene_70074;gene_69957;gene_64381;gene_46553;gene_40844;gene_40291;gene_10540;gene_7195
PB.3885.1	gene_34140;gene_21279;gene_73789;gene_72889;gene_69760;gene_65755;gene_62008;gene_58350;gene_58349;gene_53827;gene_51673;gene_46052;gene_45285;gene_43945;gene_20608;gene_20432;gene_15112;gene_6665
PB.25805.1	gene_28067;gene_79345;gene_29002;gene_69529;gene_61643;gene_13766;gene_81336;gene_80031;gene_79124;gene_70913;gene_68152;gene_57905;gene_54450;gene_53427;gene_49971;gene_46124;gene_44487;gene_30229;gene_29919;gene_24081;gene_18781;gene_10969;gene_2245;gene_2112
PB.6452.4	gene_13580;gene_55208;gene_36959;gene_36243;gene_72218;gene_65237;gene_23658;gene_8686;gene_83796;gene_76309;gene_74028;gene_73917;gene_65429;gene_60832;gene_54653;gene_54388;gene_42102;gene_35729;gene_35535;gene_30842;gene_28943;gene_28173;gene_21820;gene_14429;gene_13216;gene_7989;gene_7029;gene_6012;gene_5752
PB.16820.1	gene_66037;gene_35177;gene_35090;gene_33412;gene_60280;gene_81525;gene_81471;gene_26412;gene_70085;gene_77699;gene_34882;gene_28018;gene_59218;gene_23299;gene_77845;gene_73168;gene_49013;gene_41046;gene_28000;gene_20165;gene_4916;gene_60558;gene_49115;gene_43563;gene_43359;gene_37218;gene_36280;gene_30785;gene_30495;gene_25332;gene_24988;gene_8353;gene_6139;gene_5346;gene_3681;gene_1208
PB.26125.1	gene_24655;gene_6128;gene_55472;gene_76022;gene_16536;gene_1469;gene_82610;gene_76595;gene_75014;gene_68988;gene_60426;gene_37034;gene_36014;gene_35085;gene_26811;gene_10458
PB.19918.4	gene_72559;gene_79497;gene_47506;gene_54961;gene_48605;gene_40459;gene_20609;gene_75203;gene_71864;gene_58439;gene_57064;gene_56830;gene_52138;gene_39362;gene_36802;gene_29441;gene_28975;gene_27367;gene_24023;gene_23548;gene_13991;gene_3645;gene_2268;gene_1046;gene_604
PB.20725.1	gene_13106;gene_77334;gene_60410;gene_53080;gene_42812;gene_26319;gene_3362;gene_72659;gene_70014;gene_63689;gene_62538;gene_59431;gene_54524;gene_46706;gene_42654;gene_41596;gene_38146;gene_35429;gene_28207;gene_26657;gene_25686;gene_23389;gene_21845;gene_13715;gene_9676;gene_7877;gene_6077;gene_1798;gene_1565;gene_999
PB.13439.1	gene_32513;gene_66110;gene_31630;gene_24868;gene_22440;gene_12188;gene_3464;gene_78132;gene_71004;gene_67117;gene_62532;gene_57627;gene_55876;gene_50596;gene_34984;gene_34889;gene_29280;gene_26636;gene_25846;gene_22614;gene_19925;gene_12708;gene_9783;gene_5727
PB.5121.1	gene_53412;gene_51168;gene_24606;gene_55674;gene_52794;gene_42209;gene_30908;gene_26669;gene_25992;gene_4916;gene_82273;gene_81612;gene_80450;gene_79541;gene_79289;gene_78276;gene_77562;gene_76520;gene_76416;gene_74943;gene_73124;gene_70356;gene_70350;gene_65937;gene_65527;gene_65357;gene_60361;gene_59272;gene_57208;gene_53349;gene_38218;gene_37209;gene_34257;gene_31829;gene_24441;gene_22686;gene…
PB.7227.1	gene_47816;gene_37021;gene_31058;gene_75430;gene_58042;gene_41608;gene_40193;gene_34861;gene_26780;gene_6700;gene_5481;gene_82011;gene_72054;gene_70812;gene_69397;gene_63739;gene_58534;gene_50758;gene_40438;gene_39455;gene_35695;gene_32819;gene_30131;gene_29405;gene_20981;gene_19991;gene_15775;gene_9857
PB.16039.1	gene_63596;gene_14996;gene_7154;gene_82352;gene_81942;gene_78508;gene_59502;gene_52240;gene_48572;gene_42571;gene_31245;gene_30692;gene_26931;gene_14766;gene_9154;gene_8510
PB.12635.1	gene_27953;gene_58836;gene_24873;gene_5703
PB.16726.3	gene_41019;gene_11681;gene_85202;gene_79755;gene_59679
PB.8971.1	gene_8901;gene_81285;gene_66458;gene_36991;gene_27511;gene_21277;gene_16864;gene_14482;gene_78417;gene_75443;gene_69094;gene_66731;gene_60195;gene_60055;gene_50000;gene_47231;gene_43584;gene_41371;gene_35455;gene_33499;gene_32123;gene_22624;gene_21006;gene_20826;gene_4454;gene_1268
PB.7179.1	gene_2694;gene_72529;gene_70442;gene_57369;gene_52685;gene_52152;gene_34555;gene_25320;gene_22895;gene_84275;gene_79816;gene_75148;gene_69724;gene_63835;gene_61959;gene_60871;gene_54060;gene_49555;gene_49046;gene_44859;gene_37004;gene_36803;gene_34973;gene_33795;gene_22484;gene_19770;gene_17775;gene_10296;gene_10170;gene_8637;gene_8013;gene_6849;gene_6432;gene_4339;gene_3154;gene_1604
PB.11154.1	gene_70493;gene_45305;gene_19060;gene_75358;gene_39605;gene_54613;gene_77512;gene_75724;gene_80380;gene_54563;gene_44932;gene_83570;gene_82955;gene_81672;gene_67996;gene_67079;gene_66609;gene_52071;gene_51038;gene_45568;gene_39530;gene_36481;gene_36323;gene_30006;gene_23543;gene_17269
PB.18003.1	gene_51913;gene_26758;gene_72325;gene_71520;gene_34176;gene_2372
PB.11353.2	gene_13580;gene_84810;gene_30782;gene_80104;gene_31580;gene_84886;gene_83324;gene_81308;gene_80202;gene_78796;gene_69484;gene_63824;gene_45306;gene_42075;gene_41669;gene_37178;gene_35318;gene_25804;gene_11588;gene_1081
PB.15578.2	gene_3932;gene_85037;gene_85036;gene_80138;gene_69101;gene_54456;gene_83596;gene_82634;gene_71799;gene_62593;gene_61033;gene_59231;gene_58656;gene_58479;gene_56668;gene_35600;gene_31608;gene_30640;gene_28163;gene_28018;gene_25819;gene_24575;gene_23977;gene_17034;gene_6712;gene_2808
PB.10867.1	gene_70474;gene_74780;gene_20857;gene_76930;gene_75992;gene_74942;gene_47816;gene_37021;gene_35414
PB.22684.1	gene_40840;gene_52905;gene_25873;gene_13131;gene_11814;gene_79983;gene_39449;gene_34318;gene_14252;gene_84900;gene_74413;gene_70313;gene_70076;gene_67453;gene_57466;gene_54430;gene_49642;gene_41632;gene_38424;gene_33875;gene_27713;gene_20166;gene_19311;gene_17485;gene_15874;gene_7808;gene_7527;gene_4620;gene_1068
PB.19094.2	gene_80384;gene_4329;gene_63573;gene_48758;gene_29749;gene_84276;gene_70392;gene_56726;gene_19962;gene_16166;gene_11768;gene_81942;gene_72442;gene_71862;gene_57456;gene_50180;gene_44680;gene_41561;gene_39361;gene_39327;gene_34759;gene_30253;gene_27514;gene_27470;gene_25532;gene_23567;gene_21607;gene_17387
PB.13440.2	gene_3513;gene_63591;gene_13580;gene_83796;gene_79335;gene_64850;gene_42378;gene_34659;gene_26665;gene_83616;gene_82579;gene_75691;gene_75263;gene_72317;gene_58472;gene_55916;gene_53602;gene_45955;gene_41483;gene_33762;gene_32215;gene_31630;gene_30451;gene_28883;gene_25255;gene_22440;gene_18199;gene_17947;gene_14711;gene_12195;gene_12188;gene_11175;gene_10032;gene_4790;gene_4789;gene_3549;gene_12…
PB.8559.1	gene_18753;gene_72307;gene_16366;gene_14021;gene_2635;gene_1504;gene_60380;gene_39242;gene_33807;gene_20605;gene_7330;gene_84390;gene_79644;gene_79609;gene_79363;gene_77163;gene_77030;gene_75691;gene_73271;gene_72492;gene_72120;gene_68942;gene_68439;gene_68366;gene_63591;gene_63579;gene_62496;gene_56290;gene_32871;gene_31605;gene_29308;gene_25127;gene_24129;gene_13580;gene_12630;gene_11901;gene_1…
PB.29017.1	gene_48546;gene_81265;gene_78566;gene_69797;gene_69094;gene_65843;gene_62781;gene_58147;gene_49117;gene_41192;gene_39798;gene_37079;gene_23013;gene_12975;gene_2110;gene_402;gene_78547;gene_78347;gene_76974;gene_76171;gene_66156;gene_57934;gene_43584;gene_36532;gene_36429;gene_35397;gene_34955;gene_31675;gene_29163;gene_28110;gene_21594;gene_21006;gene_16362;gene_8167;gene_6897
PB.28035.1	gene_74095;gene_58174;gene_52360;gene_50845;gene_38005;gene_31219;gene_10227
PB.26496.3	gene_68526;gene_33826;gene_23131;gene_61091;gene_28199;gene_25152;gene_20080;gene_6686;gene_1535;gene_80043;gene_75319;gene_74129;gene_62865;gene_37412;gene_31679;gene_24057;gene_20549;gene_20523;gene_16128;gene_12254;gene_82301;gene_79752;gene_79344;gene_66732;gene_65611;gene_59677;gene_56629;gene_52179;gene_33528;gene_32521;gene_30436;gene_26595;gene_22953;gene_16566;gene_12165;gene_8228;gene_5…
PB.23253.1	gene_62797;gene_37258;gene_72421;gene_63654;gene_18452;gene_10307;gene_8;gene_83116;gene_80862;gene_76733;gene_65091;gene_59333;gene_58788;gene_42829;gene_42623;gene_42571;gene_34079;gene_32921;gene_19970;gene_18439;gene_9154
PB.22398.3	gene_52144;gene_25641;gene_37690;gene_80180;gene_73320;gene_54326;gene_47518;gene_34093;gene_16885;gene_9188;gene_3277;gene_85482;gene_84495;gene_83145;gene_77814;gene_71709;gene_70049;gene_67292;gene_66735;gene_61746;gene_59649;gene_23770;gene_22391;gene_19456;gene_9678;gene_3897
PB.11937.1	gene_49617;gene_37958;gene_26468;gene_73361;gene_64129;gene_35460;gene_28045;gene_21458;gene_12269
PB.7246.1	gene_35662;gene_7239;gene_49504;gene_24606;gene_80178;gene_77898;gene_71227;gene_57353;gene_48758;gene_39936;gene_31692;gene_21003;gene_13777;gene_11025;gene_10492;gene_972;gene_82149;gene_80107;gene_79200;gene_74258;gene_71275;gene_69622;gene_68653;gene_65529;gene_62040;gene_49954;gene_43967;gene_40193;gene_34761;gene_30561;gene_29556;gene_29214;gene_26819;gene_20065;gene_18888;gene_16962;gene_1…
PB.5241.1	gene_74046;gene_28418;gene_28018;gene_71445;gene_39705;gene_39351;gene_83321;gene_63087;gene_55352;gene_35796;gene_34743;gene_31391;gene_59525;gene_57638;gene_57392;gene_50531;gene_50061;gene_33080;gene_27397;gene_22586;gene_16462;gene_12238;gene_10547;gene_4341
PB.17082.1	gene_57450;gene_50661;gene_13580;gene_58093;gene_49266;gene_40745;gene_7075;gene_83796;gene_81555;gene_80488;gene_77333;gene_76230;gene_74971;gene_69494;gene_69326;gene_68942;gene_68028;gene_64381;gene_59938;gene_54815;gene_52061;gene_48929;gene_42415;gene_37259;gene_34434;gene_33017;gene_31830;gene_31762;gene_28359;gene_27900;gene_17221;gene_13553;gene_10205
PB.15078.1	gene_18706;gene_11793;gene_34524;gene_55904;gene_40592;gene_14559;gene_84770;gene_80163;gene_75172;gene_70565;gene_68192;gene_65505;gene_61865;gene_59303;gene_57732;gene_54693;gene_38130;gene_35710;gene_27073;gene_24164;gene_23646;gene_17929;gene_15326;gene_12839;gene_9507;gene_8570;gene_7920;gene_7590;gene_985
PB.20104.1	gene_13580;gene_55208;gene_64888;gene_36243;gene_83324;gene_65354;gene_56830;gene_55276;gene_41548;gene_36382;gene_23658;gene_15486;gene_83941;gene_83796;gene_73587;gene_63878;gene_63877;gene_56398;gene_53321;gene_50191;gene_48351;gene_47702;gene_41982;gene_40798;gene_33506;gene_16898;gene_14210;gene_12460;gene_8151;gene_6419;gene_5514
PB.5951.1	gene_84334;gene_54683;gene_41291;gene_40368;gene_22155;gene_78173;gene_70007;gene_54662;gene_51996;gene_50954;gene_49702;gene_36335;gene_32592;gene_27402;gene_22563;gene_6164;gene_6163
PB.29899.1	gene_81008;gene_77035;gene_76212;gene_73079;gene_70679;gene_66621;gene_58114;gene_52775;gene_47186;gene_37908;gene_36595;gene_33117;gene_30755;gene_23447;gene_22895;gene_15145;gene_5439;gene_2125
PB.23879.1	gene_13580;gene_55208;gene_83178;gene_34659;gene_69571;gene_75545;gene_53886;gene_13254;gene_83796;gene_79910;gene_75553;gene_70479;gene_52645;gene_46658;gene_41925;gene_38713;gene_34889;gene_30259;gene_28160;gene_17760;gene_15665;gene_14429;gene_9068;gene_5261
PB.6385.1	gene_55208;gene_13580;gene_79649;gene_60968;gene_83324;gene_80147;gene_64695;gene_44227;gene_24150
PB.25801.2	gene_70169;gene_62620;gene_58294;gene_11677;gene_7657;gene_1006;gene_58485;gene_40099;gene_36213;gene_27090;gene_20907;gene_13829;gene_2157;gene_76935;gene_74832;gene_65233;gene_52443;gene_50562;gene_41488;gene_40164;gene_39967;gene_37313;gene_36844;gene_25252;gene_23601;gene_15736;gene_12410;gene_12317;gene_82511;gene_79919;gene_78916;gene_77310;gene_73809;gene_73732;gene_72403;gene_70547;gene_6…
PB.23151.1	gene_62576;gene_58789;gene_33183;gene_78741;gene_44612;gene_84718;gene_81677;gene_80355;gene_72812;gene_61523;gene_54964;gene_52269;gene_44329;gene_37198;gene_13986;gene_11455;gene_9366;gene_85523;gene_83781;gene_80973;gene_78716;gene_77222;gene_76614;gene_74670;gene_67554;gene_65428;gene_62668;gene_53646;gene_43815;gene_42724;gene_41072;gene_35459;gene_33241;gene_32786;gene_32531;gene_29128;gene…
PB.29659.3	gene_55208;gene_13580;gene_76085;gene_62788;gene_13686;gene_25320;gene_76684;gene_21525;gene_8968;gene_80485;gene_73825;gene_66179;gene_61318;gene_47591;gene_42374;gene_32736;gene_31630;gene_2119
PB.25575.2	gene_55409;gene_78382;gene_54969;gene_49072;gene_22108;gene_5391;gene_83596;gene_82218;gene_75394;gene_71826;gene_66594;gene_62454;gene_56479;gene_47519;gene_41237;gene_38973;gene_34201;gene_31058;gene_4995;gene_2947;gene_2196
PB.14048.5	gene_79497;gene_47506;gene_43440;gene_45442;gene_17584;gene_8943;gene_79296;gene_73290;gene_73284;gene_72739;gene_71567;gene_66095;gene_60431;gene_57787;gene_52529;gene_51865;gene_48671;gene_47923;gene_36767;gene_28750;gene_79359;gene_73289;gene_73092;gene_69582;gene_67257;gene_58883;gene_58483;gene_47158;gene_44898;gene_42768;gene_21042;gene_20491;gene_15172;gene_6103
PB.12028.1	gene_55208;gene_13580;gene_80137;gene_63785;gene_49940;gene_40432;gene_36018;gene_17703;gene_16191;gene_83498;gene_72575;gene_71436;gene_65057;gene_60626;gene_53570;gene_48288;gene_38905;gene_35608;gene_33070;gene_30639;gene_20241;gene_16217;gene_14104;gene_12325;gene_9545;gene_4061;gene_1217;gene_598
PB.17463.1	gene_39579;gene_70652;gene_51214;gene_39476;gene_24602;gene_82558;gene_81880;gene_76441;gene_59511;gene_44754;gene_23520;gene_4379;gene_85133;gene_84945;gene_84657;gene_81482;gene_62210;gene_61025;gene_60130;gene_53753;gene_47518;gene_37525;gene_33992;gene_32197;gene_31898;gene_27982;gene_27392;gene_27244;gene_20988;gene_18005;gene_11909;gene_6696;gene_6148;gene_3600
PB.14287.12	gene_77778;gene_45906;gene_77300;gene_75939;gene_54189;gene_44296;gene_40474;gene_35907;gene_29639;gene_21308;gene_20842;gene_1058
PB.20392.1	gene_13580;gene_70593;gene_63640;gene_25722;gene_14885;gene_77060;gene_71236;gene_64149;gene_62486;gene_55310;gene_51455;gene_47372;gene_38826;gene_34445;gene_25152;gene_21606;gene_13021;gene_985;gene_230
PB.13601.1	gene_59121;gene_51319;gene_29867;gene_11190;gene_84346;gene_71784;gene_68650;gene_68085;gene_48079;gene_46174;gene_37190;gene_36090;gene_33192;gene_15362;gene_14650;gene_12493;gene_8248;gene_3168;gene_1555
PB.18280.1	gene_49882;gene_5178;gene_80163;gene_73692;gene_64905;gene_63564;gene_49500;gene_44533;gene_38332;gene_29751;gene_29393;gene_19880;gene_19345;gene_15678;gene_7401;gene_3692
PB.24295.1	gene_13580;gene_82240;gene_59425;gene_55750;gene_20333;gene_84287;gene_82700;gene_76677;gene_57120;gene_49147;gene_11865
PB.10682.2	gene_75622;gene_69473;gene_57226;gene_39884;gene_28650;gene_25460;gene_23834;gene_19919;gene_4621;gene_3445
PB.18519.1	gene_83087;gene_82263;gene_32441;gene_81285;gene_65378;gene_63504;gene_63347;gene_38326;gene_21111
PB.18420.1	gene_40187;gene_14490;gene_82772;gene_76440;gene_67118;gene_65249;gene_64312;gene_59309;gene_28675;gene_26856;gene_72529;gene_64714;gene_63962;gene_60455;gene_57367;gene_37804;gene_29905;gene_27627;gene_14773;gene_8628;gene_578
PB.4476.1	gene_37038;gene_27016;gene_52590;gene_659;gene_45253;gene_36772;gene_32078;gene_23283;gene_11451
PB.7785.1	gene_81690;gene_80304;gene_77035;gene_74191;gene_66609;gene_34026;gene_31960;gene_2354;gene_81194;gene_79042;gene_58269;gene_45203;gene_42924;gene_29767;gene_29200;gene_8641;gene_4556;gene_3065;gene_84880;gene_84571;gene_79205;gene_68108;gene_67072;gene_61318;gene_51440;gene_48417;gene_45600;gene_43547;gene_39603;gene_37965;gene_36781;gene_36757;gene_34238;gene_22168;gene_19274;gene_18977;gene_16…
PB.6270.5	gene_72329;gene_16020;gene_60234;gene_59817;gene_43083;gene_19450;gene_84516;gene_83458;gene_80531;gene_80036;gene_74958;gene_69346;gene_66394;gene_66199;gene_54372;gene_39561;gene_36855;gene_32594;gene_27336;gene_26416;gene_23587;gene_22807;gene_22465;gene_21690;gene_21596;gene_20540;gene_14092;gene_13016;gene_7174;gene_4449;gene_4421;gene_4142;gene_677
PB.21585.1	gene_58790;gene_79986;gene_74046;gene_13215;gene_78603;gene_61189;gene_7610
PB.4189.1	gene_79252;gene_24640;gene_11799;gene_75132;gene_27919;gene_1354;gene_82435;gene_81049;gene_79255;gene_78547;gene_78116;gene_77564;gene_76930;gene_75992;gene_70426;gene_70353;gene_70006;gene_67853;gene_66835;gene_65935;gene_65515;gene_61815;gene_60490;gene_60313;gene_58878;gene_58236;gene_57637;gene_56159;gene_51613;gene_50726;gene_44412;gene_43632;gene_36286;gene_34245;gene_32250;gene_30002;gene…
PB.4979.3	gene_36017;gene_4256;gene_83397;gene_70963;gene_66381;gene_63448;gene_51544;gene_49885;gene_45726;gene_28940;gene_21441;gene_21046;gene_17526;gene_16452;gene_13542;gene_8696
PB.6186.1	gene_29123;gene_61932;gene_47360;gene_46430;gene_44931;gene_7261;gene_79714;gene_68242;gene_37089;gene_19983;gene_17102
PB.26738.1	gene_58181;gene_54279;gene_79949;gene_84165;gene_81878;gene_74835;gene_74060;gene_72708;gene_71817;gene_71346;gene_69571;gene_68319;gene_67652;gene_61455;gene_46046;gene_44753;gene_34144;gene_22329;gene_15436;gene_5674
PB.18461.1	gene_76322;gene_11756;gene_70087;gene_14625;gene_7963;gene_81407;gene_81402;gene_72442;gene_57273;gene_47133;gene_29544;gene_21428;gene_16798;gene_3142;gene_1909;gene_1854;gene_1239;gene_42
PB.2643.1	gene_54636;gene_28802;gene_71907;gene_66281;gene_80125;gene_72444;gene_66231;gene_65586;gene_63492;gene_60525;gene_60272;gene_49577;gene_47231;gene_42579;gene_41066;gene_38964;gene_36058;gene_33444;gene_29604;gene_22303;gene_18877;gene_16087;gene_10312;gene_5187;gene_4691;gene_3140
PB.28044.2	gene_77783;gene_7407;gene_29909;gene_14480;gene_79050;gene_77001;gene_63886;gene_45664;gene_29934;gene_19395;gene_12266
PB.29319.3	gene_62993;gene_3524;gene_67513;gene_61644;gene_59378;gene_57573;gene_40979;gene_36899;gene_36380;gene_30495;gene_29007;gene_24988;gene_19227;gene_11142;gene_9370;gene_2722;gene_832
PB.16275.1	gene_75853;gene_64228;gene_21185;gene_18256;gene_65037;gene_54222;gene_40032;gene_30381;gene_23932;gene_16080;gene_12824;gene_11324;gene_5673
PB.26772.1	gene_24573;gene_75246;gene_59245;gene_30449;gene_12709;gene_1423;gene_77189;gene_75789;gene_72760;gene_70072;gene_62047;gene_61594;gene_55857;gene_52025;gene_50045;gene_35153;gene_11026;gene_8687;gene_80311;gene_79022;gene_78537;gene_73786;gene_73285;gene_72715;gene_71933;gene_71042;gene_70525;gene_66354;gene_60208;gene_59171;gene_58911;gene_55608;gene_54060;gene_52305;gene_51759;gene_44927;gene_…
PB.17084.1	gene_78122;gene_73298;gene_70804;gene_43985;gene_40487;gene_19064;gene_17804;gene_24336;gene_8226
PB.26907.2	gene_13580;gene_55208;gene_66311;gene_49930;gene_33127;gene_28532;gene_17408;gene_85048;gene_83796;gene_80973;gene_78539;gene_66760;gene_64371;gene_59763;gene_56398;gene_53321;gene_48079;gene_47864;gene_46504;gene_46174;gene_34999;gene_31076;gene_28737;gene_25271;gene_24608;gene_9512;gene_7463;gene_5224
PB.11743.3	gene_26177;gene_51525;gene_80145;gene_79917;gene_77444;gene_75856;gene_69788;gene_5873;gene_81942;gene_81306;gene_73042;gene_72120;gene_68897;gene_63346;gene_54142;gene_48957;gene_40221;gene_37238;gene_36507;gene_31647;gene_17131;gene_14744;gene_13950;gene_10794;gene_5614;gene_322;gene_83852;gene_66426;gene_65058;gene_61512;gene_60381;gene_58684;gene_58190;gene_37495;gene_12613;gene_9081;gene_89;…
PB.22452.2	gene_25152;gene_75319;gene_20549;gene_68526;gene_12165;gene_6265;gene_3958;gene_2908;gene_28319;gene_82027;gene_79581;gene_76512;gene_53584;gene_48359;gene_46679;gene_44184;gene_42761;gene_36920;gene_36910;gene_28836;gene_21906;gene_84599;gene_82133;gene_75441;gene_64425;gene_58063;gene_57514;gene_44413;gene_25324;gene_14621;gene_7053;gene_3931;gene_966;gene_915
PB.19434.1	gene_46761;gene_14893;gene_75495;gene_60765;gene_45531;gene_16875;gene_671
PB.843.1	gene_69702;gene_20237;gene_82723;gene_58222;gene_28790;gene_76487;gene_75005;gene_71737;gene_71729;gene_67932;gene_67238;gene_61140;gene_60321;gene_59139;gene_58609;gene_47493;gene_45391;gene_44563;gene_40495;gene_30623;gene_26525;gene_17200;gene_10205;gene_6353;gene_2727;gene_2275
PB.15366.2	gene_55208;gene_13580;gene_78809;gene_8308;gene_80364;gene_57960;gene_25482;gene_19017;gene_12664;gene_3619;gene_1915;gene_67189;gene_54202;gene_52558;gene_52466;gene_40369;gene_28000;gene_25288;gene_19501;gene_18781;gene_15596;gene_12424;gene_12272
PB.7612.1	gene_57367;gene_78938;gene_39970;gene_36236;gene_28032;gene_23595;gene_10380;gene_79947;gene_68891;gene_59564;gene_22032
PB.7294.2	gene_55208;gene_13580;gene_78865;gene_76433;gene_47989;gene_18168;gene_83324;gene_82277;gene_76638;gene_75881;gene_72021;gene_70639;gene_70180;gene_63591;gene_61522;gene_60328;gene_55276;gene_52645;gene_46970;gene_41210;gene_30259;gene_25976;gene_21510;gene_511
PB.24896.3	gene_11454;gene_54497;gene_65357;gene_18747;gene_85376;gene_82086;gene_37589;gene_15260;gene_6494;gene_3101;gene_77889;gene_47830;gene_45664;gene_19612;gene_14112;gene_9843;gene_8778;gene_84921;gene_83235;gene_80848;gene_78949;gene_78528;gene_73470;gene_72599;gene_69883;gene_68377;gene_66942;gene_57042;gene_47633;gene_43561;gene_43410;gene_41290;gene_36822;gene_30979;gene_25145;gene_22498;gene_22…
PB.27113.3	gene_67810;gene_63591;gene_62002;gene_55705;gene_54388;gene_42478;gene_42206;gene_83699;gene_82766;gene_74003;gene_60270;gene_54976;gene_46758;gene_44197;gene_35461;gene_31858;gene_23843;gene_18428;gene_11544;gene_8340;gene_6468;gene_46;gene_81425;gene_73694;gene_72556;gene_60019;gene_59336;gene_54662;gene_49390;gene_49153;gene_29349;gene_28519;gene_25906;gene_17831;gene_16695;gene_14475;gene_107…
PB.7208.1	gene_42743;gene_51988;gene_54669;gene_59121;gene_6663;gene_83566;gene_51969;gene_28610;gene_82895;gene_41945;gene_82027;gene_57205;gene_15413;gene_76684;gene_73643;gene_72337;gene_70306;gene_64292;gene_58078;gene_57319;gene_57202;gene_51519;gene_23840;gene_18586;gene_12874;gene_6076;gene_111;gene_84376;gene_84257;gene_79234;gene_78670;gene_78022;gene_77102;gene_67206;gene_67001;gene_61665;gene_60…
PB.24542.1	gene_39927;gene_34389;gene_77064;gene_57567;gene_28203;gene_7779;gene_1533;gene_78796;gene_71600;gene_70569;gene_67117;gene_55876;gene_45086;gene_43832;gene_36412;gene_33793;gene_28386;gene_27814;gene_25383;gene_24932;gene_11820;gene_11588;gene_10171;gene_8841;gene_8640
PB.161.3	gene_41810;gene_19704;gene_6256;gene_45305;gene_28102;gene_166;gene_52627;gene_41237;gene_34498;gene_15414;gene_78873;gene_77744;gene_71826;gene_62786;gene_58774;gene_55838;gene_38978;gene_36246;gene_28519;gene_14018;gene_11877;gene_6418;gene_4648;gene_441
PB.19711.6	gene_6256;gene_66461;gene_45305;gene_59723;gene_47372;gene_75358;gene_63653;gene_58284;gene_43899;gene_12801;gene_83450;gene_80087;gene_77384;gene_71172;gene_65603;gene_54250;gene_45682;gene_44747;gene_39576;gene_24140;gene_23626;gene_23217;gene_20189;gene_17551;gene_11841;gene_10545;gene_9187;gene_7843;gene_5408
PB.28749.1	gene_57394;gene_2555;gene_78685;gene_64996;gene_52880;gene_35090;gene_31885;gene_5871;gene_2177
PB.17639.2	gene_80872;gene_79409;gene_55282;gene_3920;gene_79842;gene_70798;gene_61663;gene_52975;gene_51427;gene_39156;gene_21113;gene_4910
PB.22590.1	gene_39874;gene_65481;gene_73648;gene_73744;gene_65401;gene_61733;gene_60003;gene_58383;gene_53753;gene_50913;gene_50811;gene_34967;gene_1358;gene_77810;gene_74003;gene_65179;gene_58188;gene_57992;gene_49015;gene_33502;gene_32442;gene_30863;gene_26412
PB.6270.3	gene_29514;gene_5845;gene_37791;gene_72329;gene_16020;gene_80112;gene_60234;gene_59817;gene_56056;gene_43083;gene_26097;gene_19468;gene_19450;gene_1499
PB.26287.7	gene_78114;gene_61400;gene_26851;gene_84800;gene_52390;gene_28420;gene_22816;gene_10475
PB.21756.1	gene_13580;gene_55208;gene_35729;gene_83324;gene_78411;gene_62018;gene_55916;gene_53602;gene_40461;gene_32581;gene_31560;gene_20619;gene_19704;gene_15414;gene_9684;gene_441;gene_83796;gene_83493;gene_73115;gene_69475;gene_40003;gene_37782;gene_35090;gene_34889;gene_30454;gene_18747;gene_17903;gene_6256;gene_5261;gene_3552
PB.7154.1	gene_40746;gene_32164;gene_34413;gene_1354;gene_1158;gene_125;gene_83705;gene_74993;gene_73510;gene_69689;gene_66110;gene_66018;gene_65935;gene_65790;gene_62677;gene_59985;gene_59927;gene_58742;gene_55529;gene_54932;gene_51434;gene_45986;gene_44857;gene_44382;gene_31469;gene_27919;gene_24235;gene_16521;gene_13018;gene_12617;gene_9318;gene_7505;gene_6633;gene_3064;gene_2157;gene_1516;gene_84764;ge…
PB.4845.1	gene_64129;gene_58340;gene_55237;gene_28119;gene_21458;gene_80672;gene_26977;gene_81396;gene_71803;gene_62912;gene_58409;gene_57351;gene_54248;gene_54029;gene_47256;gene_40862;gene_28770;gene_4110;gene_2576
PB.29867.1	gene_82904;gene_78238;gene_74967;gene_72372;gene_70735;gene_50245;gene_45482;gene_34995;gene_17099;gene_4196
PB.22302.1	gene_61999;gene_24901;gene_15477;gene_2421;gene_84858;gene_69028;gene_62716;gene_62567;gene_55470;gene_30172;gene_23747;gene_19633;gene_14331;gene_11064;gene_9350;gene_6894;gene_5670;gene_3284
PB.13468.1	gene_68189;gene_4916;gene_75395;gene_61651;gene_58789;gene_50045;gene_47864;gene_44329;gene_42374;gene_40426;gene_36888;gene_35647;gene_34759;gene_32332;gene_24998;gene_24573;gene_18201;gene_18010;gene_14229;gene_10031
PB.6753.1	gene_79497;gene_65540;gene_8477;gene_7268;gene_50980;gene_47506;gene_45442;gene_36767;gene_28207;gene_85014;gene_76918;gene_73680;gene_57064;gene_54964;gene_52196;gene_33392;gene_28317;gene_19629;gene_15304;gene_9366;gene_7331
PB.17554.1	gene_75576;gene_67785;gene_38203;gene_18193;gene_77168;gene_68964;gene_60347;gene_55390;gene_53529;gene_46896;gene_44678;gene_29218;gene_22758
PB.12049.1	gene_20670;gene_57201;gene_73683;gene_71604;gene_52514;gene_9400;gene_45922;gene_3621;gene_82596;gene_72285;gene_70493;gene_62502;gene_45098
PB.16104.2	gene_82403;gene_81953;gene_69473;gene_63026;gene_45126;gene_17963;gene_4186
PB.20475.1	gene_72726;gene_56909;gene_2339;gene_74536;gene_50442;gene_49386;gene_45557;gene_26615;gene_66218;gene_61168;gene_36348;gene_34117;gene_34113;gene_30765;gene_28016;gene_16026;gene_15648;gene_82965;gene_62281;gene_58439;gene_57372;gene_51633;gene_47370;gene_46210;gene_42095;gene_39998;gene_34021;gene_28492;gene_28420;gene_22816;gene_22246;gene_21979;gene_19342;gene_17963;gene_3770;gene_2242;gene_1…
PB.26286.16	gene_83757;gene_29556;gene_13665;gene_78114;gene_61400;gene_51818;gene_26851;gene_20270;gene_10826;gene_83948;gene_83596;gene_75781;gene_65431;gene_35716;gene_32828;gene_23217;gene_15874;gene_15555;gene_15255;gene_10227;gene_7139
PB.29319.6	gene_31223;gene_62993;gene_48288;gene_3524;gene_61644;gene_59378;gene_57573;gene_36899;gene_34806;gene_30495;gene_29007;gene_24988;gene_11142;gene_9370;gene_83565;gene_78642;gene_78566;gene_74381;gene_73883;gene_73099;gene_71179;gene_65191;gene_64700;gene_62781;gene_56556;gene_54438;gene_53574;gene_43625;gene_41826;gene_38559;gene_38305;gene_34973;gene_32251;gene_32133;gene_30455;gene_28415;gene_…
PB.25736.2	gene_49833;gene_26414;gene_76007;gene_74666;gene_51495;gene_35205;gene_24181;gene_23744;gene_18601;gene_1218
PB.27892.2	gene_82985;gene_84249;gene_28961;gene_9083;gene_84391;gene_81020;gene_79391;gene_78481;gene_72662;gene_68987;gene_63572;gene_47676;gene_40599;gene_36174;gene_36079;gene_35954;gene_31972;gene_31375;gene_30759;gene_26166;gene_25992;gene_18820;gene_15795
PB.15955.1	gene_55208;gene_13580;gene_61545;gene_35052;gene_29973;gene_29913;gene_29692;gene_74357;gene_61404;gene_60904;gene_41611;gene_40064;gene_31326;gene_29198;gene_24172;gene_18602;gene_17900;gene_15289
PB.2188.4	gene_26497;gene_8806;gene_65189;gene_17787;gene_13759;gene_78120;gene_75598;gene_42265;gene_33060;gene_19167;gene_11947;gene_8275
PB.15687.1	gene_75205;gene_4861;gene_83696;gene_42416;gene_28443;gene_26109;gene_23822;gene_9853
PB.817.2	gene_83820;gene_15560;gene_85028;gene_69724;gene_50501;gene_35709;gene_27072;gene_13749;gene_11683
PB.27659.1	gene_74046;gene_28418;gene_28018;gene_44125;gene_27343;gene_81525;gene_77770;gene_74297;gene_69699;gene_39159;gene_33528;gene_31784
PB.23924.1	gene_83174;gene_50945;gene_36010;gene_31375;gene_8420;gene_70331;gene_68151;gene_64841;gene_63675;gene_63672;gene_63422;gene_62549;gene_48084;gene_48069;gene_44489;gene_37774;gene_37341;gene_27327;gene_24222;gene_18710;gene_10630;gene_7535;gene_1066;gene_186
PB.24575.2	gene_48305;gene_34750;gene_17787;gene_10915;gene_74898;gene_73493;gene_58684;gene_41172;gene_31968;gene_25974;gene_19396;gene_15796;gene_6455;gene_82765;gene_81293;gene_76946;gene_76736;gene_72998;gene_69396;gene_68085;gene_67130;gene_51563;gene_47506;gene_45412;gene_44848;gene_43850;gene_37035;gene_35224;gene_30892;gene_30151;gene_25322;gene_24257;gene_23833;gene_22601;gene_21543;gene_15413;gene…
PB.11418.1	gene_55208;gene_83324;gene_72153;gene_34879;gene_70796;gene_29599;gene_5096;gene_67481;gene_58959;gene_54931;gene_38858;gene_28614;gene_26089;gene_18018
PB.19513.4	gene_37736;gene_79219;gene_84887;gene_80163;gene_61178;gene_60335;gene_50062;gene_45390;gene_42540;gene_40049;gene_26064;gene_25374
PB.28533.1	gene_74795;gene_32519;gene_78538;gene_71319;gene_62002;gene_45442;gene_37980;gene_35794;gene_21977;gene_18143;gene_82917;gene_82764;gene_77238;gene_73972;gene_73558;gene_57727;gene_51865;gene_47506;gene_43440;gene_36767;gene_33019;gene_15348;gene_9116;gene_5042;gene_4937;gene_4411;gene_3545;gene_3540
PB.8413.2	gene_73109;gene_61738;gene_47184;gene_17676;gene_16746;gene_60839;gene_58993;gene_41817;gene_34759;gene_28134;gene_27514;gene_24254;gene_15884;gene_581;gene_77508;gene_76035;gene_72772;gene_60096;gene_57138;gene_49238;gene_44152;gene_44137;gene_40982;gene_39306;gene_34755;gene_31424;gene_28054;gene_27017;gene_26285;gene_24344;gene_22504;gene_21279;gene_20421;gene_17128;gene_7745;gene_6108;gene_47…
PB.22774.2	gene_59098;gene_13493;gene_62295;gene_58817;gene_13494;gene_72485;gene_46691;gene_40957;gene_4276;gene_31795;gene_31797;gene_51456;gene_4277;gene_42673;gene_83030;gene_82900;gene_81940;gene_75373;gene_65056;gene_62005;gene_59218;gene_57638;gene_30908
PB.9493.1	gene_36856;gene_58483;gene_47158;gene_44694;gene_48758;gene_45088;gene_44848;gene_39936;gene_38970;gene_36811;gene_36726;gene_31283;gene_24833;gene_8248;gene_73700;gene_72215;gene_71153;gene_66110;gene_63447;gene_62331;gene_47408;gene_37747;gene_28723;gene_28304;gene_24329;gene_15264;gene_9851;gene_8849;gene_6649;gene_1516;gene_1433;gene_83167;gene_79694;gene_79343;gene_78547;gene_77564;gene_7647…
PB.22901.1	gene_49163;gene_49117;gene_83166;gene_6101;gene_66686;gene_61750;gene_59811;gene_50834;gene_41758;gene_5429;gene_85095;gene_77778;gene_76805;gene_75355;gene_62532;gene_61493;gene_60446;gene_59833;gene_56576;gene_52083;gene_51926;gene_51877;gene_49865;gene_46578;gene_45906;gene_42730;gene_35017;gene_33448;gene_27586;gene_24963;gene_20213;gene_12708;gene_10090;gene_5879;gene_3573;gene_2943;gene_2340
PB.11167.1	gene_80973;gene_75762;gene_69240;gene_30630;gene_22919;gene_20776
PB.2.1	gene_79811;gene_66458;gene_65407;gene_64979;gene_64917;gene_14625;gene_3519;gene_2317;gene_61114;gene_39350;gene_33187;gene_30995;gene_30597;gene_28691;gene_25482;gene_13321;gene_12557;gene_12369
PB.23293.1	gene_77856;gene_75562;gene_51130;gene_22841;gene_20092;gene_19849;gene_7630;gene_68790;gene_40900;gene_40422;gene_37835;gene_28892;gene_12732;gene_6981;gene_1542
PB.2224.1	gene_43787;gene_51620;gene_43540;gene_40324;gene_19382;gene_13459;gene_81181;gene_73252;gene_71463;gene_57259;gene_52318;gene_51903;gene_43240;gene_36664;gene_33642;gene_25218;gene_20981;gene_20009;gene_16875;gene_10537;gene_7841;gene_5582
PB.14132.1	gene_84495;gene_37690;gene_7086;gene_77166;gene_69881;gene_68974;gene_26556;gene_69995;gene_68283;gene_37938;gene_4527
PB.15455.1	gene_81504;gene_68988;gene_26165;gene_11014;gene_75156;gene_68736;gene_65535;gene_51305;gene_33348;gene_33341;gene_29059;gene_17031;gene_11919;gene_83296;gene_82513;gene_79633;gene_74993;gene_73288;gene_68101;gene_67152;gene_63253;gene_62735;gene_59658;gene_59330;gene_59299;gene_57103;gene_52607;gene_41383;gene_40238;gene_36742;gene_35781;gene_34579;gene_24129;gene_21970;gene_18455
PB.25421.1	gene_13665;gene_85275;gene_83381;gene_31009;gene_16611;gene_72570;gene_72018;gene_68764;gene_67033;gene_66273;gene_59843;gene_55201;gene_50954;gene_40134;gene_39092;gene_37220;gene_36335;gene_35955;gene_22563;gene_11221;gene_8601;gene_1696
PB.14989.1	gene_13580;gene_55208;gene_83493;gene_78983;gene_67515;gene_66095;gene_33949;gene_11304;gene_8624;gene_78122;gene_77927;gene_72371;gene_63651;gene_44639;gene_40255;gene_36533;gene_26109;gene_16695;gene_13254;gene_40
PB.26056.7	gene_63501;gene_46650;gene_27418;gene_18990;gene_9337;gene_6257;gene_73455;gene_72337;gene_67871;gene_62237;gene_59676;gene_57934;gene_43711;gene_27538;gene_26955;gene_19534;gene_14287;gene_84195;gene_82765;gene_82382;gene_79807;gene_76057;gene_75287;gene_70394;gene_65011;gene_62686;gene_60747;gene_57632;gene_54053;gene_53492;gene_50391;gene_50300;gene_50172;gene_49464;gene_49145;gene_48648;gene_…
PB.22104.1	gene_66043;gene_390;gene_68107;gene_75591;gene_74698;gene_39735;gene_18342;gene_13132;gene_6883;gene_548
PB.17129.1	gene_3958;gene_6265;gene_25152;gene_75319;gene_82027;gene_12165;gene_20549;gene_28610;gene_68526;gene_265;gene_81358;gene_35535;gene_29599;gene_4932;gene_22153;gene_905;gene_77786;gene_76684;gene_46380;gene_24418;gene_8879;gene_84376;gene_84257;gene_82895;gene_82435;gene_82158;gene_78670;gene_78022;gene_77224;gene_77102;gene_76057;gene_74828;gene_74161;gene_73643;gene_72337;gene_70306;gene_67206;…
PB.11445.2	gene_30130;gene_76280;gene_53129;gene_49833;gene_48448;gene_27708;gene_83711;gene_76461;gene_69981;gene_62915;gene_57796;gene_50633;gene_39852;gene_38824;gene_37898;gene_36233;gene_34169;gene_30957;gene_15835;gene_7356;gene_3846;gene_40
PB.23305.1	gene_28418;gene_74046;gene_28018;gene_73092;gene_67257;gene_33538;gene_24751;gene_19515;gene_85376;gene_84545;gene_84052;gene_83006;gene_80288;gene_79914;gene_73519;gene_71662;gene_70023;gene_62714;gene_55439;gene_51818;gene_44842;gene_31108;gene_22248;gene_15691;gene_15260;gene_14832
PB.29933.1	gene_83700;gene_44564;gene_57786;gene_52611;gene_81849;gene_54140;gene_52217;gene_52008;gene_36060;gene_31913;gene_30317;gene_28021;gene_25953;gene_18977;gene_17063;gene_16088;gene_15342
PB.13224.4	gene_84217;gene_70320;gene_76164;gene_72785;gene_65778;gene_45963;gene_25834;gene_15778;gene_11139;gene_9000;gene_5747
PB.24670.1	gene_79161;gene_54453;gene_39699;gene_36215;gene_30948;gene_28431;gene_27527;gene_27198;gene_9983;gene_6530;gene_3355;gene_1671;gene_1195
PB.16585.11	gene_58188;gene_59218;gene_3580;gene_52675;gene_81471;gene_70085;gene_66037;gene_35177;gene_26412;gene_77699;gene_73648;gene_65481;gene_60280;gene_55011;gene_41046;gene_84473;gene_73744;gene_64650;gene_60003;gene_51521;gene_18560;gene_5759;gene_78684;gene_76514;gene_55470;gene_22547;gene_14186;gene_11033;gene_8677;gene_2352
PB.21347.1	gene_81128;gene_11065;gene_57417;gene_45109;gene_18791
PB.22842.1	gene_62072;gene_48581;gene_36743;gene_22268;gene_78630;gene_63674;gene_57631;gene_50639;gene_25712;gene_8543;gene_79633;gene_76333;gene_69525;gene_63984;gene_62988;gene_61400;gene_57866;gene_52951;gene_28836;gene_28767;gene_25572;gene_24966;gene_24332;gene_16301;gene_14459;gene_2878;gene_1142
PB.19935.1	gene_74046;gene_28418;gene_35090;gene_28018;gene_73848;gene_19515;gene_74724;gene_71879;gene_50168;gene_44586;gene_40411;gene_37532;gene_36569;gene_12748;gene_12549;gene_10522
PB.27974.1	gene_60052;gene_55263;gene_65133;gene_55191;gene_54690;gene_44490;gene_30690;gene_10873;gene_81916;gene_80477;gene_80038;gene_73759;gene_71906;gene_64692;gene_58906;gene_44225;gene_38858;gene_33641;gene_27149;gene_26308;gene_17971;gene_15157;gene_268
PB.20431.1	gene_69524;gene_38918;gene_39112;gene_22122;gene_85372;gene_69252;gene_57936;gene_30592;gene_28018;gene_26812;gene_21269;gene_15261;gene_7958;gene_5255;gene_1403;gene_1261;gene_84813;gene_83287;gene_81469;gene_79961;gene_75296;gene_70448;gene_70392;gene_61168;gene_60758;gene_59998;gene_59375;gene_53463;gene_45523;gene_44943;gene_39705;gene_33056;gene_17317;gene_15835;gene_14555
PB.22605.1	gene_55208;gene_13580;gene_59298;gene_7775;gene_80661;gene_50485;gene_43440;gene_35090;gene_28418;gene_79497;gene_74046;gene_58077;gene_47506;gene_38547;gene_28018;gene_7762;gene_83324;gene_59218;gene_38574;gene_28896;gene_3545;gene_79080;gene_78123;gene_64150;gene_62805;gene_44423;gene_36767;gene_36414;gene_29230;gene_27222;gene_24425;gene_84130;gene_83237;gene_79319;gene_76966;gene_76850;gene_7…
PB.3734.1	gene_13580;gene_84870;gene_71515;gene_62405;gene_35540;gene_16170;gene_13523;gene_83669;gene_78517;gene_72784;gene_72659;gene_72459;gene_70237;gene_53981;gene_46104;gene_41610;gene_40600;gene_37256;gene_29836;gene_26820;gene_26278;gene_24823;gene_16743;gene_16010;gene_4133;gene_751
PB.10451.1	gene_13580;gene_55208;gene_84245;gene_74788;gene_71151;gene_47155;gene_46378;gene_10537;gene_3216;gene_2181;gene_949;gene_83796;gene_81438;gene_80536;gene_77312;gene_70049;gene_62682;gene_57433;gene_54211;gene_36755;gene_19766;gene_12063;gene_10890
PB.18659.1	gene_15569;gene_80676;gene_74396;gene_46860;gene_44700;gene_32690;gene_31358
PB.13.1	gene_19704;gene_39605;gene_75358;gene_76966;gene_56432;gene_47043;gene_15663;gene_79999;gene_79903;gene_65989;gene_65439;gene_64645;gene_57928;gene_44415;gene_42987;gene_33796;gene_28102;gene_27510;gene_25492;gene_17760;gene_10492;gene_7471;gene_3817
PB.11051.1	gene_13580;gene_41883;gene_27286;gene_14021;gene_83796;gene_54517;gene_14160;gene_74997;gene_74579;gene_71660;gene_67606;gene_51628;gene_16318
PB.19108.1	gene_55263;gene_60052;gene_78345;gene_58594;gene_38705;gene_29836
PB.6065.1	gene_16555;gene_16568;gene_27434;gene_16450;gene_1985;gene_81907;gene_59503;gene_52745;gene_52365;gene_28836
PB.10751.1	gene_13580;gene_1330;gene_83324;gene_27166;gene_25514;gene_8176;gene_7071;gene_6649;gene_1531;gene_80973;gene_79633;gene_73959;gene_60129;gene_55695;gene_52508;gene_48758;gene_39936;gene_36734;gene_31391;gene_8751;gene_6148
PB.17015.3	gene_79954;gene_31059;gene_68442;gene_63907;gene_38809;gene_4688;gene_66508;gene_53502;gene_46890;gene_44382;gene_20156;gene_18383;gene_18030;gene_16563;gene_16219;gene_5524
PB.13890.1	gene_34039;gene_27824;gene_83830;gene_82661;gene_75545;gene_69183;gene_66339;gene_33548;gene_30632;gene_30495;gene_29528;gene_24988;gene_23407;gene_23009;gene_14411
PB.8736.3	gene_48469;gene_23521;gene_83197;gene_82894;gene_74964;gene_26307;gene_17272;gene_5425;gene_70165;gene_67152;gene_66693;gene_63444;gene_52358;gene_46532;gene_40031;gene_38107;gene_37624;gene_32565;gene_32100;gene_17584;gene_15994
PB.16476.1	gene_20972;gene_20670;gene_20531;gene_13553;gene_9504;gene_77946;gene_73027;gene_40335;gene_32233;gene_14441;gene_10452
PB.5228.2	gene_77990;gene_49930;gene_40710;gene_31560;gene_9684;gene_25218;gene_18;gene_83294;gene_55916;gene_53602;gene_26125;gene_5320;gene_2263;gene_84880;gene_82579;gene_80265;gene_78706;gene_75869;gene_66169;gene_41066;gene_40844;gene_34047;gene_25468;gene_25255;gene_16124;gene_12028;gene_4790;gene_4789
PB.29319.5	gene_31223;gene_62993;gene_48288;gene_3524;gene_61644;gene_59378;gene_57573;gene_40979;gene_36899;gene_34806;gene_30495;gene_29007;gene_24988;gene_11142;gene_9370
PB.12274.1	gene_48330;gene_76542;gene_10979
PB.19285.1	gene_15466;gene_51705;gene_81979;gene_41460;gene_72676;gene_67933;gene_61819;gene_38873;gene_26491;gene_76322;gene_59725;gene_26863;gene_71472;gene_70883;gene_64968;gene_55697;gene_54731;gene_30211;gene_23239;gene_19647;gene_16396;gene_8762;gene_3798
PB.8164.1	gene_83178;gene_21185;gene_18990;gene_18256;gene_81908;gene_75391;gene_74610;gene_60768;gene_55991;gene_52248;gene_47186;gene_43128;gene_34659;gene_17366;gene_10561;gene_7775;gene_6494
PB.12664.1	gene_37653;gene_28443;gene_48138;gene_11544;gene_7207;gene_21085
PB.12214.1	gene_83067;gene_72322;gene_50245;gene_22777;gene_47240;gene_44987;gene_38163;gene_32823;gene_30873;gene_25269;gene_23746;gene_23647;gene_15077;gene_8032;gene_4914
PB.22860.1	gene_24573;gene_19515;gene_52305;gene_82913;gene_81194;gene_64470;gene_61651;gene_55849;gene_36323;gene_29262;gene_21155;gene_12919;gene_10699;gene_9993;gene_8010;gene_5985;gene_85557;gene_84488;gene_76229;gene_65647;gene_65538;gene_58980;gene_58264;gene_52025;gene_48469;gene_48139;gene_45442;gene_39716;gene_38963;gene_38789;gene_37697;gene_35861;gene_33976;gene_32247;gene_31544;gene_24871;gene_2…
PB.19491.1	gene_8931;gene_67319;gene_58174;gene_18755;gene_74256;gene_54560;gene_28553;gene_16633;gene_11088;gene_11025;gene_8674
PB.24619.1	gene_85198;gene_84136;gene_81199;gene_72036;gene_45539;gene_17920
PB.8929.9	gene_74725;gene_78779;gene_59003;gene_42743;gene_64509;gene_61979;gene_51482;gene_51065;gene_47580;gene_43144;gene_42211;gene_29185;gene_16163;gene_7904
PB.29581.1	gene_81046;gene_83232;gene_73959;gene_58236;gene_53827;gene_52101;gene_41472;gene_35720;gene_26181;gene_10257;gene_1479;gene_73264;gene_63784;gene_44779;gene_41668;gene_40019;gene_38868;gene_31129;gene_21481;gene_7911
PB.10437.1	gene_83041;gene_68861;gene_15301;gene_13600;gene_556;gene_12439;gene_70487;gene_16052;gene_63942;gene_72676;gene_552;gene_68030;gene_41597;gene_26839;gene_29081;gene_5008;gene_70568;gene_56940;gene_51705;gene_81979;gene_84400;gene_45968;gene_8417;gene_6256;gene_45176;gene_40881;gene_20696;gene_72725;gene_75477;gene_70493;gene_66461;gene_59150;gene_73941;gene_47372;gene_19704;gene_54489;gene_7098;…
PB.2522.1	gene_64954;gene_281;gene_15950;gene_71805;gene_5370;gene_85014;gene_77562;gene_71830;gene_69926;gene_62991;gene_53844;gene_49458;gene_42061;gene_41943;gene_28623;gene_20755;gene_6131;gene_1614;gene_82240;gene_81340;gene_80162;gene_78335;gene_73926;gene_72371;gene_65512;gene_57138;gene_55750;gene_45388;gene_42521;gene_34114;gene_33117;gene_27990;gene_21003;gene_16194;gene_15145;gene_6478
PB.14717.1	gene_65535;gene_33348;gene_4790;gene_4789;gene_32178;gene_13580;gene_84483;gene_83796;gene_71869;gene_31317;gene_17950;gene_83728;gene_83711;gene_79876;gene_75234;gene_72839;gene_68919;gene_62108;gene_53217;gene_44644;gene_38460;gene_35818;gene_27515;gene_22615;gene_21794
PB.1035.1	gene_61818;gene_51987;gene_26025;gene_18431;gene_71805;gene_5370;gene_75711;gene_72786;gene_63550;gene_63512;gene_60949;gene_60503;gene_50345;gene_48530;gene_46720;gene_36951;gene_22560;gene_21012;gene_7166;gene_2094;gene_2006;gene_1393
PB.10301.2	gene_13945;gene_79205;gene_39224;gene_8948;gene_5955;gene_76956;gene_54568;gene_45569;gene_34040;gene_33649;gene_18818;gene_17585;gene_84880;gene_83820;gene_81194;gene_80304;gene_79750;gene_79042;gene_77035;gene_76681;gene_76628;gene_74436;gene_74289;gene_74191;gene_73218;gene_67008;gene_66609;gene_59059;gene_54883;gene_51525;gene_48823;gene_47864;gene_40688;gene_39603;gene_38582;gene_38466;gene_…
PB.912.1	gene_59209;gene_57247;gene_17527;gene_81346;gene_81180;gene_80756;gene_76066;gene_72833;gene_61909;gene_58456;gene_49899;gene_49406;gene_49294;gene_45702;gene_41479;gene_39738;gene_39716;gene_39249;gene_34973;gene_33856;gene_33832;gene_32201;gene_23746;gene_21073;gene_16729;gene_14482;gene_7923;gene_3598;gene_2344;gene_728
PB.5930.1	gene_81893;gene_72931;gene_41323;gene_28619;gene_25296;gene_25100;gene_16394
PB.19013.1	gene_36719;gene_69664;gene_23220;gene_79928;gene_74297;gene_72113;gene_69699;gene_61444;gene_57239;gene_55689;gene_50301;gene_43085;gene_41485;gene_26540;gene_24595;gene_16820;gene_9808;gene_3106;gene_2334;gene_916
PB.14700.1	gene_55208;gene_13580;gene_78746;gene_67966;gene_56185;gene_34997;gene_28732;gene_24425;gene_9504;gene_83719;gene_82519;gene_79578;gene_74046;gene_65937;gene_64528;gene_60318;gene_58871;gene_54064;gene_47591;gene_42425;gene_39927;gene_39757;gene_34942;gene_31829;gene_27615;gene_26278;gene_26162;gene_19215;gene_18504;gene_18012;gene_16526;gene_13215;gene_10299;gene_7774;gene_1357
PB.10744.1	gene_8321;gene_82130;gene_62963;gene_29638;gene_28836;gene_23442;gene_64777;gene_57834;gene_14306;gene_7925
PB.22934.1	gene_47813;gene_31410;gene_27648;gene_81344;gene_73919;gene_65503;gene_59576;gene_57111;gene_55687;gene_52060;gene_49500;gene_42204;gene_31643;gene_29319;gene_23773;gene_15678
PB.20275.1	gene_58950;gene_31600;gene_39879;gene_58021;gene_55109;gene_49961;gene_66165;gene_65461;gene_64718;gene_64607;gene_53407;gene_40865;gene_37589;gene_36982;gene_19953;gene_7491;gene_3229;gene_2194;gene_2016;gene_1093
PB.14974.1	gene_61433;gene_37470;gene_68199;gene_2820;gene_75296;gene_67221;gene_60569;gene_57633;gene_9856;gene_710;gene_84524;gene_77504;gene_73002;gene_68480;gene_67137;gene_61493;gene_60720;gene_55659;gene_50065;gene_46614;gene_37633;gene_37040;gene_30706;gene_26448;gene_24963;gene_12276;gene_11270;gene_4626;gene_3734;gene_2794
PB.22529.1	gene_77019;gene_75880;gene_51435;gene_30857;gene_74121;gene_64791;gene_61572;gene_56467;gene_54142;gene_52483;gene_43273;gene_41029;gene_40940;gene_40843;gene_28943;gene_28173;gene_25946;gene_13955;gene_10836;gene_10182;gene_8964;gene_4008
PB.6270.1	gene_81164;gene_72329;gene_16020;gene_9079;gene_80112;gene_74173;gene_60234;gene_59817;gene_56696;gene_56056;gene_43083;gene_33888;gene_26097;gene_19468;gene_19450;gene_1499
PB.17235.1	gene_40938;gene_56414;gene_43084;gene_39267;gene_37936;gene_36597;gene_15338;gene_7581;gene_6649;gene_1635
PB.8878.2	gene_80138;gene_74854;gene_80107;gene_30561;gene_44181;gene_80783;gene_75321;gene_74339;gene_61742;gene_60315;gene_55950;gene_49163;gene_49117;gene_40099;gene_36014;gene_28347;gene_20524;gene_6668;gene_73737;gene_68852;gene_66175;gene_64719;gene_63013;gene_55537;gene_48267;gene_46511;gene_45532;gene_44085;gene_41596;gene_38168;gene_35244;gene_33459;gene_28376;gene_27273;gene_26933;gene_26758;gene…
PB.3174.3	gene_7874;gene_3282;gene_78078;gene_75148;gene_8013;gene_6257
PB.9315.1	gene_44580;gene_83762;gene_58320;gene_83309;gene_66034;gene_60626;gene_43103;gene_39963;gene_8159
PB.23248.2	gene_27264;gene_1986;gene_29717;gene_138;gene_78063;gene_52137;gene_46795;gene_20428;gene_9831;gene_1517;gene_83152;gene_82914;gene_82803;gene_70883;gene_70370;gene_69064;gene_67152;gene_61353;gene_60432;gene_60281;gene_36094;gene_30630;gene_24587;gene_23868;gene_23113;gene_21347;gene_13623;gene_12019;gene_7085;gene_7011;gene_4248
PB.21332.1	gene_54202;gene_27689;gene_12369;gene_38254;gene_24586;gene_11952;gene_80420;gene_79411;gene_77407;gene_69171;gene_67871;gene_62242;gene_54951;gene_48023;gene_47943;gene_40654;gene_34561;gene_34077;gene_28000;gene_15864;gene_12871
PB.2806.1	gene_13580;gene_84571;gene_65476;gene_21827;gene_8922;gene_84871;gene_83796;gene_72724;gene_46243;gene_25125;gene_18836;gene_18831;gene_52
PB.28089.1	gene_13580;gene_65208;gene_24091;gene_13033;gene_83796;gene_82240;gene_43546;gene_3436
PB.29899.4	gene_65057;gene_81008;gene_58816;gene_36222;gene_30963;gene_25536;gene_13921;gene_12069;gene_9187;gene_4399
PB.12707.1	gene_70398;gene_4371;gene_76566;gene_65414;gene_61731;gene_50121;gene_40398;gene_26979;gene_14582
PB.10966.1	gene_72890;gene_45853;gene_28610;gene_4932;gene_4178;gene_73684;gene_12874;gene_84257;gene_77786;gene_71423;gene_67206;gene_60772;gene_58390;gene_58078;gene_57202;gene_48875;gene_46748;gene_46380;gene_41133;gene_23844;gene_22153;gene_905;gene_84376;gene_82895;gene_82572;gene_82027;gene_78022;gene_77102;gene_76684;gene_73872;gene_73643;gene_72337;gene_72036;gene_71918;gene_70977;gene_70306;gene_67…
PB.564.1	gene_58638;gene_58313;gene_52323;gene_52229;gene_17667;gene_15483;gene_6556;gene_83491;gene_82863;gene_77125;gene_74238;gene_66203;gene_65857;gene_59092;gene_55606;gene_53144;gene_50339;gene_42878;gene_30246;gene_29288;gene_28885;gene_28277;gene_23291;gene_21203;gene_18369;gene_15470;gene_14623;gene_12194;gene_12051;gene_8766;gene_2387
PB.21225.1	gene_13580;gene_55208;gene_84431;gene_79270;gene_73128;gene_83324;gene_74158;gene_58717;gene_54211;gene_50746;gene_13574;gene_13254;gene_6412
PB.13623.2	gene_4826;gene_71451;gene_67555;gene_57412;gene_49766;gene_28741;gene_15299;gene_12992;gene_11224;gene_57141;gene_57128;gene_37408;gene_27526;gene_25255;gene_7700
PB.17626.1	gene_64393;gene_80703;gene_80112;gene_75655;gene_66840;gene_44426;gene_36557;gene_23489;gene_17910;gene_16863;gene_5308
PB.29319.2	gene_31223;gene_62993;gene_50654;gene_48288;gene_3524;gene_67513;gene_61644;gene_59378;gene_57573;gene_57192;gene_51396;gene_48573;gene_48082;gene_47174;gene_36899;gene_36380;gene_34806;gene_30495;gene_29007;gene_25770;gene_24988;gene_14541;gene_13749;gene_11142;gene_9370;gene_2722;gene_1397;gene_832
PB.18918.1	gene_83005;gene_79915;gene_71932;gene_30398;gene_29827;gene_14463;gene_6411;gene_76307;gene_74551;gene_30106;gene_83421;gene_82253;gene_75494;gene_72869;gene_61294;gene_48661;gene_38751;gene_37923;gene_29109;gene_19645;gene_18093;gene_14104;gene_4158;gene_4061
PB.5994.1	gene_53063;gene_65088;gene_21449;gene_71101;gene_46127;gene_29924
PB.433.3	gene_54139;gene_39323;gene_80644;gene_69989;gene_63796;gene_62560;gene_48844;gene_48812;gene_17434;gene_8729;gene_5709;gene_2209
PB.28194.1	gene_31746;gene_59377;gene_12398;gene_9371;gene_70908;gene_79296;gene_72739;gene_37929;gene_27098;gene_5714;gene_3033;gene_2546;gene_85413;gene_85235;gene_83744;gene_81647;gene_77659;gene_74443;gene_73197;gene_64846;gene_43568;gene_43533;gene_26780;gene_20230;gene_19770;gene_8729;gene_8322;gene_3714
PB.23131.1	gene_14712;gene_68811;gene_40164;gene_15739
PB.15329.1	gene_84132;gene_49976;gene_9840
PB.20647.1	gene_55741;gene_44529;gene_84838;gene_79807;gene_79194;gene_76459;gene_76212;gene_75402;gene_73875;gene_70679;gene_66621;gene_61199;gene_57632;gene_55154;gene_47186;gene_45253;gene_44894;gene_37054;gene_36983;gene_26390;gene_22895;gene_22058;gene_19489;gene_17169;gene_17154;gene_14271;gene_8931;gene_8544;gene_7492;gene_7084
PB.24989.1	gene_4323;gene_48000;gene_69571;gene_83245;gene_74800;gene_73161;gene_63200;gene_38684;gene_34975;gene_24905;gene_13939;gene_9014;gene_4253;gene_1184;gene_85258;gene_84652;gene_83842;gene_82088;gene_79671;gene_79620;gene_79032;gene_78880;gene_77417;gene_77328;gene_77038;gene_75753;gene_74893;gene_74655;gene_74188;gene_73558;gene_71423;gene_70047;gene_69286;gene_67452;gene_67055;gene_65990;gene_63…
PB.14557.2	gene_70812;gene_65896;gene_66784;gene_17803;gene_78135;gene_60181;gene_58690;gene_40828;gene_38230;gene_34659;gene_17103;gene_11841;gene_9851;gene_85066;gene_73028;gene_62265;gene_61433;gene_59133;gene_45363;gene_37470;gene_36226;gene_34842;gene_19608;gene_17017;gene_482
PB.5403.1	gene_83608;gene_83601;gene_59472;gene_59330;gene_80844;gene_77545;gene_18502
PB.10650.3	gene_76317;gene_52607;gene_1171;gene_63013;gene_55237;gene_24307;gene_8448;gene_71025;gene_59658;gene_44424;gene_29229;gene_3545;gene_3431;gene_77900;gene_68988;gene_63888;gene_49072;gene_42369;gene_39936;gene_28604;gene_26165;gene_9254;gene_4579
PB.25918.1	gene_75868;gene_73479;gene_39692;gene_33121;gene_26843;gene_24170;gene_17762;gene_8848;gene_83512;gene_77180;gene_54584;gene_38746;gene_35414;gene_34165;gene_31788;gene_28932;gene_28067;gene_26344;gene_23849;gene_16823;gene_16207;gene_10170;gene_10107;gene_9242;gene_7623;gene_2776;gene_1909;gene_1798
PB.11891.1	gene_62228;gene_53082;gene_54678;gene_46112;gene_45607;gene_45482;gene_29972;gene_26271
PB.28233.1	gene_84577;gene_29767;gene_18895;gene_15569;gene_8167;gene_51897;gene_50063;gene_10178;gene_80490;gene_77548;gene_75549;gene_70448;gene_67676;gene_66153;gene_63689;gene_58797;gene_42661;gene_41917;gene_38582;gene_34026;gene_33505;gene_32889;gene_28303;gene_27352;gene_24772;gene_18146;gene_17773;gene_8840;gene_4623
PB.3976.1	gene_10809;gene_66066;gene_21863;gene_73042;gene_51525;gene_36507;gene_13950;gene_81942;gene_26177;gene_40221;gene_63346;gene_6083;gene_73190;gene_83844;gene_52613;gene_10794;gene_80145;gene_65058;gene_61512;gene_14744;gene_5873;gene_83852;gene_83004;gene_79917;gene_77444;gene_75856;gene_72120;gene_68897;gene_66426;gene_58190;gene_54972;gene_54142;gene_48957;gene_37538;gene_37495;gene_37238;gene_…
PB.17606.1	gene_57239;gene_47519;gene_34201;gene_41514;gene_58010;gene_79456;gene_77163;gene_71011;gene_70790;gene_67055;gene_63812;gene_59182;gene_58674;gene_55037;gene_54231;gene_53948;gene_31027;gene_18146
PB.26490.1	gene_79363;gene_63977;gene_2366;gene_70955;gene_70823;gene_19412;gene_18497
PB.11299.1	gene_56896;gene_55411;gene_42907;gene_38845;gene_23532;gene_78901;gene_68652;gene_65130;gene_63824;gene_58872;gene_44881;gene_43200;gene_40091;gene_37178;gene_35459;gene_31483;gene_24693;gene_11063;gene_10065;gene_8311;gene_4360;gene_4355
PB.7955.1	gene_83493;gene_80288;gene_84545;gene_80850;gene_79084;gene_70378;gene_64380;gene_61347;gene_48417;gene_46429;gene_44934;gene_38965;gene_36781;gene_24448;gene_17585;gene_5823;gene_5575;gene_81252;gene_81181;gene_77400;gene_76918;gene_74223;gene_67661;gene_61236;gene_60087;gene_58269;gene_55411;gene_53827;gene_45203;gene_42924;gene_41281;gene_38649;gene_34026;gene_29767;gene_24223;gene_23897;gene_…
PB.7935.4	gene_66621;gene_52991;gene_47401;gene_22895;gene_80791;gene_58533;gene_58466;gene_35758;gene_83886;gene_73510;gene_69078;gene_68603;gene_68017;gene_41046;gene_13400
PB.8640.1	gene_56262;gene_11951;gene_962;gene_73325;gene_69094;gene_68568;gene_67006;gene_64348;gene_58050;gene_53867;gene_48417;gene_46828;gene_41917;gene_29785;gene_28006;gene_27352;gene_20858;gene_3768;gene_82875;gene_75781;gene_73589;gene_71655;gene_71025;gene_66265;gene_61743;gene_60693;gene_59922;gene_58409;gene_56414;gene_40833;gene_38168;gene_32347;gene_31607;gene_31353;gene_25831;gene_24772;gene_1…
PB.9139.1	gene_74784;gene_74010;gene_31269;gene_21594
PB.24210.1	gene_13580;gene_60180;gene_74725;gene_22423;gene_10;gene_78552;gene_76960;gene_69475;gene_65956;gene_65781;gene_63513;gene_40003;gene_32517;gene_9684;gene_3434;gene_83796;gene_82619;gene_81340;gene_78706;gene_73161;gene_71361;gene_69199;gene_62405;gene_58864;gene_58403;gene_45687;gene_42830;gene_35746;gene_30841;gene_29007;gene_16823;gene_16124;gene_13355;gene_13296;gene_11919;gene_10894;gene_877…
PB.11891.2	gene_62228;gene_53082;gene_54678;gene_46112;gene_45607;gene_26271;gene_16882
PB.29233.1	gene_80348;gene_64156;gene_29349;gene_4143;gene_66119;gene_59647;gene_57828;gene_46758;gene_46677;gene_39304;gene_29972;gene_23843;gene_22392;gene_8510;gene_79989;gene_75319;gene_74188;gene_73694;gene_72379;gene_72081;gene_70639;gene_70407;gene_69028;gene_68485;gene_66039;gene_65260;gene_55470;gene_46553;gene_40091;gene_39980;gene_39978;gene_38174;gene_33518;gene_32218;gene_28610;gene_28400;gene_…
PB.20550.1	gene_83835;gene_63591;gene_50743;gene_40542;gene_81182;gene_33835;gene_73520;gene_59999;gene_58320;gene_57754;gene_57391;gene_33928;gene_24606;gene_20682;gene_15265;gene_5181;gene_2253;gene_1812
PB.9249.1	gene_57195;gene_47084;gene_33277;gene_82129;gene_79356;gene_75849;gene_74289;gene_72905;gene_59153;gene_54883;gene_44490;gene_28342;gene_15038;gene_11820;gene_6076
PB.2764.2	gene_9785;gene_7779;gene_44293;gene_83347;gene_82622;gene_74863;gene_71107;gene_70984;gene_63086;gene_63084;gene_57780;gene_52477;gene_15993;gene_15224;gene_2989
PB.17517.1	gene_85393;gene_39568;gene_73205;gene_72511;gene_62842;gene_58059;gene_51327;gene_35619;gene_22647;gene_10335;gene_9388
PB.18628.2	gene_49972;gene_30315;gene_74521;gene_67355;gene_64955;gene_64156;gene_9704;gene_4748;gene_3655
PB.28704.1	gene_85107;gene_70327;gene_62229;gene_60766;gene_38759;gene_32670;gene_10295;gene_7166;gene_670;gene_79875;gene_68719;gene_68281;gene_65651;gene_65571;gene_65380;gene_63750;gene_58835;gene_56436;gene_46501;gene_39395;gene_36872;gene_29766;gene_26770;gene_22026;gene_20814;gene_18514;gene_15304;gene_252
PB.19603.1	gene_31920;gene_6873;gene_80203;gene_68525;gene_47345;gene_31393;gene_14743;gene_12500
PB.14287.13	gene_77778;gene_45906;gene_28957;gene_75939;gene_59306;gene_44582;gene_44296;gene_40474;gene_29639;gene_21308;gene_1058
PB.22221.37	gene_29556;gene_78114;gene_61400;gene_47586;gene_26851;gene_20270;gene_84575;gene_83948;gene_83596;gene_75781;gene_71055;gene_70232;gene_65716;gene_59541;gene_58598;gene_50921;gene_40610;gene_36844;gene_35716;gene_32828;gene_32618;gene_28420;gene_26565;gene_25048;gene_23069;gene_22816;gene_18257;gene_17528;gene_16739;gene_15874;gene_15555;gene_15255;gene_13148;gene_12877;gene_12246;gene_10972;gen…
PB.10682.3	gene_75622;gene_41407;gene_77064;gene_76106;gene_71320;gene_54453;gene_46428
PB.22730.1	gene_25492;gene_24538;gene_63053;gene_60867;gene_45482;gene_39510;gene_37126;gene_21352;gene_14527;gene_14526;gene_7989;gene_2380;gene_395
PB.4705.1	gene_7241;gene_66862;gene_70074;gene_41530;gene_36118;gene_30960;gene_2986;gene_80382;gene_80138;gene_69764;gene_57777;gene_53277;gene_44539;gene_34994;gene_4178;gene_647
PB.7505.1	gene_84735;gene_31762;gene_28161;gene_7156;gene_78661;gene_14913;gene_81304;gene_81152;gene_77162;gene_76897;gene_68922;gene_68719;gene_62498;gene_54202;gene_49159;gene_49118;gene_43730;gene_28000;gene_19491;gene_12918;gene_12483;gene_10756;gene_2158;gene_911
PB.5940.1	gene_17028;gene_33039;gene_81725;gene_74000;gene_68922;gene_37391;gene_24848;gene_21707;gene_14290;gene_10457;gene_7563;gene_84605;gene_84350;gene_83598;gene_83520;gene_82933;gene_81844;gene_81520;gene_73297;gene_72398;gene_68181;gene_67764;gene_67253;gene_64967;gene_61131;gene_59021;gene_56830;gene_56458;gene_55938;gene_49555;gene_47207;gene_46210;gene_45406;gene_42105;gene_38907;gene_33946;gene…
PB.27194.1	gene_58720;gene_42532;gene_10049;gene_6414;gene_81268;gene_81162;gene_78974;gene_68410;gene_61716;gene_53866;gene_50117;gene_30495;gene_29849;gene_28993;gene_27627;gene_24988;gene_16521
PB.16989.1	gene_44561;gene_71637;gene_63080;gene_35496;gene_8777;gene_83458;gene_74372;gene_67886;gene_66942;gene_42968;gene_42670;gene_42198;gene_41255;gene_38734;gene_16537;gene_8477;gene_1639
PB.21441.1	gene_68731;gene_63993;gene_60736;gene_53306;gene_47543;gene_39267;gene_33778;gene_23734;gene_21690;gene_81832;gene_73708;gene_64581;gene_49284;gene_42515;gene_31278;gene_26068;gene_22601;gene_16763;gene_1680;gene_1463;gene_1462
PB.24732.1	gene_80542;gene_79042;gene_76681;gene_5795;gene_83886;gene_11828;gene_72498;gene_14360;gene_51897;gene_38218;gene_1393;gene_80304;gene_15332;gene_84880;gene_10248;gene_83227;gene_47466;gene_2157;gene_1265;gene_37696;gene_31469;gene_22349;gene_3064;gene_2727;gene_37009;gene_6941;gene_5658;gene_79255;gene_78547;gene_50876;gene_65143;gene_33554;gene_14613;gene_79261;gene_44412;gene_22797;gene_20842;…
PB.7767.1	gene_31546;gene_6981;gene_38668;gene_37980;gene_84505;gene_80289;gene_72783;gene_69526;gene_65440;gene_65162;gene_63026;gene_54558;gene_54385;gene_52508;gene_47506;gene_18585;gene_6150
PB.2830.1	gene_7413;gene_74893;gene_74355;gene_51745;gene_31094;gene_16837
PB.21153.1	gene_52799;gene_17784;gene_84210;gene_52627;gene_50485;gene_2157;gene_69862;gene_66990;gene_54089;gene_39990;gene_39350;gene_36396;gene_34267;gene_33187;gene_17299;gene_10178;gene_4186;gene_2522;gene_187
PB.13747.1	gene_75148;gene_78379;gene_70549;gene_80050;gene_59435;gene_20336;gene_12212
PB.26860.1	gene_85482;gene_31269;gene_21594;gene_18403;gene_53571;gene_37350;gene_36862;gene_35604;gene_23272;gene_18761;gene_1074
PB.11662.1	gene_82780;gene_68210;gene_63828;gene_61313;gene_36822;gene_34047;gene_13820
PB.19202.2	gene_32947;gene_66957;gene_21002;gene_17757;gene_2601;gene_1021;gene_82798;gene_79004;gene_78366;gene_76926;gene_68917;gene_66912;gene_56269;gene_49824;gene_49188;gene_36281;gene_35410;gene_35230;gene_32787;gene_27493;gene_16671;gene_7689;gene_1912
PB.21477.1	gene_18403;gene_76597;gene_67221;gene_66553;gene_63453;gene_49682;gene_28016;gene_21352;gene_4975;gene_710
PB.17015.2	gene_79954;gene_31059;gene_68442;gene_63907;gene_38809;gene_4688;gene_69621;gene_66508;gene_60187;gene_53502;gene_48703;gene_46890;gene_44382;gene_43976;gene_20156;gene_18383;gene_18030;gene_17510;gene_16563;gene_16219;gene_5524
PB.28117.5	gene_19031;gene_39820;gene_22000;gene_3308;gene_77406;gene_76382;gene_75233;gene_73825;gene_70085;gene_68115;gene_65384;gene_60694;gene_41636;gene_32315;gene_24717;gene_20563;gene_19951;gene_13772;gene_10972;gene_8082;gene_7334;gene_4035;gene_957
PB.766.1	gene_40746;gene_32164;gene_10089;gene_64776;gene_59647;gene_37340;gene_32565;gene_28316;gene_25055;gene_82957;gene_80911;gene_70276;gene_69286;gene_64846;gene_59676;gene_49594;gene_46329;gene_45577;gene_42415;gene_40913;gene_40091;gene_30122;gene_28855;gene_28444;gene_25645;gene_3667;gene_2907;gene_46
PB.28065.1	gene_58493;gene_35027;gene_33823;gene_13899;gene_84573;gene_84285;gene_79182;gene_78717;gene_76083;gene_74785;gene_74489;gene_73777;gene_71153;gene_63299;gene_56917;gene_46756;gene_43653;gene_39738;gene_39116;gene_38559;gene_30932;gene_24835;gene_6178;gene_84201;gene_83454;gene_79224;gene_77546;gene_75833;gene_71791;gene_69024;gene_66462;gene_66369;gene_66153;gene_66118;gene_64480;gene_61645;gene…
PB.25498.1	gene_82259;gene_78136;gene_32070
PB.27113.5	gene_83699;gene_83040;gene_82766;gene_76614;gene_74003;gene_60270;gene_35700;gene_31858;gene_23463;gene_21225;gene_17910;gene_8340;gene_5308;gene_3379;gene_81425;gene_77010;gene_74067;gene_72556;gene_60019;gene_54662;gene_41970;gene_40437;gene_25906;gene_17831;gene_14475;gene_10717;gene_9954;gene_9618
PB.29960.2	gene_80384;gene_9078;gene_4329;gene_63573;gene_48758;gene_29749;gene_70392;gene_56726;gene_23671;gene_19962;gene_16166;gene_11768;gene_81942;gene_71862;gene_64067;gene_61569;gene_60945;gene_57456;gene_41561;gene_39361;gene_39327;gene_35522;gene_34759;gene_28416;gene_27514;gene_27470;gene_25532;gene_23567;gene_21607
PB.21686.1	gene_74455;gene_22872;gene_14649;gene_80661;gene_79781;gene_79080;gene_78378;gene_73325;gene_70474;gene_69252;gene_69236;gene_69001;gene_53569;gene_47506;gene_25171;gene_22656;gene_7775
PB.14287.15	gene_78994;gene_77778;gene_76453;gene_45906;gene_83568;gene_74400;gene_47247;gene_28957;gene_54189;gene_47539;gene_44296;gene_40474;gene_35907;gene_33644;gene_29639;gene_23225;gene_22435;gene_21308
PB.25236.1	gene_82162;gene_62149;gene_54838;gene_80213;gene_79843;gene_71658;gene_66508;gene_23683;gene_7809;gene_7591;gene_1085;gene_84430;gene_83193;gene_79437;gene_71339;gene_62313;gene_53323;gene_39704;gene_34137;gene_33422;gene_31744;gene_27164;gene_24146;gene_8817
PB.16457.1	gene_62720;gene_59473;gene_54285;gene_42686;gene_39569;gene_34844;gene_8493;gene_4303
PB.14181.1	gene_7657;gene_1006;gene_85484;gene_85108;gene_78548;gene_73959;gene_70821;gene_65764;gene_62849;gene_61359;gene_51597;gene_32488;gene_28792;gene_27707;gene_24383;gene_23911;gene_22529;gene_10735;gene_10024;gene_8691;gene_4545;gene_2148
PB.4952.2	gene_13580;gene_77352;gene_1765;gene_78;gene_62888;gene_54636;gene_51164;gene_31992;gene_7403;gene_81162;gene_77603;gene_72120;gene_67816;gene_65929;gene_65042;gene_63835;gene_61461;gene_58239;gene_46610;gene_46201;gene_44394;gene_41572;gene_38878;gene_37540;gene_37089;gene_35371;gene_27868;gene_20589;gene_19674;gene_18836;gene_18831;gene_17667;gene_15764;gene_9996;gene_7071;gene_6616;gene_6556;g…
PB.26286.26	gene_13665;gene_78114;gene_61400;gene_26851;gene_23217
PB.11922.7	gene_40844;gene_39953;gene_2843;gene_84350;gene_82933;gene_79921;gene_72900;gene_71209;gene_59018;gene_53363;gene_52926;gene_45929;gene_43320;gene_42827;gene_33109;gene_17688;gene_17687;gene_15890;gene_10664;gene_4826;gene_4008;gene_339
PB.16368.1	gene_37782;gene_80665;gene_57913;gene_36675;gene_26416;gene_20605;gene_14092;gene_913;gene_84509;gene_83467;gene_73806;gene_71658;gene_69981;gene_44145;gene_35535;gene_34592;gene_26309;gene_16058;gene_6157;gene_6055
PB.18834.1	gene_82985;gene_43052;gene_43041;gene_6633;gene_72841;gene_69722;gene_66351;gene_41365;gene_30312;gene_30131;gene_23212;gene_17347;gene_15775;gene_11164;gene_5089
PB.21376.1	gene_65996;gene_48641;gene_28021;gene_42104;gene_21980;gene_18026;gene_5525;gene_74437;gene_67601;gene_59221;gene_58674;gene_55071;gene_45347;gene_31443;gene_29022;gene_12111;gene_4442;gene_84398;gene_81588;gene_81562;gene_78916;gene_77923;gene_76850;gene_72883;gene_68207;gene_61665;gene_58096;gene_54680;gene_53218;gene_48973;gene_47550;gene_44753;gene_42598;gene_40744;gene_38768;gene_38730;gene_…
PB.24896.2	gene_11454;gene_54497;gene_18747;gene_65357;gene_85376;gene_82086;gene_37589;gene_15260;gene_6494;gene_3101;gene_2195;gene_77889;gene_47830;gene_45664;gene_25383;gene_19612;gene_16608;gene_14112;gene_9843;gene_8778;gene_84921;gene_83235;gene_78949;gene_78528;gene_72599;gene_69883;gene_68377;gene_66942;gene_57042;gene_54635;gene_47633;gene_43561;gene_43410;gene_41290;gene_36822;gene_30979;gene_288…
PB.29292.6	gene_15222;gene_3368;gene_70444;gene_68808;gene_9745
PB.23988.1	gene_49072;gene_80418;gene_80914;gene_44837;gene_43798;gene_22904;gene_18214;gene_84988;gene_81745;gene_79825;gene_73730;gene_70564;gene_68018;gene_63879;gene_62211;gene_57569;gene_57248;gene_56047;gene_55369;gene_53651;gene_53145;gene_44928;gene_39833;gene_34524;gene_30799;gene_30385;gene_26892;gene_25523;gene_21269;gene_20376;gene_19183;gene_17606;gene_12501;gene_7623;gene_2007;gene_1403
PB.9231.15	gene_48750;gene_39936;gene_39520;gene_81542;gene_79742;gene_68138;gene_3299
PB.11999.1	gene_49037;gene_82882;gene_77035;gene_23894;gene_58912;gene_55849;gene_83656;gene_69503;gene_65294;gene_43440;gene_15782;gene_84043;gene_83701;gene_78339;gene_75823;gene_73959;gene_72787;gene_69685;gene_68531;gene_65444;gene_62759;gene_61086;gene_59543;gene_58721;gene_57064;gene_55582;gene_42334;gene_40979;gene_36719;gene_28648;gene_25992;gene_6737
PB.24694.2	gene_70422;gene_44382;gene_37803;gene_21073;gene_20157;gene_13131;gene_9717;gene_51996;gene_48367;gene_70424;gene_63390;gene_57422;gene_50906;gene_50882;gene_50337;gene_42264;gene_21865;gene_11745;gene_8591;gene_2992
PB.28255.1	gene_13580;gene_83796;gene_79890;gene_59133;gene_54564;gene_53984;gene_49241;gene_42640;gene_21345;gene_67853;gene_62807;gene_55486;gene_49504;gene_49271;gene_48138;gene_40872;gene_15355;gene_10492;gene_10441;gene_6378;gene_2376
PB.17403.1	gene_74046;gene_35090;gene_79174;gene_47506;gene_28018;gene_79497;gene_78146;gene_65530;gene_36767;gene_80002;gene_65441;gene_47645;gene_21009;gene_19515;gene_14586;gene_71656;gene_68504;gene_49406;gene_46515;gene_40150;gene_36991;gene_36856;gene_36814;gene_36089;gene_33190;gene_28443;gene_27694;gene_25823;gene_25471;gene_6162;gene_3545;gene_3173
PB.22220.10	gene_37238;gene_73042;gene_31647;gene_17131;gene_10794;gene_5614;gene_81942;gene_75856;gene_73190;gene_72120;gene_63346;gene_51525;gene_36507;gene_26177;gene_14744;gene_13950;gene_1856;gene_79917;gene_69788;gene_68897;gene_48957;gene_83852;gene_83004;gene_77444;gene_54142;gene_9081;gene_322;gene_89;gene_81306;gene_80145;gene_66426;gene_58190;gene_54972;gene_40221;gene_38485;gene_37538;gene_37495;…
PB.17648.1	gene_70338;gene_68880;gene_31749;gene_27163;gene_27029;gene_78055;gene_75564;gene_72321;gene_64067;gene_45321;gene_44794;gene_29262;gene_24939;gene_21042;gene_8116
PB.5201.17	gene_52794;gene_49464;gene_26669;gene_76457;gene_76257;gene_62604;gene_59091;gene_59028;gene_52568;gene_44894;gene_37035;gene_24257;gene_20620;gene_10376;gene_4298;gene_2324
PB.4610.3	gene_26110;gene_23823;gene_85479;gene_79718;gene_74041;gene_41226;gene_29754;gene_21520;gene_17974;gene_10089;gene_80125;gene_73882;gene_69138;gene_46890;gene_27492;gene_26952;gene_16670;gene_12028
PB.7493.1	gene_18987;gene_13534;gene_59426;gene_44287;gene_40608;gene_37858;gene_33834;gene_31885;gene_75135;gene_65368;gene_63217;gene_41670;gene_38157;gene_33531;gene_21164;gene_10000;gene_9514
PB.28031.1	gene_55208;gene_13580;gene_52083;gene_79043;gene_51103;gene_28740;gene_78214;gene_68391;gene_32093;gene_24425;gene_6105;gene_172;gene_81425;gene_71646;gene_67554;gene_65937;gene_65621;gene_61237;gene_56832;gene_48827;gene_48826;gene_45824;gene_36548;gene_33871;gene_31829;gene_28590;gene_27627;gene_27534;gene_25640;gene_19215;gene_14989;gene_9618;gene_9277;gene_7401
PB.14449.3	gene_74046;gene_35090;gene_76317;gene_52607;gene_1171;gene_28018;gene_55237;gene_32165;gene_19515;gene_72569;gene_65811;gene_63039;gene_59205;gene_38717;gene_23957;gene_8851;gene_85373;gene_85363;gene_79485;gene_69226;gene_68440;gene_63909;gene_51824;gene_51337;gene_44930;gene_39705;gene_37693;gene_33766;gene_32022;gene_30726;gene_22575;gene_18945;gene_18256;gene_14489;gene_10225;gene_8448;gene_2…
PB.21742.1	gene_83145;gene_61818;gene_80348;gene_78599;gene_70168;gene_59949;gene_57226;gene_54716;gene_39884;gene_37010;gene_32236;gene_29349;gene_23747;gene_46;gene_78388;gene_76945;gene_76629;gene_69944;gene_65260;gene_64156;gene_63525;gene_59647;gene_56062;gene_54976;gene_54388;gene_48563;gene_46297;gene_44216;gene_44083;gene_40091;gene_39304;gene_37119;gene_36188;gene_32494;gene_31437;gene_28519;gene_2…
PB.2587.2	gene_28799;gene_83218;gene_79571;gene_72657;gene_71472;gene_71467;gene_60267;gene_51675;gene_47605;gene_47063;gene_42469;gene_37816;gene_33045;gene_7186;gene_5272;gene_3216
PB.2655.2	gene_80087;gene_80084;gene_45689;gene_80893;gene_75856;gene_4520;gene_1081;gene_81681;gene_80657;gene_74948;gene_73512;gene_71866;gene_69372;gene_67084;gene_53366;gene_53172;gene_48631;gene_48470;gene_40086;gene_39027;gene_28186;gene_27198;gene_22858;gene_2316;gene_2034
PB.7200.2	gene_55208;gene_13580;gene_34659;gene_83324;gene_8870;gene_84826;gene_76476;gene_69475;gene_66529;gene_60720;gene_53195;gene_47105;gene_40003;gene_32581;gene_30289;gene_20619;gene_13989;gene_11899;gene_3434;gene_83493;gene_83089;gene_81340;gene_78466;gene_77038;gene_69401;gene_65875;gene_63727;gene_59357;gene_59322;gene_54827;gene_54211;gene_53249;gene_45365;gene_43768;gene_42343;gene_38818;gene_…
PB.21813.1	gene_23719;gene_78451;gene_68218;gene_51926;gene_7962
PB.18124.1	gene_78480;gene_63660;gene_10978;gene_80558;gene_80529;gene_65120;gene_59048;gene_58601;gene_49882;gene_49113;gene_47925;gene_40570;gene_22335;gene_16206;gene_7313
PB.20092.1	gene_57728;gene_34478;gene_34412;gene_82505;gene_73702;gene_37035;gene_34442;gene_27824;gene_24257;gene_5682;gene_482;gene_82696;gene_78485;gene_75917;gene_73304;gene_70211;gene_70181;gene_60377;gene_57113;gene_56171;gene_52711;gene_51878;gene_51762;gene_42293;gene_36843;gene_31461;gene_29931;gene_27981;gene_22283;gene_20691;gene_17497;gene_14311;gene_14176;gene_11681;gene_9367;gene_7887;gene_429…
PB.1363.1	gene_75659;gene_76595;gene_75014;gene_25955;gene_77853;gene_72838;gene_66867;gene_64034;gene_57876;gene_57523;gene_56005;gene_38310;gene_34267;gene_20934;gene_20862;gene_14274
PB.10535.7	gene_6256;gene_48220;gene_70493;gene_45305;gene_19060;gene_77512;gene_441;gene_281;gene_66461;gene_39605;gene_54613;gene_9860;gene_75358;gene_19704;gene_32531;gene_60628;gene_51790;gene_47372;gene_6090;gene_68272;gene_58284;gene_15950;gene_59723;gene_80380;gene_54250;gene_42668;gene_23036;gene_15747;gene_10630;gene_47175;gene_41810;gene_8482;gene_389;gene_82966;gene_72869;gene_69956;gene_68108;ge…
PB.17497.1	gene_83322;gene_62327;gene_40034;gene_15613;gene_13023;gene_8033;gene_6853;gene_58819;gene_47605;gene_40087;gene_35413;gene_32440;gene_23968;gene_21631;gene_19346;gene_13556;gene_2774;gene_2036
PB.22094.1	gene_31546;gene_76929;gene_55813;gene_48564;gene_23489;gene_6375;gene_6113;gene_4010;gene_77455;gene_75993;gene_72456;gene_64798;gene_63835;gene_61749;gene_58836;gene_55368;gene_35453;gene_31643;gene_30368;gene_30055;gene_29768;gene_13908;gene_3742;gene_1151
PB.3327.1	gene_59218;gene_58188;gene_3580;gene_62228;gene_52675;gene_81132;gene_61546;gene_53841;gene_24602;gene_22249;gene_19815;gene_10288;gene_6217;gene_5759;gene_1351;gene_84634;gene_84473;gene_83699;gene_83568;gene_83256;gene_79953;gene_75695;gene_73682;gene_71917;gene_71708;gene_57200;gene_43517;gene_40844;gene_40074;gene_31858;gene_26712;gene_26516;gene_26389;gene_9809;gene_8469;gene_7663;gene_3941
PB.21347.2	gene_13580;gene_81128;gene_83796;gene_83736;gene_70422;gene_63591;gene_37803;gene_11065;gene_9684;gene_2469;gene_85364;gene_69499;gene_69494;gene_69475;gene_57417;gene_48132;gene_47174;gene_45109;gene_40003;gene_35729;gene_35441;gene_34267;gene_31134;gene_20245;gene_19713;gene_18791;gene_15719;gene_7775;gene_5567;gene_18
PB.29566.1	gene_84847;gene_84488;gene_79088;gene_78516;gene_55756;gene_43517;gene_43116;gene_39910;gene_37697;gene_21808;gene_17671;gene_11147;gene_5382;gene_4250;gene_2180
PB.5553.1	gene_3958;gene_6265;gene_28610;gene_68526;gene_75319;gene_12165;gene_29599;gene_20549;gene_265;gene_74161;gene_78022;gene_66890;gene_63525;gene_35535;gene_15413;gene_8879;gene_77244;gene_77224;gene_77102;gene_76684;gene_75856;gene_61523;gene_58390;gene_53857;gene_30856;gene_27102;gene_24418;gene_12421;gene_10120;gene_84376;gene_84257;gene_82895;gene_82435;gene_82049;gene_78670;gene_78072;gene_753…
PB.1703.1	gene_37501;gene_78378;gene_56917;gene_43653;gene_26531;gene_21930;gene_83699;gene_80211;gene_78926;gene_78084;gene_71230;gene_69313;gene_67776;gene_60015;gene_45677;gene_45352;gene_41611;gene_39113;gene_36199;gene_35233;gene_31858;gene_26330;gene_25311;gene_25101;gene_22792
PB.11103.3	gene_78388;gene_54275;gene_7802;gene_79576;gene_66710;gene_47886;gene_13874;gene_8660;gene_6625;gene_6010
PB.16917.1	gene_13580;gene_55208;gene_26008;gene_83324;gene_80418;gene_78069;gene_60430;gene_58710;gene_56207;gene_55070;gene_50416;gene_42731;gene_37780;gene_31408;gene_29021;gene_13363;gene_5098;gene_4626;gene_2947;gene_56
PB.6532.1	gene_76612;gene_63053;gene_14527;gene_14526;gene_83153;gene_76299;gene_72936;gene_66731;gene_65430;gene_57570;gene_45126;gene_37703;gene_35538;gene_33499;gene_12575;gene_6640
PB.27814.1	gene_57392;gene_16646;gene_2559;gene_79204;gene_72489;gene_66179;gene_62992;gene_53469;gene_22252;gene_1620;gene_1221;gene_84995;gene_82987;gene_79069;gene_73902;gene_72599;gene_69401;gene_67852;gene_65987;gene_60981;gene_59071;gene_56556;gene_56271;gene_55535;gene_46206;gene_40004;gene_35225;gene_33995;gene_31226;gene_30872;gene_28165;gene_27493;gene_17084;gene_16671;gene_8886;gene_8764;gene_237…
PB.4972.1	gene_48795;gene_49411;gene_41208;gene_14277
PB.27892.3	gene_82985;gene_84249;gene_50106;gene_43632;gene_10694;gene_10689;gene_10248;gene_37800;gene_9083
PB.19670.1	gene_68189;gene_55370;gene_45305;gene_15300;gene_12994;gene_84095;gene_82387;gene_42125;gene_34498;gene_441;gene_74179;gene_73873;gene_66949;gene_64252;gene_53447;gene_49971;gene_49940;gene_44594;gene_39927;gene_34389;gene_25296;gene_24704;gene_18146;gene_15046;gene_11375;gene_10758;gene_6376
PB.210.2	gene_30130;gene_35861;gene_82594;gene_78072;gene_68141;gene_63037;gene_26820;gene_2376
PB.15726.2	gene_54094;gene_24235
PB.15471.2	gene_45746;gene_9243;gene_60302;gene_58987;gene_57410;gene_55389;gene_44669;gene_39865;gene_39445;gene_38963;gene_37318;gene_32247;gene_24144;gene_21111;gene_19456;gene_10308;gene_8033;gene_3362;gene_2094;gene_1612
PB.14715.3	gene_69894;gene_23913;gene_658;gene_81145;gene_80520;gene_76382;gene_76326;gene_63223;gene_49293;gene_46845;gene_30726;gene_22863;gene_16358;gene_15111;gene_10768;gene_5635
PB.13218.1	gene_79641;gene_58725;gene_48365;gene_85414;gene_81825;gene_72305;gene_60960;gene_34205;gene_33833;gene_27470;gene_25532;gene_4614
PB.7153.1	gene_47973;gene_7922;gene_53133;gene_20785
PB.19380.1	gene_67721;gene_27232;gene_3072;gene_77009;gene_76309;gene_36069;gene_33405;gene_28834;gene_5752;gene_77061;gene_68669;gene_64773;gene_64296;gene_56765;gene_47676;gene_46294;gene_31076;gene_29911;gene_27720;gene_8850;gene_8448
PB.28051.1	gene_52496;gene_33326;gene_82863;gene_50391;gene_47950;gene_38677;gene_28885;gene_5391
PB.2540.1	gene_13580;gene_55208;gene_71557;gene_59796;gene_33506;gene_5487;gene_54680;gene_28975;gene_27598
PB.8376.3	gene_55208;gene_13580;gene_34659;gene_14277;gene_74393;gene_73210;gene_59335;gene_83796;gene_80485;gene_69464;gene_66394;gene_47591;gene_39730;gene_36382;gene_23217;gene_2106
PB.3315.1	gene_84170;gene_83477;gene_7413;gene_83834;gene_81127;gene_78122;gene_76063;gene_68858;gene_64956;gene_54896;gene_40459;gene_38580;gene_38181;gene_27866;gene_24871;gene_24341;gene_21235;gene_12001;gene_8692;gene_3701
PB.6793.1	gene_74046;gene_35090;gene_44319;gene_28018;gene_25334;gene_82863;gene_64846;gene_57512;gene_36369;gene_31071;gene_81413;gene_69484;gene_47506;gene_45306;gene_39705;gene_38579;gene_37210;gene_84232;gene_76382;gene_70823;gene_66191;gene_63448;gene_63223;gene_61885;gene_61257;gene_36096;gene_18610;gene_10030;gene_9596;gene_6739;gene_4171;gene_2781;gene_1261
PB.26411.2	gene_55282;gene_38579;gene_23839;gene_72218;gene_60589;gene_37653;gene_21972;gene_82835;gene_79859;gene_76177;gene_70907;gene_63483;gene_54731;gene_47059;gene_45215;gene_33366;gene_32053;gene_29230;gene_27234;gene_25363;gene_24308;gene_19767;gene_10272;gene_7969;gene_6131
PB.10281.1	gene_59098;gene_42339;gene_71064;gene_44453;gene_33542;gene_31795;gene_24848;gene_4276;gene_84090;gene_82967;gene_81612;gene_69475;gene_64557;gene_58817;gene_52123;gene_40003;gene_35720;gene_31560;gene_18991;gene_13493;gene_9684;gene_7194;gene_59
PB.13623.1	gene_4826;gene_67555;gene_57412;gene_49766;gene_28741;gene_37408;gene_27526;gene_25255;gene_7700;gene_83546;gene_82280;gene_80893;gene_70724;gene_54060;gene_43320;gene_36478;gene_33823;gene_29382;gene_19226;gene_14112;gene_12599;gene_8778;gene_8586;gene_7761;gene_7406;gene_4096
PB.18817.1	gene_64161;gene_65550;gene_46318;gene_21072;gene_6483;gene_77830;gene_68325;gene_58284;gene_55790;gene_55786;gene_53123;gene_41133;gene_38684;gene_35584;gene_21870;gene_20746
PB.21115.1	gene_50485;gene_78610;gene_69978;gene_69977;gene_51620;gene_37560;gene_36048;gene_25932;gene_25931;gene_19384;gene_6175;gene_5250
PB.10143.1	gene_75497;gene_71627;gene_71383;gene_50293;gene_34047;gene_83471;gene_59288;gene_44857;gene_19196;gene_83939;gene_82597;gene_81612;gene_80457;gene_77541;gene_75629;gene_73733;gene_62931;gene_62265;gene_50676;gene_48365;gene_40154;gene_34176;gene_33332;gene_31809;gene_18894;gene_13580;gene_13534;gene_12027;gene_9078;gene_8476;gene_4354;gene_529
PB.17639.1	gene_80872;gene_79409;gene_55282;gene_3920;gene_79842;gene_70798;gene_61663;gene_52975;gene_51427;gene_39156;gene_21113;gene_5771;gene_4910
PB.16754.1	gene_77659;gene_84094;gene_83177;gene_80719;gene_77103;gene_73380;gene_72225;gene_65181;gene_65017;gene_47816;gene_37021;gene_22767;gene_22765;gene_17709;gene_16132;gene_9507
PB.8395.1	gene_63346;gene_48957;gene_72120;gene_26177;gene_22643;gene_60850;gene_36507;gene_25126;gene_13950;gene_12613;gene_10065;gene_83553;gene_82249;gene_81942;gene_81287;gene_78451;gene_76566;gene_75856;gene_73190;gene_63421;gene_62607;gene_59892;gene_42083;gene_40245;gene_35280;gene_31647;gene_26338;gene_24492;gene_24081;gene_22950;gene_14744;gene_14322;gene_10794;gene_5614
PB.28431.1	gene_84519;gene_78733;gene_62495;gene_60149;gene_35805;gene_26954;gene_25195;gene_9279;gene_9148;gene_80516;gene_79815;gene_70842;gene_65279;gene_61876;gene_61733;gene_59544;gene_56478;gene_41825;gene_36791;gene_29014;gene_22575;gene_17519;gene_13989;gene_13888;gene_11661;gene_2987;gene_696
PB.27591.1	gene_18017;gene_84029;gene_76787;gene_65878;gene_65798;gene_36645;gene_26157;gene_84708;gene_82431;gene_81015;gene_79863;gene_71869;gene_68441;gene_65752;gene_64230;gene_52369;gene_47105;gene_44452;gene_38158;gene_31762;gene_28161;gene_22883;gene_11480;gene_11212
PB.1595.1	gene_23779;gene_18238;gene_82709;gene_74536;gene_13936;gene_11855;gene_11840;gene_5090;gene_79138;gene_69145;gene_64200;gene_44155;gene_27333;gene_22442;gene_18124;gene_15406;gene_3536
PB.13912.1	gene_70994;gene_50117;gene_43926;gene_85115;gene_54999;gene_53249;gene_29262;gene_15390;gene_10595;gene_6052;gene_5212
PB.2947.1	gene_6979;gene_77011;gene_76754;gene_75878;gene_70897;gene_62576;gene_48483;gene_41709;gene_37434;gene_33183;gene_26356;gene_24751;gene_8638;gene_962
PB.24210.4	gene_13580;gene_55208;gene_60180;gene_10;gene_65956;gene_58180;gene_32517;gene_83796;gene_82619;gene_69199;gene_62405;gene_58864;gene_58403;gene_35746;gene_30841;gene_13355;gene_13296;gene_11919;gene_5267;gene_2556;gene_1142;gene_1020
PB.4400.1	gene_12834;gene_78727;gene_44601;gene_23270;gene_22258;gene_9243;gene_6379;gene_1220;gene_80753;gene_79955;gene_63567;gene_63566;gene_59488;gene_55201;gene_42813;gene_34750;gene_25393;gene_21279;gene_20458;gene_15264;gene_3207;gene_14
PB.22315.1	gene_75915;gene_73615;gene_68783;gene_50674;gene_10002;gene_84871;gene_74650;gene_73333;gene_71720;gene_60042;gene_55074;gene_52584;gene_51328;gene_46682;gene_45933;gene_16172
PB.17152.1	gene_75319;gene_37160;gene_28610;gene_28100;gene_18695;gene_12165;gene_11790;gene_82546;gene_82431;gene_78379;gene_78042;gene_77585;gene_70549;gene_64230;gene_63492;gene_59921;gene_32051;gene_31797;gene_29072;gene_28623;gene_26840;gene_13987;gene_6680;gene_4277
PB.5473.1	gene_34659;gene_13580;gene_78463;gene_74444;gene_71975;gene_68366;gene_68353;gene_64545;gene_63591;gene_58350;gene_58349;gene_58133;gene_48018;gene_47987;gene_46832;gene_39606;gene_6508;gene_1194
PB.2376.1	gene_12427;gene_37333;gene_24832;gene_14911;gene_77189;gene_45566;gene_72465;gene_70336;gene_67646;gene_67456;gene_67455;gene_66874;gene_66266;gene_64888;gene_60347;gene_59412;gene_45117;gene_35880;gene_35468;gene_27785;gene_19885;gene_1603
PB.11144.1	gene_37540;gene_72828;gene_1061;gene_79255;gene_67188;gene_39298;gene_37028;gene_36920;gene_9317;gene_5075;gene_79331;gene_78135;gene_75226;gene_72503;gene_69738;gene_67695;gene_63689;gene_50079;gene_50011;gene_44736;gene_42379;gene_38868;gene_31393;gene_31022;gene_26816;gene_26042;gene_24701;gene_22728;gene_19082;gene_18277;gene_18017;gene_14534;gene_9999;gene_3065;gene_3010
PB.8395.3	gene_54385;gene_63346;gene_48957;gene_72120;gene_26177;gene_22643;gene_60850;gene_36507;gene_25126;gene_13950;gene_12613;gene_83553;gene_82249;gene_81942;gene_81287;gene_78451;gene_76566;gene_75856;gene_73190;gene_63421;gene_62607;gene_59892;gene_42083;gene_40245;gene_37238;gene_35280;gene_31647;gene_26338;gene_24492;gene_24081;gene_22950;gene_14744;gene_14322;gene_10794;gene_5614
PB.3738.2	gene_13580;gene_55208;gene_83324;gene_63196;gene_49145;gene_9804;gene_80824;gene_76796;gene_74760;gene_73928;gene_73650;gene_71054;gene_69678;gene_69472;gene_61512;gene_60981;gene_59298;gene_58959;gene_58631;gene_58609;gene_48563;gene_47186;gene_42170;gene_40307;gene_40303;gene_39932;gene_28883;gene_28364;gene_21004;gene_15493;gene_15433;gene_13796;gene_13153;gene_11026;gene_8687;gene_6351;gene_6…
PB.20875.3	gene_48334;gene_47853;gene_1915;gene_80364;gene_77891;gene_76214;gene_61836;gene_59655;gene_38041;gene_34517;gene_27078;gene_21330;gene_7874;gene_4439;gene_1036
PB.18434.1	gene_76665;gene_75393;gene_46712;gene_45539;gene_78137;gene_74760;gene_65355;gene_64853;gene_63998;gene_59434;gene_35696;gene_30145;gene_19551;gene_5299;gene_2183;gene_81682;gene_80084;gene_73008;gene_72869;gene_72438;gene_67060;gene_66169;gene_64717;gene_63399;gene_60568;gene_40064;gene_38829;gene_37351;gene_34143;gene_32648;gene_31469;gene_30847;gene_30362;gene_27968;gene_21707;gene_15658;gene_…
PB.20849.1	gene_73176;gene_12280;gene_80069;gene_74339;gene_55667;gene_25282;gene_20813;gene_16781;gene_14695;gene_8419;gene_78551;gene_76930;gene_76614;gene_75992;gene_73144;gene_72862;gene_65327;gene_64346;gene_63013;gene_60545;gene_50349;gene_47886;gene_47106;gene_46109;gene_43791;gene_39421;gene_35915;gene_33095;gene_30802;gene_29847;gene_25884;gene_25375;gene_24307;gene_13930;gene_13430;gene_9163;gene_…
PB.7886.1	gene_71879;gene_61047;gene_57393;gene_2558;gene_77490;gene_75200;gene_69981;gene_40552;gene_29073;gene_1528;gene_82655;gene_80163;gene_75800;gene_68609;gene_67117;gene_65467;gene_59053;gene_58717;gene_47965;gene_32165;gene_31605;gene_29527;gene_21184;gene_18260;gene_16080;gene_12824;gene_7264;gene_6358
PB.18562.1	gene_73113;gene_30798;gene_82863;gene_70652;gene_64460;gene_60725;gene_58667;gene_42095;gene_41367;gene_18146;gene_75752;gene_70935;gene_36982;gene_34927;gene_12075;gene_7491;gene_85429;gene_84136;gene_80968;gene_76500;gene_74698;gene_71929;gene_70908;gene_68731;gene_67309;gene_64528;gene_63279;gene_62951;gene_59727;gene_56725;gene_43742;gene_41173;gene_39258;gene_38667;gene_38167;gene_34354;gene…
PB.16304.1	gene_70011;gene_52026;gene_42347;gene_41014;gene_36606;gene_22624;gene_13959;gene_4454;gene_83017;gene_79648;gene_74665;gene_69980;gene_68258;gene_65320;gene_64915;gene_60969;gene_60898;gene_52585;gene_42743;gene_40955;gene_33869;gene_29585;gene_27461;gene_13292;gene_1074;gene_729
PB.1830.3	gene_13580;gene_55208;gene_83324;gene_84431;gene_79080;gene_78213;gene_76796;gene_73128;gene_77038;gene_68748;gene_58531;gene_41631;gene_34889;gene_34659;gene_30914
PB.14287.2	gene_77778;gene_45906;gene_33082;gene_44325;gene_28957;gene_77300;gene_75939;gene_72905;gene_71293;gene_54657;gene_54189;gene_44296;gene_40474;gene_35907;gene_29639;gene_21308;gene_20842;gene_20656;gene_9071;gene_4447;gene_1058
PB.24210.3	gene_13580;gene_60180;gene_10;gene_69475;gene_65956;gene_58180;gene_40003;gene_32517;gene_31560;gene_9684;gene_83796;gene_82619;gene_69199;gene_62405;gene_58864;gene_58403;gene_45687;gene_42830;gene_35746;gene_30841;gene_29007;gene_16823;gene_13355;gene_13296;gene_11919;gene_10894;gene_5267;gene_2556;gene_1142;gene_1020
PB.2301.1	gene_84783;gene_65130;gene_8601;gene_1681;gene_78935;gene_68763;gene_68476;gene_62722;gene_80059;gene_77515;gene_61822;gene_60541;gene_43694;gene_34203;gene_19914
PB.7085.1	gene_8265;gene_68705;gene_18837;gene_18828;gene_81286;gene_75424;gene_75253;gene_72937;gene_63952;gene_54964;gene_46545;gene_43462;gene_28867;gene_27386;gene_23098;gene_22063;gene_18009;gene_9366;gene_5870
PB.9010.1	gene_52426;gene_82812;gene_82733;gene_82377;gene_78281;gene_77185;gene_76850;gene_70088;gene_44198;gene_42381;gene_37780;gene_36900;gene_34581;gene_30172;gene_29317;gene_24147;gene_23312;gene_23112;gene_12179;gene_9428;gene_4139;gene_3729
PB.20815.1	gene_80531;gene_22323;gene_72835;gene_72440;gene_66229;gene_41235;gene_23778;gene_11455
PB.25556.1	gene_56695;gene_67045;gene_56478;gene_64021;gene_59026;gene_53764;gene_47207;gene_45393;gene_42484;gene_40311;gene_20821;gene_18898;gene_16630;gene_1690
PB.19645.3	gene_28499;gene_74594;gene_71805;gene_68229;gene_63157;gene_51600;gene_27118;gene_23720;gene_19171;gene_13696;gene_5370;gene_2181;gene_834
PB.8907.9	gene_31145;gene_67661;gene_63904;gene_55237;gene_49455;gene_38649;gene_34907;gene_33095;gene_23320;gene_81359;gene_80240;gene_78541;gene_71205;gene_68988;gene_59658;gene_57351;gene_54684;gene_52607;gene_39737;gene_35781;gene_26165;gene_19555;gene_12266;gene_5257
PB.8262.1	gene_72557;gene_66985;gene_49775;gene_14798;gene_82375;gene_81098;gene_70833;gene_62002;gene_59551;gene_54856;gene_52362;gene_47924;gene_46872;gene_44988;gene_37980;gene_23691;gene_22258;gene_7312;gene_4670;gene_3882;gene_1220
PB.26871.1	gene_35680;gene_82728;gene_79497;gene_72731;gene_70389;gene_47289;gene_45253;gene_36767;gene_34140;gene_28494;gene_15384;gene_11058;gene_9478;gene_3401
PB.19903.1	gene_65583;gene_3321;gene_82771;gene_79120;gene_66242;gene_60726;gene_54376;gene_51495;gene_33257;gene_6168
PB.4262.1	gene_75840;gene_46680;gene_41762;gene_37567;gene_59987;gene_35317;gene_28451;gene_18018;gene_12619;gene_11240;gene_3707
PB.22983.1	gene_68192;gene_57732;gene_80657;gene_76752;gene_63153;gene_42142;gene_31121;gene_9936;gene_3034;gene_80494;gene_75172;gene_74307;gene_70565;gene_61911;gene_61865;gene_59303;gene_57935;gene_55937;gene_53225;gene_49286;gene_42354;gene_40044;gene_35517;gene_27861;gene_23646;gene_14227;gene_7590
PB.11267.1	gene_13580;gene_42198;gene_39936;gene_44084;gene_85161;gene_83796;gene_61564;gene_39769;gene_27693;gene_15773;gene_7863
PB.26912.2	gene_63581;gene_10813;gene_72893;gene_22206;gene_11354;gene_4132;gene_3228;gene_25467;gene_22335;gene_18126;gene_17029;gene_16468;gene_8501;gene_7507;gene_83781;gene_83271;gene_74003;gene_73809;gene_72524;gene_70601;gene_70104;gene_68831;gene_63234;gene_61356;gene_58415;gene_58406;gene_55204;gene_55203;gene_54046;gene_53080;gene_49612;gene_42275;gene_40438;gene_39735;gene_39471;gene_36454;gene_36…
PB.18852.1	gene_10304;gene_68715;gene_62546;gene_59434;gene_49794;gene_44181;gene_20338;gene_15673;gene_4354
PB.11813.1	gene_85414;gene_74796;gene_67098;gene_32518;gene_73042;gene_71772;gene_59098;gene_44219;gene_40339;gene_40338;gene_11309;gene_7588;gene_2502;gene_2501
PB.2961.1	gene_77302;gene_26106;gene_25844;gene_20847;gene_7507;gene_57763;gene_49930;gene_49188;gene_40423
PB.5926.1	gene_72779;gene_29859;gene_12184;gene_10090;gene_73027;gene_70623;gene_70103;gene_69212;gene_62264;gene_59247;gene_59055;gene_50291;gene_46511;gene_34819;gene_24051;gene_20455;gene_7266;gene_1122;gene_17
PB.24148.1	gene_62815;gene_67359;gene_17063;gene_46082;gene_33869;gene_5907;gene_67448;gene_5670;gene_41862;gene_6082;gene_85258;gene_61284;gene_53249;gene_3857;gene_84721;gene_76549;gene_71728;gene_65775;gene_65027;gene_62534;gene_57435;gene_55437;gene_49916;gene_46618;gene_44657;gene_40419;gene_26394;gene_23069;gene_13771;gene_3843;gene_84921;gene_82173;gene_80717;gene_78758;gene_78516;gene_77417;gene_623…
PB.7611.1	gene_27009;gene_80239;gene_48390;gene_999;gene_85532;gene_82794;gene_67880;gene_55699;gene_41360;gene_23395;gene_20846;gene_65437;gene_50811;gene_50299;gene_48750;gene_48581;gene_41881;gene_41714;gene_18005;gene_913
PB.15687.2	gene_75205;gene_17657;gene_4861;gene_42416;gene_40825;gene_28443;gene_26109;gene_23822;gene_14874;gene_9853
PB.29205.1	gene_18042;gene_85280;gene_83553;gene_65995;gene_65755;gene_52342;gene_48468;gene_46052;gene_40869;gene_36472;gene_28020;gene_20157;gene_15400
PB.28960.1	gene_80542;gene_79042;gene_83886;gene_5795;gene_72498;gene_76681;gene_11828;gene_51897;gene_14360;gene_1265;gene_80304;gene_1393;gene_84880;gene_15332;gene_47466;gene_37696;gene_10248;gene_2727;gene_37009;gene_22349;gene_38548;gene_22797;gene_20263;gene_6941;gene_2157;gene_78547;gene_79205;gene_75724;gene_67008;gene_65143;gene_51440;gene_20830;gene_2354;gene_596;gene_77035;gene_71000;gene_61851;g…
PB.2009.1	gene_74834;gene_12715;gene_39933;gene_24586;gene_82764;gene_75881;gene_70966;gene_65645;gene_48175;gene_47406;gene_41363;gene_8207
PB.8458.2	gene_9649;gene_81912;gene_81137;gene_71027;gene_62172;gene_12141
PB.26287.11	gene_15408;gene_84800;gene_32828;gene_29556;gene_28420;gene_22816;gene_10475
PB.20963.2	gene_37659;gene_60608;gene_44639;gene_40255;gene_15043;gene_3030;gene_74855;gene_70422;gene_44120;gene_36226;gene_81078;gene_65798;gene_65096;gene_62888;gene_48841;gene_47741;gene_40131;gene_36107;gene_24148;gene_14546;gene_14347;gene_9006;gene_7403;gene_2119
PB.6307.1	gene_72468;gene_1103;gene_81617;gene_76596;gene_72246;gene_70906;gene_70832;gene_49314;gene_44590;gene_27814;gene_25252;gene_24129;gene_19764;gene_15835;gene_9533;gene_1158;gene_84764;gene_79363;gene_79356;gene_77427;gene_75496;gene_74993;gene_73510;gene_72418;gene_71897;gene_68439;gene_66009;gene_65935;gene_63923;gene_63649;gene_62658;gene_51440;gene_51434;gene_49284;gene_47466;gene_47094;gene_4…
PB.26493.3	gene_55208;gene_13580;gene_58272;gene_15235;gene_79105;gene_67255;gene_10986;gene_83796;gene_83324;gene_78840;gene_71771;gene_57417;gene_36460;gene_35312;gene_32224;gene_25362;gene_24553;gene_18791;gene_18011;gene_8806;gene_5112
PB.26287.26	gene_15408;gene_32828;gene_29556;gene_28420;gene_22816
PB.27147.2	gene_28971;gene_16287;gene_10903;gene_7962;gene_82585;gene_81270;gene_80643;gene_74799;gene_70378;gene_67238;gene_64380;gene_62698;gene_52318;gene_42662;gene_34746;gene_26460;gene_26056;gene_23300;gene_23225;gene_19082;gene_18042;gene_13376;gene_12364;gene_11749;gene_9546;gene_6148;gene_5582;gene_4719
PB.13021.1	gene_67608;gene_42254;gene_37960;gene_36801;gene_20488;gene_17315;gene_15719;gene_13990;gene_80490;gene_74997;gene_68988;gene_65716;gene_64943;gene_55193;gene_54024;gene_51628;gene_49988;gene_43732;gene_32779;gene_26165;gene_23928;gene_17261;gene_14659;gene_5073
PB.6452.6	gene_13580;gene_55208;gene_36959;gene_36243;gene_65237;gene_23658;gene_83796;gene_76309;gene_74028;gene_65429;gene_54653;gene_35535;gene_13216;gene_7989;gene_5752
PB.7132.1	gene_71802;gene_82270;gene_78238;gene_70007;gene_44850;gene_39862;gene_39360;gene_38101;gene_24986;gene_21229;gene_12952;gene_12922;gene_6541;gene_1434;gene_1208
PB.18544.1	gene_33554;gene_17988;gene_14481;gene_85557;gene_70103;gene_56056;gene_39751;gene_81680;gene_77457;gene_73161;gene_71907;gene_71854;gene_71785;gene_70178;gene_67077;gene_66819;gene_66450;gene_61512;gene_58874;gene_58435;gene_57230;gene_56185;gene_52677;gene_48624;gene_48469;gene_48237;gene_45805;gene_40976;gene_33787;gene_29402;gene_26790;gene_24336;gene_24196;gene_21778;gene_13805;gene_10975;gen…
PB.29800.2	gene_65927;gene_64488;gene_54752;gene_8587;gene_64155;gene_56984;gene_38684;gene_20958;gene_8200;gene_81425;gene_73399;gene_67960;gene_64914;gene_62310;gene_55417;gene_47868;gene_46232;gene_44952;gene_43768;gene_42232;gene_35782;gene_25048;gene_22838;gene_16297;gene_11985;gene_11765;gene_11368
PB.6120.2	gene_68727;gene_63217;gene_34417;gene_80850;gene_80787;gene_74894;gene_69145;gene_68653;gene_60127;gene_56012;gene_52688;gene_43281;gene_36962;gene_36559;gene_32650;gene_30733;gene_26282;gene_23011;gene_14108;gene_11221
PB.17894.1	gene_27465;gene_25508;gene_53689;gene_82389;gene_79298;gene_73204;gene_72740;gene_71516;gene_50872;gene_44580;gene_41693;gene_21352;gene_17460;gene_13522;gene_12296;gene_10019;gene_7206;gene_6998;gene_6946;gene_4726;gene_3697;gene_1725
PB.18641.1	gene_40141;gene_82311;gene_62265;gene_60535;gene_49464;gene_44120;gene_18481;gene_7498;gene_1334;gene_85474;gene_84045;gene_81612;gene_80304;gene_76572;gene_75132;gene_74881;gene_72135;gene_71242;gene_67735;gene_63763;gene_56957;gene_55849;gene_48361;gene_45267;gene_36919;gene_31469;gene_28119;gene_22349;gene_20088;gene_16052;gene_12195;gene_12027;gene_4022
PB.5916.3	gene_60761;gene_83171;gene_40426;gene_85394;gene_74215;gene_71054;gene_65130;gene_60007;gene_59667;gene_46040;gene_44881;gene_44045;gene_32648;gene_29985;gene_29346;gene_26281;gene_18318;gene_16495
PB.22262.1	gene_19952;gene_80000;gene_78578;gene_77399;gene_66275;gene_47529;gene_38465;gene_36286;gene_32958;gene_20554;gene_13125;gene_11606
PB.16997.2	gene_80160;gene_30871;gene_14718;gene_62619;gene_58632;gene_58341;gene_52726;gene_48314;gene_42522;gene_33835;gene_31906;gene_16671;gene_15492;gene_913
PB.11544.1	gene_31633;gene_30963;gene_22445
PB.19108.2	gene_29836;gene_78258;gene_65316;gene_58015;gene_57880;gene_51623;gene_37079;gene_34695;gene_29475;gene_12839;gene_7167;gene_5703
PB.3386.1	gene_13580;gene_55208;gene_82122;gene_65421;gene_47876;gene_78407;gene_67556;gene_53886;gene_6669;gene_5512;gene_81453;gene_76640;gene_70598;gene_70099;gene_59753;gene_59695;gene_55956;gene_48372;gene_9471
PB.7729.6	gene_52745;gene_19515;gene_74046;gene_28418;gene_35090;gene_72325;gene_71520;gene_79002;gene_74188;gene_63977;gene_58054;gene_36797;gene_28399;gene_10903;gene_9337;gene_6327;gene_2366
PB.14287.8	gene_54189;gene_44296
PB.17159.1	gene_82658;gene_78813;gene_56725;gene_35828;gene_84890;gene_83483;gene_72433;gene_72228;gene_69278;gene_62614;gene_62533;gene_48463;gene_33370;gene_10234;gene_777
PB.208.4	gene_59;gene_81543;gene_74385;gene_62180;gene_62042;gene_57828;gene_84188;gene_77928;gene_52205;gene_31360;gene_15141;gene_825;gene_71581;gene_69849;gene_61550;gene_39755;gene_38634;gene_36502;gene_33504;gene_32254;gene_32165;gene_30498;gene_29013;gene_24961;gene_13749
PB.14971.2	gene_45969;gene_45180;gene_42572;gene_42339;gene_60606;gene_55411
PB.14845.1	gene_60754;gene_2775;gene_43799;gene_18213;gene_23474;gene_70099;gene_81672;gene_63382;gene_51177;gene_46970;gene_44160;gene_36767;gene_36281;gene_29607;gene_29480;gene_13715;gene_13396;gene_3545;gene_3495;gene_3034;gene_2207;gene_999
PB.20823.1	gene_13580;gene_70493;gene_6256;gene_45305;gene_39605;gene_66461;gene_441;gene_19704;gene_51790;gene_32531;gene_6090;gene_10225;gene_80380;gene_59202;gene_9860;gene_48220;gene_38211;gene_3570;gene_77512;gene_30210;gene_12339;gene_83796;gene_76309;gene_74028;gene_65429;gene_61982;gene_59223;gene_53225;gene_53217;gene_41954;gene_41639;gene_38468;gene_35535;gene_31934;gene_29496;gene_28102;gene_2514…
PB.11077.1	gene_33548;gene_31391;gene_80973;gene_64129;gene_58854;gene_56348;gene_45848;gene_35086;gene_34854;gene_21458;gene_21203;gene_5930;gene_4316;gene_83921;gene_75556;gene_67368;gene_40842;gene_40169;gene_38791;gene_32650;gene_26282;gene_19529;gene_9514;gene_7540;gene_1104
PB.20134.1	gene_78199;gene_77933;gene_55311;gene_38750;gene_35459;gene_27017;gene_25471;gene_15540;gene_10572;gene_9353;gene_6162;gene_1164;gene_388
PB.22850.1	gene_65098;gene_73002;gene_71390;gene_27231;gene_14868;gene_62605;gene_54188;gene_40244;gene_35906;gene_5486
PB.21119.2	gene_63013;gene_24296;gene_64072;gene_64033;gene_51620;gene_37212;gene_36048;gene_21123;gene_19579;gene_19395;gene_6175
PB.14287.18	gene_75939;gene_54189;gene_44296;gene_35907;gene_21308
[truncated: 1,402 more rows]
