# Supplementary material for: Transcriptomic and functional analyses reveal the molecular mechanisms underlying Fe-mediated tobacco resistance to potato virus Y infection
Source: Front Plant Sci. 2023 Mar 30;14:1163679. doi: 10.3389/fpls.2023.1163679 (PMC10098458; doi:10.3389/fpls.2023.1163679)
Supplement: Supplementary file 4 [file Table_4.xlsx]

## Sheet: Sheet1
Table S4. Summary of sequencing reads after filtering.
Sample	Read Number	Base Number	GC Content	%≥Q30
P+Fe1-1	24080564	7204991996	44.26	93.37
P+Fe1-2	19325767	5785485302	43.86	91.67
P+Fe1-3	25728317	7702262128	44.68	93.35
P+Fe3-1	74910058	22419055258	44.66	93.17
P+Fe3-2	21454782	6415446696	45.06	93.23
P+Fe3-3	21567008	6450405518	44.72	93.24
P+Fe9-1	23352988	6991280278	44.35	93.85
P+Fe9-2	24418368	7316059650	44.92	94.15
P+Fe9-3	21166544	6342076792	44.11	93.97
PVY+Fe1-1	71725678	21474499006	45.17	93.74
PVY+Fe1-2	90352169	27051978034	44.89	93.25
PVY+Fe1-3	24841456	7437156524	44.86	93.83
PVY+Fe3-1	24691646	7391293014	44.7	94
PVY+Fe3-2	49052378	14687058354	44.84	93.68
PVY+Fe3-3	40903356	12246776506	44.71	94.01
PVY+Fe9-1	22749509	6809539174	43.38	93.79
PVY+Fe9-2	23594459	7063805982	43.57	93.79
PVY+Fe9-3	28115972	8415189314	43.42	93.18
P+H1-1	44690107	13372079558	44.5	93.81
P+H1-2	25050983	7502009062	44.09	93.74
P+H1-3	73736626	22088935538	44.22	93.76
P+H3-1	22867125	6848469992	44.33	93.84
P+H3-2	77216302	23113072906	44.22	93.69
P+H3-3	33093988	9899875572	44.31	93.99
P+H9-1	23489754	7038916738	44.79	94.09
P+H9-2	80437543	24083922576	44.2	93.78
P+H9-3	46705423	13984716260	44.14	93.49
PVY+H1-1	29885420	8956870164	45.01	93.87
PVY+H1-2	39844405	11920719432	44.35	93.72
PVY+H1-3	21538057	6448587778	45.11	93.19
PVY+H3-1	28004653	8385108296	44.21	93.88
PVY+H3-2	26455079	7923311840	44.34	93.51
PVY+H3-3	31363689	9385926312	44.3	94.08
PVY+H9-1	21945246	6562627142	43.62	93.03
PVY+H9-2	24224249	7249798638	43.42	93.92
PVY+H9-3	25357322	7587891150	43.36	93.69
