# Supplementary material for: Transcriptomic and functional analyses reveal the molecular mechanisms underlying Fe-mediated tobacco resistance to potato virus Y infection
Source: Front Plant Sci. 2023 Mar 30;14:1163679. doi: 10.3389/fpls.2023.1163679 (PMC10098458; doi:10.3389/fpls.2023.1163679)
Supplement: Supplementary file 5 [file Table_5.xlsx]

## Sheet: Sheet1
Table S5. Reads mapped onto the Nicotiana tabacum reference genome
Sample	Total Reads	Mapped reads	Uniquely mapped reads	Multiple mapped reads
P+H1-1	89380214	0.96	0.929	0.031
P+H1-2	50101966	0.9583	0.9306	0.0276
P+H1-3	147473252	0.9604	0.9307	0.0297
PVY+H1-1	59770840	0.9526	0.9232	0.0294
PVY+H1-2	79688810	0.9601	0.9317	0.0284
PVY+H1-3	43076114	0.9496	0.8953	0.0542
P+Fe1-1	48161128	0.9564	0.9235	0.0329
P+Fe1-2	38651534	0.9513	0.9166	0.0347
P+Fe1-3	51456634	0.9482	0.8843	0.0639
PVY+Fe1-1	143451356	0.9297	0.8683	0.0615
PVY+Fe1-2	180704338	0.9511	0.8961	0.0549
PVY+Fe1-3	49682912	0.9539	0.9108	0.0431
P+H3-1	45734250	0.9614	0.9333	0.0281
P+H3-2	154432604	0.9612	0.9273	0.0339
P+H3-3	66187976	0.9621	0.9314	0.0307
PVY+H3-1	56009306	0.9563	0.9239	0.0324
PVY+H3-2	52910158	0.9569	0.9278	0.0291
PVY+H3-3	62727378	0.959	0.9297	0.0294
P+Fe3-1	149820116	0.9591	0.9238	0.0353
P+Fe3-2	42909564	0.9415	0.8778	0.0636
P+Fe3-3	43134016	0.9476	0.8836	0.0641
PVY+Fe3-1	49383292	0.9572	0.9186	0.0386
PVY+Fe3-2	98104756	0.9508	0.9069	0.0439
PVY+Fe3-3	81806712	0.9493	0.9075	0.0417
P+H9-1	46979508	0.9519	0.9247	0.0272
P+H9-2	160875086	0.9619	0.932	0.0299
P+H9-3	93410846	0.9561	0.9291	0.027
PVY+H9-1	43890492	0.8478	0.8253	0.0225
PVY+H9-2	48448498	0.8446	0.8229	0.0218
PVY+H9-3	50714644	0.8214	0.8001	0.0213
P+Fe9-1	46705976	0.9626	0.9361	0.0265
P+Fe9-2	48836736	0.9594	0.9323	0.0272
P+Fe9-3	42333088	0.9598	0.9343	0.0255
PVY+Fe9-1	45499018	0.8348	0.8136	0.0212
PVY+Fe9-2	47188918	0.7928	0.7673	0.0255
PVY+Fe9-3	56231944	0.8005	0.78	0.0204
