# Supplementary material for: Transcriptomic and functional analyses reveal the molecular mechanisms underlying Fe-mediated tobacco resistance to potato virus Y infection
Source: Front Plant Sci. 2023 Mar 30;14:1163679. doi: 10.3389/fpls.2023.1163679 (PMC10098458; doi:10.3389/fpls.2023.1163679)
Supplement: Supplementary file 6 [file Table_6.xlsx]

## Sheet: PVY+H vs. P+H (3dpi)
Table S6. GO analyses of DEGs in PVY+H vs. P+H and PVY+Fe vs. PVY+H.
GO classify1	GO classify2	All gene	DE gene	Genes
Total gene		33883	119
cellular component	extracellular region	3264	21	gene_24848;gene_82626;gene_51626;gene_84198;gene_71064;gene_6132;gene_22129;gene_76460;gene_9311;gene_29395;gene_43566;PB.26125;gene_38892;gene_50747;gene_28022;gene_28340;gene_31648;gene_28342;gene_37357;gene_69016;gene_35569
cellular component	cell	27598	103	gene_42660;PB.12195;gene_37209;gene_31836;gene_16025;gene_58346;gene_32;gene_80125;gene_70168;PB.15004;gene_38327;gene_28340;gene_6698;gene_84820;gene_45794;gene_72636;gene_43566;gene_16569;gene_81524;PB.3827;gene_3140;gene_28966;gene_4627;gene_84198;gene_24848;gene_79952;PB.13072;gene_56684;gene_19273;gene_37912;gene_14850;gene_28342;gene_35569;gene_31512;PB.17073;gene_28022;gene_33039;gene_7187…
cellular component	nucleoid	70	0
cellular component	membrane	14799	54	gene_28340;gene_38327;gene_31648;gene_70168;gene_84820;gene_50747;gene_59221;gene_23962;gene_58346;gene_37357;gene_2558;PB.3827;gene_24848;gene_11515;gene_77930;PB.26125;PB.15886;gene_38892;gene_44075;gene_45794;gene_26681;gene_43566;gene_28022;gene_14723;gene_77095;PB.7106;gene_79219;gene_19273;gene_79952;PB.13072;gene_31512;gene_28342;gene_73505;gene_14850;gene_63019;gene_82210;gene_6132;gene_2…
cellular component	virion	25	0
cellular component	cell junction	4228	22	gene_38892;gene_63599;gene_29395;gene_43566;gene_9311;gene_6132;gene_82210;gene_22129;gene_77930;gene_71064;gene_46643;gene_24848;gene_56684;gene_59221;gene_73505;gene_14850;gene_28342;gene_37357;gene_58346;gene_70168;gene_28340;gene_50747
cellular component	membrane-enclosed lumen	1281	11	gene_22129;gene_64507;gene_6132;gene_84820;gene_44075;gene_23962;gene_37912;gene_38892;gene_43566;gene_29395;gene_26681
cellular component	macromolecular complex	4902	18	gene_71879;gene_8972;gene_38892;PB.15886;gene_57393;gene_14713;gene_29395;gene_43566;gene_23216;gene_74250;gene_2558;gene_22129;gene_6132;PB.17518;PB.13072;gene_42660;gene_38327;gene_6698
cellular component	organelle	23963	83	gene_63019;gene_1644;gene_6132;gene_82210;gene_79627;gene_74250;gene_71064;gene_82626;gene_44198;PB.6699;gene_29395;gene_57393;gene_46118;gene_14723;PB.26610;gene_73505;gene_64507;PB.29919;gene_2558;gene_72971;gene_796;gene_76460;gene_20588;gene_11515;gene_77930;gene_48856;gene_69322;PB.15886;gene_38892;gene_44075;gene_8972;gene_22686;gene_26681;gene_31648;gene_69490;gene_50747;gene_59221;gene_42…
cellular component	extracellular region part	208	2	gene_82626;gene_51626
cellular component	organelle part	11718	49	PB.17518;gene_82626;gene_51626;gene_71064;gene_23216;gene_74250;gene_79627;gene_6132;gene_22129;gene_9311;gene_29395;gene_57393;gene_14713;gene_71879;gene_28022;gene_14723;gene_28342;gene_31512;gene_14850;gene_79952;PB.13072;gene_19273;gene_37912;gene_11515;gene_24848;gene_77930;PB.29919;gene_2558;gene_64507;gene_796;PB.3827;gene_26681;gene_81524;gene_43566;gene_44075;gene_8972;gene_38892;PB.1588…
cellular component	virion part	25	0
cellular component	membrane part	5720	27	gene_58346;gene_23962;PB.13072;gene_70168;gene_38327;gene_14713;gene_57393;gene_29395;gene_43566;gene_26681;PB.15886;gene_47644;gene_38892;gene_44075;gene_71879;PB.26125;gene_473;gene_82626;gene_11515;gene_46643;PB.17518;PB.3827;gene_22129;gene_6132;gene_82210;gene_74250;gene_2558
cellular component	cell part	27964	103	gene_33039;gene_28022;gene_14850;PB.17073;gene_31512;gene_35569;gene_28342;gene_56684;gene_37912;gene_19273;PB.13072;gene_79952;gene_71486;gene_51626;gene_46643;PB.17518;gene_9311;gene_33979;gene_22129;gene_23216;gene_14713;gene_63746;gene_71879;gene_6698;gene_84820;PB.15004;gene_70168;gene_28340;gene_38327;gene_31836;gene_32;gene_80125;gene_58346;gene_16025;gene_42660;gene_37209;PB.12195;gene_84…
cellular component	supramolecular complex	401	0
molecular function	transcription factor activity, protein binding	154	2	PB.15004;PB.29919
molecular function	nucleic acid binding transcription factor activity	2152	1	gene_28966
molecular function	catalytic activity	17273	61	gene_29395;gene_14713;gene_57393;gene_63746;PB.6699;gene_71879;gene_63599;gene_71064;gene_473;PB.22075;gene_51626;gene_46643;gene_28970;gene_9311;gene_22129;gene_63019;gene_23216;PB.26610;gene_73505;gene_14850;gene_31512;PB.27631;gene_28342;gene_5008;gene_35569;gene_56684;gene_19273;PB.3267;PB.7106;gene_61517;gene_14723;gene_66958;gene_28022;gene_44073;gene_26681;gene_45794;gene_44075;gene_8972;g…
molecular function	signal transducer activity	960	0
molecular function	structural molecule activity	1022	0
molecular function	transporter activity	2678	12	gene_70168;gene_79627;gene_82210;gene_82626;gene_473;gene_46643;gene_45794;gene_23962;gene_19273;gene_47644;gene_79219;gene_58346
molecular function	binding	19821	70	gene_14713;gene_63746;gene_71879;gene_46643;PB.17518;gene_9311;gene_22129;gene_23216;gene_14850;gene_31512;gene_35569;gene_28342;gene_56684;gene_19273;gene_79952;PB.13072;gene_5186;gene_28022;gene_43566;gene_81524;gene_24848;gene_3140;PB.3827;gene_28966;gene_80125;gene_69016;gene_58346;gene_16025;gene_64743;gene_6698;gene_84820;PB.15004;gene_28340;gene_38327;gene_57393;gene_29395;gene_63599;gene_…
molecular function	electron carrier activity	560	2	PB.3827;gene_73505
molecular function	antioxidant activity	341	4	gene_9311;gene_69016;gene_77930;gene_14850
molecular function	metallochaperone activity	16	0
molecular function	protein tag	7	0
molecular function	translation regulator activity	9	0
molecular function	nutrient reservoir activity	69	0
molecular function	molecular transducer activity	594	5	gene_38892;gene_22129;gene_6132;gene_29395;gene_43566
molecular function	molecular function regulator	489	1	PB.15034
biological process	reproduction	9596	19	gene_80125;gene_16025;gene_58346;gene_14850;gene_24848;gene_46643;gene_77930;gene_71064;gene_64507;gene_33979;gene_1644;gene_28966;gene_79627;gene_3140;gene_9311;gene_76460;gene_63746;gene_81524;gene_8972
biological process	cell killing	21	0
biological process	immune system process	3430	10	gene_71064;gene_473;gene_24848;gene_9311;gene_64507;gene_16025;gene_35569;gene_69016;gene_63746;gene_79219
biological process	behavior	5	0
biological process	metabolic process	24945	75	gene_35569;gene_28342;PB.27631;gene_31512;gene_14850;PB.13072;gene_79952;gene_56684;gene_28022;gene_63746;gene_14713;gene_71879;gene_46643;PB.17518;gene_51626;gene_23216;gene_22129;gene_9311;gene_58346;gene_16025;gene_69016;gene_80125;gene_31836;gene_64743;gene_42660;gene_84820;gene_38327;gene_28340;gene_70168;gene_43566;gene_45794;gene_24848;gene_84198;gene_28966;gene_3140;PB.3827;gene_5008;gene…
biological process	cellular process	26737	89	gene_3140;PB.3827;gene_4627;gene_28966;gene_24848;gene_45794;gene_43566;gene_16569;gene_81524;gene_70168;gene_38327;gene_28340;gene_6698;gene_84820;gene_42660;gene_37209;gene_64743;gene_80125;gene_32;gene_16025;gene_69016;gene_58346;gene_9311;gene_33979;gene_22129;gene_23216;gene_71486;gene_51626;gene_46643;PB.17518;gene_47644;gene_71879;gene_14713;gene_63746;gene_28022;gene_19273;gene_56684;gene…
biological process	reproductive process	9512	18	gene_58346;gene_16025;gene_80125;gene_14850;gene_46643;gene_24848;gene_71064;gene_77930;gene_28966;gene_79627;gene_64507;gene_33979;gene_76460;gene_9311;gene_3140;gene_81524;gene_63746;gene_8972
biological process	biological adhesion	351	2	gene_58346;gene_46643
biological process	signaling	6058	17	gene_56684;gene_37357;gene_58346;gene_28342;gene_16025;gene_31648;gene_28340;gene_28022;gene_45794;gene_63599;gene_44198;gene_63746;gene_9311;gene_71064;gene_82626;gene_24848;gene_46643
biological process	multicellular organismal process	11195	22	gene_63746;gene_45794;gene_24848;gene_46643;gene_20588;gene_71064;gene_77930;gene_33979;gene_64507;gene_1644;gene_28966;gene_79627;gene_3140;gene_76460;gene_9311;gene_80125;gene_69016;gene_16025;gene_58346;gene_14850;gene_19273;gene_28340
biological process	developmental process	14278	32	gene_79219;gene_19273;gene_14850;gene_63746;gene_23216;gene_79627;gene_33979;gene_1644;gene_9311;gene_46643;gene_51626;gene_71064;gene_473;gene_23962;gene_42660;gene_59221;gene_16025;gene_58346;gene_69016;gene_80125;gene_28340;gene_50747;gene_8972;gene_45794;gene_81524;gene_28966;gene_64507;gene_76460;gene_3140;gene_20588;gene_24848;gene_77930
biological process	growth	4274	10	gene_46643;gene_473;gene_50747;gene_33979;gene_23216;gene_9311;gene_63746;gene_58346;gene_79219;gene_42660
biological process	locomotion	113	0
biological process	single-organism process	24181	74	gene_6698;gene_84820;gene_70168;gene_38327;gene_28340;gene_31836;gene_80125;gene_69016;gene_58346;gene_16025;gene_42660;gene_24848;PB.3827;gene_3140;gene_28966;gene_43566;gene_81524;gene_45794;gene_28022;gene_14850;PB.27631;gene_31512;gene_28342;gene_35569;gene_56684;gene_19273;gene_79952;gene_51626;gene_71486;gene_46643;gene_9311;gene_22129;gene_33979;gene_23216;gene_14713;gene_63746;gene_47644;…
biological process	biological phase	76	0
biological process	rhythmic process	614	1	gene_44198
biological process	response to stimulus	19157	75	gene_47644;gene_71879;gene_14713;gene_63746;gene_9311;gene_33979;gene_22129;gene_36414;gene_71486;gene_51626;gene_46643;PB.17518;gene_19273;gene_56684;gene_37912;gene_79952;gene_14850;gene_35569;gene_28342;gene_28022;gene_45794;gene_16569;gene_43566;gene_3140;gene_4627;gene_28966;gene_84198;gene_24848;PB.24814;gene_37209;gene_31836;gene_32;gene_80125;gene_58346;gene_16025;gene_69016;gene_70168;ge…
biological process	localization	11175	42	gene_43566;gene_38892;gene_24848;gene_2558;gene_69016;gene_58346;gene_42181;gene_23962;gene_42660;gene_84820;gene_70168;gene_31648;gene_28340;gene_29395;gene_57393;gene_14713;gene_71879;gene_47644;gene_44198;gene_63599;gene_71486;gene_51626;gene_82626;gene_71064;gene_473;gene_46643;gene_9311;gene_74250;gene_79627;gene_23216;gene_22129;gene_6132;gene_82210;gene_73505;PB.27631;gene_79952;gene_19273…
biological process	multi-organism process	7027	23	gene_16025;gene_35569;gene_58346;gene_69016;gene_79219;gene_23962;gene_79952;gene_84820;gene_63746;gene_43566;gene_29395;gene_45794;gene_38892;gene_28970;gene_46643;gene_24848;gene_82626;gene_71064;gene_473;gene_22129;gene_6132;gene_64507;gene_9311
biological process	biological regulation	16809	50	gene_73505;gene_28342;gene_35569;gene_56684;gene_14723;gene_44073;gene_28022;gene_29395;gene_14713;gene_57393;gene_63746;gene_47644;gene_71879;gene_63599;gene_44198;gene_71064;gene_82626;gene_51626;gene_46643;gene_9311;gene_22129;gene_33979;gene_6132;gene_1644;gene_82210;gene_79627;gene_74250;gene_80125;gene_37357;gene_58346;gene_16025;gene_59221;gene_50747;gene_31648;gene_70168;PB.15004;gene_383…
biological process	cellular component organization or biogenesis	12949	36	gene_37912;gene_28342;gene_28022;gene_46118;gene_14723;gene_44198;gene_71879;gene_63746;gene_57393;gene_14713;gene_22129;gene_6132;gene_23216;gene_9311;gene_46643;gene_71064;gene_71486;gene_82626;gene_42660;gene_59221;gene_69016;gene_58346;gene_16025;gene_37357;gene_28340;gene_38327;gene_31648;gene_50747;gene_38892;gene_81524;gene_43566;gene_16569;gene_64507;gene_2558;gene_76460;gene_24848
biological process	detoxification	939	14	gene_28022;gene_28966;gene_28340;gene_9311;gene_31648;gene_46643;gene_77930;gene_63599;gene_56684;gene_28342;gene_69016;gene_58346;gene_37357;gene_14850

## Sheet: PVY+H vs. P+H (9dpi)
Table S6. GO analyses of DEGs in PVY+H vs. P+H and PVY+Fe vs. PVY+H.
GO classify1	GO classify2	All gene	DE gene	Genes
Total gene		33883	7600
cellular component	extracellular region	3264	1078	gene_36963;gene_77013;gene_43083;gene_26036;PB.25495;gene_17433;gene_76571;gene_82488;PB.7166;gene_6595;gene_73109;gene_76304;gene_79043;gene_55016;gene_14671;gene_29756;gene_26748;gene_16095;gene_51168;gene_76976;gene_62167;gene_9187;gene_71127;gene_25207;gene_63303;gene_10008;gene_79051;gene_81335;gene_69793;gene_21426;gene_715;gene_72914;gene_73731;PB.16280;gene_5606;gene_84759;gene_41530;gene…
cellular component	cell	27598	6273	gene_68406;gene_60867;gene_12091;gene_72096;gene_13911;gene_52341;PB.13663;gene_59915;gene_1048;gene_60753;gene_47924;gene_10919;gene_56983;gene_36351;gene_57938;gene_38219;gene_36297;gene_12513;gene_38318;gene_65268;gene_26458;gene_69077;gene_52993;gene_77192;gene_74391;gene_33770;gene_37751;gene_59800;gene_41983;gene_36418;gene_72883;gene_63636;gene_81997;gene_55033;gene_78744;gene_38163;gene_1…
821;gene_25971;gene_36790;gene_20918;gene_18099;gene_51673;gene_25822;gene_7335;gene_24056;gene_28318;gene_38746;PB.2652;gene_84812;gene_11791;gene_67576;gene_61257;gene_11877;gene_15270;gene_39492;gene_49836;gene_23834;gene_6416;gene_4125;gene_33938;gene_46829;gene_31537;gene_73103;gene_59842;gene_64996;gene_30456;gene_67517;gene_22311;gene_70815;gene_56957;gene_49971;PB.29695;gene_2066;gene_253…
562;gene_30956;gene_11384;gene_12499;gene_33288;gene_36397;gene_81035;gene_3107;gene_65443;gene_81793;gene_79776;gene_66957;gene_65056;gene_73673;gene_55231;gene_11949;gene_34582;gene_63948;gene_71519;gene_81784;gene_3558;gene_6254;gene_4138;gene_14482;gene_64247;gene_72955;gene_44585;gene_37871;gene_65716;gene_84699;gene_71012;gene_8226;gene_41968;gene_44965;gene_60522;gene_22396;gene_19016;gene…
cellular component	nucleoid	70	17	gene_58154;gene_8911;gene_68806;gene_58168;gene_20058;gene_81696;gene_54355;gene_26733;gene_41412;gene_33735;gene_40789;gene_22057;gene_4872;gene_20061;gene_35316;gene_20916;gene_41983
cellular component	membrane	14799	3793	gene_73642;gene_23478;gene_33891;gene_24989;gene_62150;gene_50901;gene_42089;gene_63925;gene_33105;gene_28921;gene_71995;gene_53127;gene_64411;gene_60309;gene_4695;gene_83601;gene_54707;gene_9013;gene_84315;gene_38370;gene_2918;gene_24159;gene_46501;gene_35581;gene_56977;gene_45218;gene_11630;gene_70883;gene_33874;gene_77056;gene_52078;gene_58174;gene_30878;gene_79219;gene_50352;gene_7905;gene_43…
_55653;gene_38588;gene_63647;gene_27447;gene_62467;gene_39479;PB.4190;gene_45285;gene_53846;gene_34106;gene_74613;gene_9811;gene_56896;gene_3064;gene_6485;gene_59188;gene_53274;gene_36596;gene_17975;PB.29397;gene_65415;gene_53880;gene_74112;gene_55912;gene_46758;gene_78629;gene_46691;gene_31376;gene_39033;gene_7231;gene_15835;gene_39091;gene_11802;gene_80940;gene_3928;gene_71064;gene_12289;gene_4…
cellular component	virion	25	2	gene_30210;PB.5534
cellular component	cell junction	4228	1128	gene_3728;gene_75131;gene_45691;gene_26520;gene_75920;gene_8911;gene_41591;gene_14481;gene_12074;gene_71657;gene_35408;gene_12782;gene_83407;gene_22883;gene_62933;gene_3929;gene_72131;gene_59730;gene_35580;gene_11879;gene_35380;gene_10315;gene_10083;gene_3433;gene_72271;gene_58310;gene_79787;gene_59221;gene_35054;gene_62659;gene_20868;gene_76153;gene_72824;gene_79572;gene_61487;gene_55387;gene_14…
cellular component	membrane-enclosed lumen	1281	195	PB.24910;gene_15335;gene_77193;gene_57335;gene_66710;gene_47400;PB.16845;gene_37568;gene_2377;PB.25712;gene_42430;gene_51440;PB.9173;gene_32578;gene_36418;gene_20956;gene_26681;gene_26740;gene_37840;gene_84564;gene_22061;gene_43566;gene_17923;gene_29200;gene_21045;gene_73730;gene_66229;gene_27201;gene_9012;gene_51011;gene_56679;gene_75131;gene_26520;PB.12701;gene_2552;gene_70198;gene_12513;PB.924…
cellular component	macromolecular complex	4902	939	gene_35266;gene_32839;PB.4252;gene_42412;gene_6693;gene_8310;gene_43814;gene_84662;gene_17830;gene_74250;PB.10340;gene_26350;gene_39517;gene_14488;gene_65515;gene_78841;gene_81016;gene_50122;gene_1151;PB.6830;gene_30495;gene_30214;gene_73192;gene_39350;PB.7022;gene_28095;gene_4962;gene_63995;PB.12199;gene_78437;gene_77058;PB.25965;gene_5251;gene_68506;gene_65527;gene_58432;gene_83916;gene_24169;g…
cellular component	organelle	23963	5325	PB.29153;gene_37392;gene_66604;gene_73552;gene_15054;gene_58267;gene_44531;gene_12366;gene_64357;gene_73758;PB.6447;gene_44243;gene_81908;gene_17417;gene_31220;gene_44000;gene_62362;gene_71628;gene_30992;gene_11844;gene_17565;gene_62526;gene_30372;gene_37895;gene_24564;gene_36983;gene_55274;gene_54427;gene_74795;gene_44993;gene_18349;gene_58817;gene_41337;gene_43866;gene_63856;gene_73893;PB.625;g…
116;gene_40924;gene_27828;gene_41488;gene_25285;gene_78924;gene_22324;gene_58401;gene_83362;gene_82522;gene_65799;gene_17388;gene_40754;gene_38588;gene_55653;gene_27447;gene_64196;gene_21644;gene_81524;PB.20256;gene_76960;gene_34106;gene_9811;gene_32039;gene_45285;gene_18829;gene_40476;gene_76182;gene_30468;gene_46677;gene_48099;gene_47942;gene_38021;gene_65240;gene_2257;gene_3532;gene_38305;gene…
cellular component	extracellular region part	208	58	gene_32704;gene_32144;gene_68378;gene_34238;gene_72890;PB.14776;gene_7681;gene_32143;gene_69183;gene_77513;gene_56625;gene_21516;gene_33288;gene_82728;gene_28614;gene_43166;PB.2754;gene_9475;gene_30630;gene_16255;gene_8314;gene_8950;gene_46883;gene_63730;gene_37568;gene_20776;gene_46381;gene_71122;gene_28721;gene_51623;gene_82072;gene_19713;gene_51947;gene_22790;gene_16663;gene_13821;gene_50646;g…
cellular component	organelle part	11718	2672	gene_20561;gene_37023;gene_902;gene_73702;gene_64484;gene_41140;gene_83491;gene_53754;gene_15971;gene_48808;gene_23866;PB.733;gene_67031;PB.25965;gene_77058;gene_5251;gene_14341;gene_35598;gene_28095;gene_13949;gene_6271;gene_53592;gene_50122;gene_83992;gene_78841;gene_30495;gene_70792;gene_48929;gene_8680;gene_83012;gene_9828;gene_84662;gene_59667;gene_26565;gene_42412;gene_8310;gene_33333;gene_…
cellular component	virion part	25	2	PB.5534;gene_30210
cellular component	membrane part	5720	1566	gene_62362;gene_17565;gene_39262;gene_62115;gene_63197;PB.5231;gene_29348;gene_4066;gene_22362;gene_12366;gene_80019;gene_27062;gene_71279;gene_40535;gene_73303;PB.1671;gene_40046;gene_59136;gene_53129;gene_35276;gene_59490;gene_33035;gene_30735;PB.20618;gene_57393;gene_43185;gene_43866;PB.625;gene_48565;gene_34311;gene_35349;gene_70130;gene_34877;gene_13929;PB.15224;gene_6346;gene_34322;gene_412…
cellular component	cell part	27964	6361	gene_63469;gene_29913;gene_16709;gene_36103;gene_47812;gene_47481;gene_13;PB.3903;gene_2819;PB.5231;gene_22362;gene_37263;gene_65831;gene_26377;gene_23122;gene_44074;gene_9368;gene_20540;gene_16491;gene_46511;gene_30982;gene_59229;gene_28966;gene_5212;gene_23529;gene_53129;PB.20995;gene_35276;gene_59490;gene_66199;gene_24585;gene_75811;gene_57393;gene_54231;gene_34311;gene_48565;gene_30766;gene_2…
ne_77931;gene_67292;gene_33293;gene_42527;gene_66242;gene_81143;gene_26948;gene_11272;gene_18601;gene_4008;PB.27462;gene_67145;gene_59587;PB.14144;gene_28330;gene_1795;gene_9434;gene_14465;gene_43166;gene_67983;gene_22163;gene_17930;gene_35241;gene_55879;gene_13324;gene_10905;gene_63347;gene_39910;gene_4123;gene_39298;gene_61782;gene_61044;gene_6555;gene_53043;PB.309;PB.16657;gene_6440;gene_22182…
5;gene_49408;gene_37288;gene_57400;PB.25940;PB.9726;gene_59936;gene_1332;gene_77193;gene_38307;gene_9305;gene_46987;gene_30765;gene_62797;gene_21397;gene_34376;gene_15888;PB.7499;gene_66024;gene_74201;gene_6030;gene_36774;gene_3368;gene_27103;gene_76197;gene_42791;PB.24590;gene_41225;gene_67076;gene_33193;gene_73513;gene_25798;PB.11508;gene_14856;gene_57015;gene_72442;gene_71387;gene_42248;gene_3…
cellular component	supramolecular complex	401	163	gene_36190;gene_62005;gene_60720;gene_8168;gene_12782;gene_25136;gene_41798;gene_57426;gene_39632;gene_73298;gene_17261;gene_63794;gene_52627;gene_15572;gene_41802;gene_67070;gene_43141;gene_36233;gene_7497;gene_13077;gene_40142;gene_57015;gene_39826;PB.28195;gene_10134;gene_38163;gene_34287;gene_16724;gene_55880;gene_28303;gene_54024;gene_33187;gene_56464;gene_37352;gene_29633;gene_66378;gene_52…
molecular function	transcription factor activity, protein binding	154	19	PB.12690;gene_31978;gene_64700;gene_48554;gene_2673;gene_13802;gene_38219;gene_24751;PB.29919;gene_35086;gene_65994;gene_34990;gene_13804;PB.15004;gene_16814;gene_39868;gene_5453;gene_28019;gene_29042
molecular function	nucleic acid binding transcription factor activity	2152	482	gene_85000;gene_81211;gene_35912;gene_19690;gene_72441;gene_46349;gene_27647;gene_66334;gene_51682;gene_6915;gene_41493;gene_57286;gene_10826;gene_23521;gene_35086;gene_62417;gene_30717;gene_17101;gene_72876;gene_41843;gene_34203;gene_61208;gene_66580;gene_81202;gene_67117;gene_69097;gene_85220;gene_29274;gene_29894;gene_13778;gene_73875;gene_49846;gene_23574;gene_27367;gene_64151;gene_27371;gene…
molecular function	catalytic activity	17273	4191	gene_39825;gene_78298;gene_73594;gene_13125;gene_48554;gene_67303;gene_81041;gene_26036;gene_76304;PB.7166;gene_17433;PB.8594;gene_38845;gene_71127;gene_30859;gene_62167;gene_21162;gene_51168;gene_32664;gene_32828;gene_67764;gene_63520;gene_44596;gene_62963;gene_84811;gene_72823;gene_12604;gene_4033;PB.8791;gene_72914;gene_28957;PB.26820;gene_35389;gene_15781;gene_58112;gene_21025;gene_65989;gene…
_77833;gene_22883;gene_63549;gene_71222;gene_3929;gene_36597;gene_82884;gene_53413;gene_35408;gene_72456;gene_77059;gene_56950;gene_72575;gene_58057;PB.12229;gene_68634;gene_12782;gene_35352;gene_32519;gene_42140;gene_18137;gene_23292;gene_78295;gene_12330;gene_82401;gene_25521;gene_29905;gene_77175;gene_26712;gene_66732;gene_20963;gene_54042;gene_51334;gene_54564;gene_73894;gene_2386;gene_63812;…
molecular function	signal transducer activity	960	268	gene_49207;gene_76304;gene_25962;gene_28365;gene_33891;PB.20457;gene_59895;gene_55594;gene_7846;gene_16127;gene_28921;gene_14671;gene_81651;gene_54931;gene_53127;gene_23747;gene_84489;gene_3362;gene_45753;gene_72421;gene_24159;gene_73731;gene_2194;gene_15781;gene_71784;gene_2162;gene_83019;gene_72764;gene_36144;gene_24575;gene_6696;gene_29001;gene_66774;gene_37380;gene_76976;gene_14842;gene_34316…
molecular function	structural molecule activity	1022	186	gene_66038;gene_43712;PB.10340;gene_40126;gene_52519;PB.24970;gene_42412;gene_81861;gene_80520;gene_59667;gene_17083;gene_27828;gene_30292;gene_28318;gene_5528;gene_26159;gene_12546;gene_9536;gene_42286;gene_18867;gene_34065;PB.18755;gene_2155;gene_82406;gene_38160;gene_33650;PB.1336;gene_50623;gene_67730;gene_82559;gene_36109;gene_20972;gene_77359;gene_72367;gene_38448;gene_83288;gene_31106;gene…
molecular function	transporter activity	2678	629	gene_43550;gene_16255;gene_43536;gene_82240;gene_81878;gene_11805;gene_39275;gene_15753;gene_1010;gene_34699;gene_26615;gene_81270;PB.8430;gene_73553;PB.7850;gene_20126;gene_68735;gene_73103;gene_43716;gene_18384;gene_30456;gene_36580;gene_77431;gene_6464;gene_31134;gene_42477;gene_39117;gene_27900;gene_68401;gene_82270;gene_49836;gene_12136;gene_12481;gene_70398;gene_50635;gene_7335;gene_73384;g…
molecular function	binding	19821	4485	gene_77701;gene_8332;PB.16845;PB.14386;PB.10704;gene_60410;gene_121;gene_13796;gene_83483;PB.27298;gene_31746;gene_52501;gene_37736;gene_84130;gene_22616;gene_58520;PB.17009;gene_27232;gene_58296;gene_63576;gene_15572;gene_9224;gene_51779;gene_22326;gene_56578;gene_16442;gene_51978;gene_3340;gene_22057;gene_9739;gene_78206;gene_30492;PB.28525;gene_22034;gene_10448;gene_53109;gene_82908;gene_75200…
e_35054;gene_76153;gene_69271;gene_74320;gene_58310;gene_34629;gene_41802;gene_5773;gene_24645;gene_12074;gene_3082;gene_3030;gene_82443;gene_28229;gene_18630;gene_68150;PB.22194;gene_8133;gene_35894;gene_8168;gene_48649;gene_62933;gene_48623;gene_34690;gene_21899;gene_59100;gene_1795;gene_28330;PB.14144;gene_67145;gene_4008;gene_67983;gene_17930;gene_22163;gene_77931;gene_79897;gene_41648;gene_2…
molecular function	electron carrier activity	560	172	gene_18443;gene_73503;gene_41395;PB.4783;gene_51409;gene_59709;gene_21116;gene_71142;PB.28575;gene_2555;gene_82631;gene_36894;gene_16450;gene_73192;gene_79737;gene_70971;gene_65428;gene_78;gene_27511;gene_50350;gene_3981;PB.22650;gene_69025;gene_24805;gene_82796;gene_7114;gene_37144;gene_7634;PB.7647;gene_12066;gene_51223;gene_917;gene_14321;gene_33542;gene_34106;gene_85204;gene_72318;gene_27604;…
molecular function	antioxidant activity	341	114	gene_49408;gene_42369;gene_75868;gene_28255;gene_45517;gene_58304;gene_61618;gene_19820;gene_36782;gene_17386;gene_61763;gene_72384;gene_65807;gene_23391;gene_25953;gene_63775;gene_35266;gene_41983;gene_64976;gene_57377;gene_32529;gene_17830;gene_31720;gene_66387;gene_30252;gene_64712;PB.14776;gene_16724;gene_42478;gene_42749;PB.7221;gene_16708;gene_80112;gene_84106;gene_20009;gene_80730;gene_769…
molecular function	metallochaperone activity	16	4	gene_70045;gene_64300;gene_28394;gene_66730
molecular function	protein tag	7	0
molecular function	translation regulator activity	9	0
molecular function	nutrient reservoir activity	69	27	gene_23391;PB.7237;PB.19257;gene_20776;gene_26379;gene_44178;gene_9051;gene_57636;gene_41591;PB.11508;gene_15971;gene_81024;PB.10034;gene_14486;gene_28349;PB.2754;gene_30630;gene_8950;gene_43395;PB.14776;gene_15472;gene_44527;gene_39750;gene_14408;gene_27574;PB.22304;gene_29750
molecular function	molecular transducer activity	594	178	gene_84489;gene_3362;gene_10873;gene_75472;gene_72421;gene_24159;gene_81651;gene_54931;gene_22155;gene_31358;gene_23747;gene_27661;gene_16058;gene_18829;gene_7846;gene_16127;gene_28921;gene_14671;gene_51499;gene_49207;gene_42743;gene_11258;gene_76304;gene_33891;PB.20457;gene_53363;gene_71663;gene_34316;gene_14842;gene_49479;gene_63520;gene_78122;gene_13758;gene_20474;gene_35371;gene_66774;gene_37…
molecular function	molecular function regulator	489	135	PB.17095;gene_19191;gene_18438;gene_84007;gene_26654;gene_72320;PB.8760;gene_45793;gene_74601;PB.7499;gene_66024;gene_632;gene_68191;gene_27775;gene_1048;gene_16028;gene_82908;gene_36899;gene_71510;PB.568;gene_62912;gene_3006;gene_50506;gene_59936;gene_75201;gene_84106;gene_35388;gene_76048;gene_55652;gene_31412;gene_28968;gene_66231;gene_21020;PB.20150;gene_35043;gene_51168;gene_8922;gene_57138;…
biological process	reproduction	9596	2225	gene_3624;gene_38929;PB.15742;gene_77559;gene_68749;gene_23236;gene_40375;gene_75371;gene_67458;gene_28066;gene_72734;gene_19914;gene_69988;gene_23710;gene_24586;gene_65786;gene_63542;gene_49479;gene_9184;gene_81916;gene_52646;gene_50643;gene_28534;gene_35634;gene_8840;gene_83098;gene_73923;gene_47809;gene_49988;gene_12205;gene_70911;gene_13797;gene_32410;gene_520;gene_36520;gene_21129;gene_26390…
biological process	cell killing	21	13	gene_81062;gene_13206;gene_49838;PB.4364;gene_21516;PB.11517;gene_65208;PB.24548;PB.24547;PB.24816;gene_25937;gene_27775;gene_60031
biological process	immune system process	3430	1005	gene_10032;gene_23731;gene_84699;gene_79918;gene_68913;gene_64299;gene_45201;gene_81467;gene_38545;gene_13199;gene_71663;gene_11949;gene_37615;gene_63948;gene_51701;gene_66957;gene_12885;gene_13032;gene_72955;gene_4306;gene_34625;gene_16058;gene_73271;gene_68771;gene_13759;gene_69241;gene_71191;gene_33320;gene_57759;gene_66200;gene_42743;gene_25621;gene_2720;gene_83020;gene_64077;gene_81147;gene_…
biological process	behavior	5	4	gene_29438;gene_25588;gene_2257;gene_65268
biological process	metabolic process	24945	5804	gene_10852;gene_7634;gene_43527;gene_81979;gene_39955;gene_43985;gene_2962;PB.290;gene_55346;gene_35086;gene_29496;gene_62790;gene_63155;gene_78079;gene_69097;gene_15675;gene_5580;gene_52202;gene_64151;gene_27739;gene_30381;gene_5648;PB.15544;gene_36894;gene_30946;gene_74838;gene_70398;gene_84234;gene_19847;gene_35277;gene_67981;gene_44849;gene_23585;gene_53335;gene_26444;gene_4929;gene_16855;gen…
;gene_72912;gene_33516;gene_57836;gene_19640;gene_83690;gene_6775;gene_69030;gene_22289;gene_41334;gene_38699;gene_69966;gene_47018;gene_3140;gene_12066;gene_33506;gene_43395;gene_24805;PB.25058;gene_58432;gene_47605;gene_16820;PB.11359;gene_4811;gene_4962;gene_78437;gene_1108;gene_59116;gene_84330;gene_80790;gene_70511;gene_67338;gene_28340;gene_2555;gene_73694;gene_1151;PB.29699;PB.3267;gene_25…
biological process	cellular process	26737	6124	gene_62329;gene_47328;gene_35874;gene_74287;gene_48239;gene_69976;gene_78781;gene_46427;gene_41686;PB.365;gene_4407;gene_67189;gene_21319;gene_68390;PB.8199;gene_17688;gene_22029;PB.10464;gene_7632;gene_84097;gene_9210;gene_5264;gene_36298;gene_50009;gene_16688;gene_9092;gene_1691;gene_8927;gene_440;gene_64107;gene_70382;gene_27469;gene_2159;gene_20058;gene_19220;gene_23653;gene_39982;gene_78745;…
ene_84589;gene_23884;gene_18837;gene_58732;gene_74373;gene_62509;gene_40594;PB.13069;gene_67564;gene_36872;PB.27672;gene_73344;gene_84651;gene_41485;gene_67725;gene_39991;gene_36991;gene_42270;gene_5862;gene_63984;gene_71545;gene_70972;gene_23442;gene_62482;gene_58154;gene_28341;gene_25592;gene_24126;gene_48845;gene_79361;gene_82602;gene_84018;gene_69883;gene_69621;gene_43528;gene_84820;gene_2472…
ne_40774;gene_74659;gene_15871;gene_25823;gene_83520;gene_13667;gene_68511;gene_35425;gene_72095;gene_69928;gene_65282;gene_25503;gene_5234;gene_11139;gene_28553;gene_77097;gene_34832;gene_3012;PB.1932;gene_58531
biological process	reproductive process	9512	2213	gene_39163;gene_72215;gene_81359;gene_57339;gene_37381;gene_5037;gene_67823;gene_26595;gene_83761;gene_36190;gene_794;gene_50655;gene_31378;gene_21045;gene_36233;gene_71557;gene_77353;gene_19988;gene_22569;gene_31854;gene_61166;gene_77459;gene_69098;gene_76309;gene_10251;gene_44594;gene_28303;gene_28560;gene_1448;gene_68210;gene_77162;gene_2547;gene_63196;gene_66088;gene_9841;gene_58312;gene_9184…
biological process	biological adhesion	351	67	gene_66203;gene_43527;gene_12074;gene_74572;gene_10226;gene_22397;gene_7809;gene_16195;gene_27201;gene_71027;gene_21672;gene_77950;gene_41843;gene_63155;gene_75089;gene_71803;gene_9202;gene_75556;gene_76960;gene_84571;gene_58484;gene_45125;gene_46643;gene_36540;gene_29633;gene_36199;gene_78552;gene_59730;gene_39059;gene_814;gene_39517;gene_65950;gene_63196;gene_48974;gene_25389;gene_58346;gene_43…
biological process	signaling	6058	1562	gene_19841;gene_6696;gene_84932;gene_66774;gene_13716;gene_84026;gene_32175;gene_32946;gene_85138;gene_50301;gene_75061;gene_22785;gene_28022;gene_29042;gene_27352;gene_36144;gene_79774;gene_83019;gene_32601;gene_42617;gene_72913;gene_27796;gene_75254;gene_24248;gene_59435;gene_65431;gene_67173;gene_37334;gene_1208;gene_64476;gene_44730;gene_23747;gene_22347;gene_22101;gene_72421;gene_6255;gene_1…
biological process	multicellular organismal process	11195	2558	gene_58484;gene_6272;gene_39350;gene_52759;gene_83916;gene_21269;gene_66644;gene_18224;gene_3108;gene_61649;gene_14290;gene_22568;gene_83217;gene_24342;gene_71521;gene_22022;gene_39517;gene_12208;gene_43712;gene_54967;gene_26350;gene_1805;gene_59655;gene_2840;gene_65830;gene_50623;gene_71852;gene_18725;gene_45125;gene_6586;gene_38359;gene_45903;gene_62015;gene_74535;gene_18867;gene_65925;gene_389…
biological process	developmental process	14278	3410	gene_33305;gene_31803;gene_37040;gene_25126;gene_77701;gene_2483;gene_15335;gene_5659;gene_61045;gene_39826;gene_52501;gene_29200;gene_42639;gene_13796;gene_83199;gene_63978;gene_69519;gene_84130;gene_68759;gene_43720;gene_76048;gene_12836;gene_37736;gene_1627;gene_36635;gene_58520;gene_78548;gene_5623;gene_57118;gene_58296;gene_45671;gene_27232;gene_10132;gene_9224;gene_11197;gene_15572;gene_434…
0667;gene_79787;gene_47892;gene_72271;gene_18137;gene_32519;gene_34229;gene_35352;gene_73654;gene_75131;gene_45691;gene_78295;gene_3728;gene_36433;gene_82884;gene_36597;gene_53413;gene_13429;gene_22883;gene_11279;gene_36105;gene_83407;gene_65556;gene_12782;gene_64507;gene_46586;gene_68634;gene_36616;gene_58057;gene_72575;gene_31757;gene_56950;gene_71657;gene_72456;gene_35408;gene_997;gene_1964;ge…
biological process	growth	4274	1159	gene_40475;gene_84108;gene_35653;gene_45749;gene_41071;gene_21441;gene_77;gene_54338;gene_39159;gene_74494;gene_65859;gene_72832;gene_44753;gene_1254;gene_71656;gene_28074;gene_16345;gene_26983;gene_68207;gene_11029;gene_17884;gene_6813;gene_6817;gene_31917;gene_40078;gene_58586;gene_66105;gene_43436;gene_70523;gene_6259;gene_59121;gene_1183;gene_78923;gene_17083;gene_38890;gene_77509;gene_43895;…
biological process	locomotion	113	25	gene_29265;gene_8456;gene_15208;gene_3034;gene_6813;gene_7096;gene_3574;gene_13;gene_20477;gene_53581;gene_16672;gene_58199;gene_60906;gene_49184;gene_42102;gene_71595;gene_80657;gene_29042;gene_4883;gene_41170;gene_5453;gene_38219;gene_11308;gene_16095;gene_24751
biological process	single-organism process	24181	5774	gene_75576;gene_64031;gene_33652;gene_70283;gene_17639;gene_25045;gene_70073;gene_84881;gene_57090;gene_7817;gene_11304;gene_76064;gene_70045;gene_78258;gene_36649;gene_25962;gene_9607;gene_64319;gene_60850;gene_16396;gene_69302;gene_10225;gene_4623;gene_4715;PB.1068;gene_13640;gene_41596;PB.23242;gene_84233;gene_71048;gene_42062;gene_33905;gene_24140;gene_66898;gene_40549;gene_78628;gene_25331;g…
81524;gene_55653;gene_38588;PB.3904;gene_27447;gene_78629;gene_31376;gene_46691;gene_39033;gene_15835;gene_39091;gene_2099;gene_11802;gene_80940;gene_71064;gene_58756;gene_42982;gene_29346;gene_82080;gene_24752;gene_2949;gene_35552;gene_26553;gene_35232;gene_17975;gene_3299;gene_53880;gene_74112;gene_39723;gene_83424;gene_11562;gene_5259;gene_42246;gene_26545;gene_67816;gene_64715;gene_62469;gene…
biological process	biological phase	76	3	gene_120;gene_13590;gene_23757
biological process	rhythmic process	614	117	gene_28365;gene_59188;gene_16842;gene_59647;gene_28003;gene_85417;gene_7470;gene_72083;gene_36578;gene_34048;gene_64319;gene_1110;gene_21525;gene_61596;gene_57610;gene_75614;gene_24708;gene_67052;gene_70815;gene_33242;gene_63590;gene_18775;gene_4590;gene_53581;gene_64700;gene_59887;gene_42572;gene_19094;gene_16841;gene_45749;gene_63885;gene_2365;gene_44178;gene_73352;gene_22000;gene_186;gene_4178…
biological process	response to stimulus	19157	4723	gene_44594;gene_28303;gene_28560;gene_13909;gene_38757;gene_61392;gene_68210;gene_2547;gene_12708;gene_58549;gene_63196;gene_42419;gene_9841;gene_44033;gene_17274;gene_73304;gene_39163;gene_75556;gene_81359;gene_37381;gene_57339;gene_67823;gene_5037;gene_26595;gene_33043;gene_36190;gene_83696;gene_50655;gene_794;gene_69965;gene_31378;gene_6099;gene_21045;gene_78573;gene_71557;gene_77353;gene_2161…
e_20883;gene_16580;gene_51334;gene_79919;gene_79404;gene_56415;gene_71126;gene_84782;gene_59919;gene_54709;gene_23429;gene_79320;gene_79396;PB.5329;gene_85067;gene_51097;gene_702;gene_38574;gene_81939;gene_16233;gene_75292;gene_72177;gene_64051;gene_38907;gene_51838;gene_61958;gene_68812;gene_20471;gene_31583;gene_36199;gene_63452;gene_13273;gene_77001;gene_2694;gene_83527;gene_79272;gene_69198;g…
biological process	localization	11175	2743	gene_8342;gene_73875;gene_9714;gene_59959;gene_50961;gene_34203;gene_28714;gene_49269;gene_41493;gene_36449;gene_57613;gene_7760;gene_12957;gene_74794;gene_73663;gene_14356;gene_14869;gene_64976;gene_57543;gene_63154;gene_5250;gene_54089;gene_40787;gene_43884;gene_16375;gene_45469;gene_64300;gene_5842;gene_77431;gene_2398;gene_55385;gene_37597;gene_4557;gene_19229;gene_13035;gene_19330;gene_82270…
biological process	multi-organism process	7027	2019	gene_32184;gene_42142;gene_4911;gene_66270;gene_76938;gene_65356;gene_2507;gene_30963;gene_36943;gene_9776;gene_74572;gene_10302;gene_24030;gene_71658;gene_26042;gene_23289;gene_74616;gene_37079;gene_579;gene_6712;gene_27627;gene_28884;gene_26641;gene_26180;gene_54405;gene_67033;gene_65807;gene_23823;gene_53070;gene_72696;gene_73174;gene_57636;gene_24848;gene_42098;gene_2182;gene_72485;gene_10255…
biological process	biological regulation	16809	4120	gene_2345;gene_4140;gene_49616;gene_12282;gene_39304;gene_72362;gene_27898;gene_23391;gene_67726;gene_36899;gene_395;gene_10006;gene_64699;gene_68840;gene_40165;gene_34287;gene_70923;gene_11329;gene_6157;gene_40002;gene_49761;gene_10134;gene_22061;gene_65328;gene_52998;PB.8760;gene_2052;gene_70007;gene_20451;gene_11220;gene_46048;gene_78764;gene_63794;gene_75732;gene_79811;gene_58285;gene_71061;g…
ene_11308;gene_81357;gene_17429;gene_1494;gene_2564;gene_25133;gene_23845;gene_74737;gene_16775;gene_82512;gene_33783;gene_40011;gene_73175;gene_4306;gene_24881;gene_68307;gene_82483;gene_12992;gene_4293;gene_23271;gene_9536;gene_33869;gene_21580;gene_5320;gene_46232;gene_28349;gene_70238;gene_81861;gene_23906;gene_12201;gene_16802;gene_52389;gene_28304;gene_61544;gene_55679;gene_30753;gene_37666…
biological process	cellular component organization or biogenesis	12949	3108	gene_69241;gene_3085;gene_37188;gene_83020;gene_71402;gene_75200;gene_13591;gene_84652;gene_68028;gene_77068;gene_81683;gene_84333;gene_51544;gene_57564;gene_79925;gene_47322;gene_43280;gene_63889;gene_56469;gene_22351;gene_47284;gene_23731;gene_63081;gene_82188;gene_33494;gene_6978;gene_5099;gene_43039;gene_81902;PB.6165;gene_29908;gene_34177;gene_85218;gene_19915;gene_16657;gene_45061;gene_7004…
;gene_54950;gene_31413;gene_79887;gene_3500;gene_24656;gene_39032;gene_4024;gene_36258;PB.29774;gene_27260;gene_83447;gene_74785;gene_59141;gene_69229;gene_14574;gene_18111;gene_48023;gene_58865;gene_22027;gene_32724;gene_79920;gene_72247;gene_79609;gene_80657;gene_7628;gene_7642;gene_67147;gene_26709;gene_1114;gene_60087;gene_78699;gene_6129;gene_24246;gene_63206;gene_13416;gene_34121;gene_7847;…
biological process	detoxification	939	322	gene_1348;gene_66240;gene_44993;gene_61663;gene_41024;gene_59571;gene_31648;gene_8459;gene_6745;gene_12707;gene_28966;gene_52281;gene_6813;gene_63599;gene_40909;gene_49640;gene_44894;gene_85417;gene_34812;gene_5615;gene_83032;gene_19709;gene_13421;gene_4872;gene_62798;gene_63197;gene_73758;gene_13;gene_47481;gene_1681;gene_72021;gene_52741;gene_58348;gene_2507;gene_45829;gene_56684;gene_66203;gen…

## Sheet: PVY+Fe vs. PVY+H (1dpi)
Table S6. GO analyses of DEGs in PVY+H vs. P+H and PVY+Fe vs. PVY+H.
GO classify1	GO classify2	All gene	DE gene	Genes
Total gene		33883	425
cellular component	extracellular region	3264	44	gene_66402;gene_33468;gene_4920;gene_12918;gene_32143;gene_26525;gene_47127;PB.7166;gene_24401;gene_5747;gene_1066;gene_76177;gene_2049;gene_8080;gene_55583;gene_35738;gene_11676;gene_1446;gene_22437;gene_19874;gene_78012;gene_60686;gene_30363;gene_8950;gene_64106;gene_42070;gene_82973;gene_53045;gene_16116;gene_63788;gene_39154;gene_23063;gene_8045;gene_21923;gene_66945;gene_9051;gene_60693;gene…
cellular component	cell	27598	345	gene_5290;gene_68182;gene_2049;gene_27776;gene_84815;gene_83139;gene_1702;gene_73627;gene_2680;gene_5747;gene_14740;gene_8850;gene_6351;gene_80823;gene_67847;PB.25780;gene_84947;gene_33444;gene_6963;gene_67854;gene_5481;gene_66945;gene_76799;gene_28939;gene_41205;gene_14431;gene_8045;gene_30363;gene_42070;gene_43838;gene_6375;gene_77512;gene_82223;gene_74298;PB.16930;gene_66155;gene_36268;gene_81…
cellular component	nucleoid	70	4	gene_52496;gene_8687;gene_60688;gene_11026
cellular component	membrane	14799	165	gene_53522;gene_60127;gene_83313;gene_79191;gene_55582;gene_21347;gene_43299;gene_79192;gene_64106;gene_45285;gene_30551;gene_20953;gene_77923;gene_3847;gene_79839;gene_63788;gene_77471;gene_51959;gene_55583;gene_70730;gene_82322;gene_36268;gene_16989;gene_10853;gene_66155;gene_74969;gene_60535;gene_66106;gene_703;gene_25403;gene_38361;gene_46399;gene_12918;gene_33468;gene_57426;PB.5755;gene_2726…
cellular component	virion	25	1	PB.17540
cellular component	cell junction	4228	55	gene_24972;gene_61869;gene_9051;gene_71153;gene_49718;gene_18724;gene_66945;gene_8610;gene_28939;gene_55582;gene_48925;gene_56689;gene_54950;gene_17775;gene_80679;gene_38954;gene_4136;gene_83197;gene_67854;gene_42070;gene_20926;gene_20209;gene_28108;gene_15080;gene_23063;gene_75683;gene_4329;gene_41248;gene_39154;gene_63788;gene_82973;gene_75167;gene_42796;gene_70173;gene_30514;gene_61849;gene_10…
cellular component	membrane-enclosed lumen	1281	25	gene_15137;gene_60486;gene_37469;gene_18411;gene_48230;gene_20554;gene_9336;gene_65512;gene_17923;gene_63788;gene_48758;gene_11026;gene_72264;gene_23013;gene_8687;gene_8045;gene_57426;gene_29136;gene_63102;gene_24972;gene_70730;gene_52496;gene_59841;gene_74969;gene_31420
cellular component	macromolecular complex	4902	89	gene_23396;gene_10880;gene_9336;gene_28792;gene_83921;gene_20926;gene_59024;gene_26886;gene_67133;gene_41607;gene_882;gene_41205;PB.21362;gene_63102;gene_4123;gene_59841;gene_24972;gene_83721;gene_57247;gene_38954;gene_83197;gene_33229;gene_6963;gene_73147;gene_67515;gene_77950;gene_80823;gene_33444;gene_37469;gene_48758;gene_11026;gene_52194;gene_62497;gene_2715;gene_41066;gene_10796;gene_47844;…
cellular component	organelle	23963	296	gene_84815;gene_1702;gene_83139;gene_27776;gene_14740;gene_6351;gene_8850;gene_5747;gene_2680;PB.25780;gene_80823;gene_67847;gene_33444;gene_84947;gene_5290;gene_68182;gene_2049;gene_8045;gene_30363;gene_77512;gene_82223;gene_42070;gene_43838;gene_67854;gene_6963;gene_5481;gene_28939;gene_41205;gene_14431;gene_76799;gene_72264;gene_18221;gene_43861;gene_8675;gene_12600;gene_57426;gene_27263;gene_…
cellular component	extracellular region part	208	2	gene_32143;gene_8950
cellular component	organelle part	11718	166	gene_882;gene_69011;gene_696;gene_45497;gene_4798;gene_83921;gene_59024;gene_23396;gene_30778;gene_10880;gene_65996;gene_77950;gene_31071;gene_67295;gene_33229;gene_73147;gene_67515;gene_71153;gene_59841;gene_61869;PB.21362;gene_42646;gene_63102;gene_52079;gene_2715;gene_25019;gene_11026;gene_52194;gene_62497;gene_49031;gene_48230;gene_60486;gene_7082;gene_47867;gene_41642;gene_82081;gene_1446;ge…
cellular component	virion part	25	1	PB.17540
cellular component	membrane part	5720	79	gene_73147;gene_83197;gene_66945;gene_63102;gene_28939;PB.21362;gene_24344;gene_61869;gene_71153;gene_42796;PB.17643;PB.26461;gene_72601;gene_10880;gene_23396;gene_59024;gene_26886;gene_43838;gene_9336;gene_20209;PB.3827;gene_34762;PB.27742;gene_67884;gene_10796;gene_60949;gene_62497;gene_52194;gene_2715;gene_6351;gene_7082;gene_47867;gene_67847;gene_49031;gene_57556;gene_80679;gene_48925;gene_55…
cellular component	cell part	27964	354	gene_61326;gene_64106;gene_46754;gene_79192;gene_43299;gene_20953;gene_81103;gene_15137;gene_79839;gene_39511;gene_17691;gene_12478;gene_77471;gene_42673;gene_39154;gene_53522;PB.18423;gene_18198;gene_70471;gene_22814;gene_76686;gene_38361;gene_66106;gene_47127;gene_66402;gene_23735;gene_205;PB.22908;gene_8675;gene_43861;gene_12600;gene_27263;gene_57426;gene_60503;gene_72264;gene_18221;gene_55583…
cellular component	supramolecular complex	401	12	gene_44132;gene_30514;gene_48230;gene_48482;gene_41642;gene_29136;gene_56689;gene_77950;gene_68182;gene_57426;gene_67854;gene_67133
molecular function	transcription factor activity, protein binding	154	1	gene_48758
molecular function	nucleic acid binding transcription factor activity	2152	12	gene_15080;gene_83313;gene_30778;gene_42070;gene_21931;gene_18221;gene_54950;gene_13131;gene_62301;gene_2630;gene_53045;gene_31071
molecular function	catalytic activity	17273	260	gene_61869;gene_24344;gene_59841;gene_63119;gene_21025;gene_37341;gene_33490;gene_33229;gene_5319;gene_59497;gene_83197;gene_67295;gene_26230;gene_69011;gene_882;gene_44132;gene_6627;gene_35476;gene_50134;gene_81137;gene_20199;gene_42598;gene_2773;gene_49031;gene_7082;gene_11026;gene_60693;gene_50154;gene_48925;gene_80679;gene_62301;gene_47484;gene_71163;gene_74208;gene_8687;gene_60688;gene_56977…
molecular function	signal transducer activity	960	9	gene_15080;gene_63119;PB.18423;gene_66106;gene_13131;gene_54950;gene_84262;gene_29136;gene_57426
molecular function	structural molecule activity	1022	12	gene_10880;gene_82208;gene_74947;gene_8610;gene_55135;gene_62497;gene_43712;gene_12478;gene_52194;gene_57426;gene_34762;gene_29136
molecular function	transporter activity	2678	40	gene_34762;gene_8261;PB.27742;gene_59959;gene_74969;gene_26350;gene_70730;gene_60949;gene_51959;gene_12014;gene_2715;gene_6351;gene_13018;gene_8675;gene_36501;gene_17923;gene_60503;PB.62;gene_32738;gene_33444;gene_61460;gene_10602;gene_33842;gene_21347;gene_76686;gene_73147;gene_38954;gene_24344;gene_71153;gene_77297;gene_60127;gene_56977;gene_21939;gene_41248;gene_53045;gene_39699;gene_42796;gen…
molecular function	binding	19821	279	gene_1702;gene_83139;gene_8850;gene_73627;gene_2680;PB.25780;gene_67847;gene_33444;gene_18611;gene_84947;gene_68182;PB.20342;gene_2049;gene_8045;gene_30363;gene_83652;gene_77512;gene_6375;gene_79237;gene_82223;gene_42070;gene_43838;gene_78236;gene_67854;gene_6963;gene_8981;gene_5481;gene_22258;gene_41205;gene_14431;gene_76799;gene_72264;gene_9300;gene_43861;gene_8675;gene_6273;PB.22908;gene_57426…
molecular function	electron carrier activity	560	10	gene_82322;gene_9300;PB.3827;gene_67295;gene_41568;gene_55583;gene_6375;PB.6189;gene_18443;PB.21362
molecular function	antioxidant activity	341	7	gene_1446;gene_9051;gene_11676;PB.7166;PB.14670;gene_39154;gene_4920
molecular function	metallochaperone activity	16	0
molecular function	protein tag	7	0
molecular function	translation regulator activity	9	0
molecular function	nutrient reservoir activity	69	4	gene_8950;gene_4920;gene_11676;gene_9051
molecular function	molecular transducer activity	594	4	gene_66106;gene_57426;gene_63119;gene_29136
molecular function	molecular function regulator	489	7	gene_33229;gene_33981;gene_53045;gene_39699;gene_68359;gene_36268;gene_4299
biological process	reproduction	9596	145	gene_65512;gene_55703;gene_43712;gene_21931;gene_48482;gene_15425;gene_10602;gene_78451;gene_82208;gene_20122;gene_45132;gene_13131;gene_26350;gene_70173;gene_41568;gene_51066;gene_76177;gene_29136;gene_28185;gene_27707;gene_53045;gene_39699;gene_75167;gene_16131;gene_28810;gene_55135;gene_20554;gene_28108;gene_74208;gene_58413;gene_57556;gene_17775;gene_80679;gene_80549;gene_79719;gene_77297;gen…
biological process	cell killing	21	0
biological process	immune system process	3430	29	gene_75683;gene_26327;gene_82973;gene_2630;gene_23013;gene_43861;gene_82081;gene_25403;gene_37469;gene_20554;gene_20209;gene_35738;gene_73147;gene_38954;gene_80549;gene_39673;gene_67295;gene_62301;gene_26350;gene_83197;gene_84262;gene_8120;gene_63102;gene_83313;gene_10796;gene_44132;gene_71153;gene_79719;gene_59841
biological process	behavior	5	0
biological process	metabolic process	24945	327	gene_47728;gene_26525;gene_21931;gene_10525;gene_78451;gene_57796;gene_4920;gene_38421;gene_68476;gene_37147;PB.62;PB.7166;gene_72101;gene_65512;gene_13354;gene_58039;gene_52496;gene_41568;gene_8080;gene_20558;gene_74250;gene_45132;gene_55813;gene_20122;gene_59959;gene_28108;gene_7964;gene_21065;gene_20554;gene_69004;gene_28810;PB.17540;gene_29136;gene_21923;gene_48371;gene_82973;gene_41248;gene_…
biological process	cellular process	26737	353	gene_42598;gene_20199;gene_3363;gene_50134;gene_35476;gene_30514;gene_30465;gene_44132;gene_11026;gene_55379;gene_2715;gene_28062;gene_7082;gene_49031;gene_2773;gene_83197;gene_67295;gene_59497;gene_5319;gene_33229;gene_37341;gene_33490;gene_42646;gene_21025;gene_59841;gene_63119;gene_83721;gene_57247;gene_21330;gene_24344;gene_61869;gene_42796;gene_21939;gene_882;gene_69011;gene_26230;gene_30778…
biological process	reproductive process	9512	141	gene_52079;gene_63102;gene_42646;gene_61869;gene_83721;gene_57247;gene_59841;gene_33229;gene_73147;gene_83197;gene_59497;gene_67295;gene_28584;gene_31071;gene_77950;gene_20926;gene_4798;gene_28792;gene_21939;gene_16116;gene_45497;gene_696;gene_882;gene_3363;gene_47844;gene_10796;gene_44132;gene_20199;gene_37821;gene_42598;gene_1446;gene_7082;gene_82081;gene_2773;gene_48230;gene_49031;gene_41909;g…
biological process	biological adhesion	351	17	gene_80679;gene_77950;gene_53572;gene_28584;gene_13531;gene_63102;gene_57247;gene_83721;gene_70173;gene_39699;gene_67133;gene_27776;gene_42673;gene_72601;gene_10602;gene_48482;gene_38361
biological process	signaling	6058	64	gene_15080;gene_43960;gene_20926;gene_20209;gene_8045;gene_882;gene_66945;gene_63102;gene_52079;gene_41205;gene_61869;gene_57247;gene_83721;gene_71153;gene_63119;gene_59841;gene_54950;gene_5319;gene_83197;gene_59497;gene_31071;gene_31420;gene_7082;gene_49031;gene_83139;gene_14740;gene_50134;gene_10796;gene_47844;gene_12014;gene_13873;gene_84262;gene_27640;gene_74208;gene_42673;gene_41248;gene_756…
biological process	multicellular organismal process	11195	139	gene_76686;gene_79191;gene_21347;gene_83313;gene_39154;gene_42673;gene_77471;gene_57779;gene_2630;gene_15736;gene_30551;gene_15137;gene_66151;gene_79192;gene_61326;gene_53572;gene_8120;gene_28184;gene_20156;gene_51959;gene_55583;gene_36501;gene_26327;gene_27263;gene_12600;gene_8675;gene_43861;gene_46399;gene_23735;gene_29163;gene_66711;gene_25403;gene_38361;gene_79545;gene_54950;gene_84247;gene_5…
biological process	developmental process	14278	194	gene_41909;gene_2715;gene_7082;gene_41642;gene_82081;gene_49031;gene_2773;gene_48230;gene_42598;gene_20199;gene_72486;gene_37821;gene_1446;gene_3363;gene_10796;gene_47844;gene_60267;gene_44132;gene_30514;gene_696;gene_45497;gene_21939;gene_16116;gene_882;gene_69011;gene_30778;gene_28792;gene_4798;gene_20926;gene_67295;gene_83197;gene_59497;gene_33229;gene_73147;gene_77950;gene_28584;gene_31071;ge…
biological process	growth	4274	69	gene_18724;gene_21347;gene_58413;gene_80679;gene_57556;gene_76686;gene_69004;gene_39606;gene_78012;gene_45285;gene_3847;gene_77923;gene_15736;gene_35352;gene_75167;gene_53045;gene_39699;gene_63788;gene_39154;gene_27707;gene_75683;gene_52496;gene_70173;gene_55583;gene_8080;gene_65953;gene_26350;gene_45132;gene_69005;gene_20122;gene_10853;gene_38361;gene_66711;gene_66106;gene_43635;gene_21931;gene_…
biological process	locomotion	113	1	gene_4905
biological process	single-organism process	24181	317	gene_25403;gene_66711;gene_46399;gene_29163;gene_12918;PB.5755;gene_13018;gene_46392;gene_26327;gene_36501;gene_70730;gene_51959;gene_4299;gene_20156;gene_82322;gene_35474;gene_65953;gene_10853;gene_60535;gene_74969;gene_22301;gene_30551;gene_45285;gene_78012;gene_66151;gene_15736;gene_77923;gene_3847;gene_34688;gene_63788;gene_2630;gene_42906;gene_56907;gene_50707;gene_83313;gene_55582;gene_7919…
biological process	biological phase	76	2	gene_42673;gene_13531
biological process	rhythmic process	614	8	gene_63119;gene_69259;gene_10796;gene_15425;gene_2680;gene_16131;gene_83197;gene_13131
biological process	response to stimulus	19157	226	gene_71153;gene_59841;gene_63119;gene_24344;gene_61869;gene_57247;gene_83721;gene_42646;gene_21025;gene_52079;gene_63102;gene_77950;gene_37341;gene_31071;gene_4136;gene_59497;gene_83197;gene_67295;gene_33229;gene_73147;gene_5319;gene_1220;gene_4798;gene_28792;gene_20926;gene_83921;gene_30778;gene_882;gene_69011;gene_42796;gene_45497;gene_16116;gene_21939;gene_41607;gene_44132;gene_30514;gene_5013…
biological process	localization	11175	144	gene_45285;gene_63788;gene_39154;gene_34688;gene_77471;gene_42673;gene_3847;gene_77923;gene_60127;gene_83313;gene_70471;gene_76686;gene_21347;gene_55582;gene_66106;gene_72264;gene_60503;gene_26327;gene_36501;gene_8675;gene_13018;gene_57426;gene_27263;gene_28184;gene_51959;gene_70730;gene_74969;gene_66155;gene_10853;gene_82322;gene_15080;gene_9336;gene_20209;gene_26886;gene_42070;gene_43838;gene_4…
biological process	multi-organism process	7027	80	gene_45285;gene_20554;gene_82973;gene_53045;gene_2630;gene_34688;gene_41248;gene_27707;gene_75683;gene_3847;gene_12246;gene_15736;gene_77923;gene_83313;gene_79719;gene_56907;gene_80679;gene_62301;gene_80549;gene_57556;gene_76566;gene_58413;gene_10602;gene_25403;gene_26327;gene_18221;gene_43861;gene_27263;gene_55583;gene_70730;gene_51959;gene_74969;gene_26350;gene_10853;gene_35738;gene_8120;gene_2…
biological process	biological regulation	16809	208	gene_48758;gene_84815;gene_83139;gene_27776;gene_33981;gene_14740;gene_6351;gene_23013;gene_2680;gene_80823;gene_33444;gene_18611;gene_24756;gene_13873;gene_11676;gene_27640;gene_84262;gene_34762;gene_68182;gene_41066;gene_12014;gene_60949;gene_67133;gene_4329;gene_72601;gene_8045;gene_63527;gene_60686;gene_15080;gene_6375;gene_20209;gene_82223;gene_42210;gene_43960;gene_42070;gene_67854;gene_389…
biological process	cellular component organization or biogenesis	12949	207	gene_38361;gene_66711;gene_47127;gene_66106;gene_23735;gene_66402;gene_12600;gene_46392;gene_8675;gene_27263;gene_27714;gene_57426;gene_26327;gene_36501;gene_4299;gene_55583;gene_51959;gene_20156;gene_28184;gene_61849;gene_53572;gene_8120;gene_16989;gene_82322;gene_66155;gene_10853;gene_46754;gene_79192;gene_43299;gene_78012;gene_66151;gene_15137;gene_45285;gene_79839;gene_3847;gene_15736;gene_77…
biological process	detoxification	939	11	gene_9051;gene_61849;gene_10602;gene_4920;gene_27263;gene_1446;gene_11676;gene_39154;PB.7166;PB.14670;gene_41248

## Sheet: PVY+Fe vs. PVY+H (3dpi)
Table S6. GO analyses of DEGs in PVY+H vs. P+H and PVY+Fe vs. PVY+H.
GO classify1	GO classify2	All gene	DE gene	Genes
Total gene		33883	345
cellular component	extracellular region	3264	45	gene_16587;gene_24404;gene_82198;gene_1066;gene_24848;gene_56628;PB.26396;gene_58467;gene_22129;gene_76746;gene_37341;gene_42906;gene_34387;gene_42948;gene_48753;gene_66402;gene_39154;gene_64106;gene_47127;gene_69016;gene_43996;gene_11676;gene_4920;gene_35738;gene_33272;gene_23063;gene_31648;gene_24401;gene_52982;gene_12707;gene_22437;gene_64032;gene_34993;gene_2049;gene_61763;gene_43566;gene_334…
cellular component	cell	27598	265	gene_28893;gene_75330;PB.21363;gene_16587;gene_76746;gene_22129;PB.17073;PB.29421;PB.22821;gene_61572;gene_43090;gene_43566;gene_27707;gene_57725;gene_50479;gene_67515;gene_7444;gene_70641;gene_71153;gene_72971;gene_47061;PB.13569;gene_60874;gene_15185;gene_60266;PB.29439;gene_395;gene_63249;gene_72296;gene_10663;gene_26897;gene_43444;PB.4136;gene_3847;gene_43996;gene_7219;PB.20919;PB.12725;gene_…
cellular component	nucleoid	70	0
cellular component	membrane	14799	133	gene_84820;gene_4945;PB.24172;PB.25934;gene_29136;gene_71064;PB.14713;gene_12588;PB.17518;gene_72440;gene_67516;gene_54651;PB.26396;gene_64106;gene_31917;gene_66229;gene_15539;PB.9114;gene_28684;gene_66220;gene_42948;gene_32247;PB.13069;gene_54950;gene_71998;PB.5938;PB.20923;PB.19588;gene_63310;gene_24988;gene_64032;PB.22673;gene_54659;gene_15327;PB.17969;PB.27242;gene_46719;gene_52982;gene_33544…
cellular component	virion	25	0
cellular component	cell junction	4228	30	gene_34387;gene_62497;gene_39154;gene_67854;gene_75473;gene_63599;gene_12706;gene_52982;gene_12707;gene_67637;gene_24848;gene_68398;gene_46885;gene_67584;gene_22129;gene_43996;gene_11676;gene_82417;gene_28198;gene_4920;gene_18433;gene_82973;gene_71153;gene_23063;gene_72296;gene_55413;gene_43712;gene_43566;gene_71064;gene_54950
cellular component	membrane-enclosed lumen	1281	11	gene_84820;gene_22129;gene_66710;gene_43566;gene_72440;gene_72296;gene_28893;gene_35664;gene_66229;gene_29136;gene_49594
cellular component	macromolecular complex	4902	41	gene_1720;PB.20609;PB.10389;gene_24988;PB.21363;PB.20923;PB.26551;gene_53043;PB.13069;PB.11169;gene_42948;PB.22821;PB.18712;gene_74250;gene_23761;PB.20742;PB.9114;PB.20833;PB.20919;PB.5900;PB.11337;gene_22129;PB.7286;gene_67515;gene_49594;gene_67133;gene_43566;PB.17518;PB.13072;PB.16676;PB.16343;PB.14713;gene_66710;gene_62497;gene_42660;PB.24172;PB.3132;PB.22673;PB.27242;PB.16053;PB.28996
cellular component	organelle	23963	226	gene_46761;gene_29136;PB.24172;gene_17964;PB.16053;gene_4945;gene_84820;gene_21073;gene_34993;gene_2049;gene_14893;gene_67516;PB.16950;gene_75568;gene_24296;gene_13637;gene_80719;PB.21868;PB.20924;gene_72440;PB.17518;PB.6253;gene_13665;gene_37209;gene_11563;gene_78410;PB.2925;gene_11665;PB.14713;PB.1797;gene_71064;gene_32247;gene_13527;gene_22686;gene_37726;gene_4627;gene_42948;gene_16025;gene_28…
cellular component	extracellular region part	208	3	gene_71126;gene_76746;PB.26396
cellular component	organelle part	11718	111	gene_71998;gene_72296;gene_395;gene_43444;gene_26897;PB.13069;gene_26758;gene_3847;gene_43996;gene_24988;PB.20609;gene_33272;PB.20923;gene_63310;PB.20833;PB.20919;PB.29919;gene_16025;PB.11169;gene_34387;gene_74250;gene_66229;gene_39716;gene_64106;gene_36497;gene_15539;PB.9114;gene_28684;PB.6253;gene_33468;PB.17518;PB.622;gene_72440;gene_80719;PB.16343;gene_71064;PB.14713;gene_24296;gene_75568;gen…
cellular component	virion part	25	0
cellular component	membrane part	5720	75	PB.21563;PB.12332;PB.16676;PB.622;gene_12588;PB.17518;gene_33468;PB.14713;PB.16343;gene_29136;PB.24172;PB.3132;PB.3827;gene_4945;gene_58120;gene_3847;PB.20923;PB.19588;gene_33272;gene_71998;PB.13069;gene_34387;gene_74250;PB.11169;PB.28705;PB.9114;gene_31917;PB.20833;PB.26396;gene_54651;gene_7444;gene_82970;PB.18514;PB.24436;PB.7286;gene_82417;gene_71153;gene_18433;gene_2696;gene_13147;PB.2241;gen…
cellular component	cell part	27964	267	PB.22118;gene_14893;gene_75568;gene_24296;gene_13637;PB.1797;gene_71064;gene_72440;PB.17518;gene_13665;gene_11563;PB.24172;PB.25934;gene_29136;PB.16053;gene_34993;gene_63310;gene_4920;PB.20923;gene_24988;gene_69322;PB.13069;gene_10170;gene_47127;PB.5938;PB.18871;gene_71998;PB.9114;gene_28684;gene_26789;gene_66229;gene_69529;gene_32247;gene_37726;gene_16025;gene_11257;gene_24404;PB.11337;gene_8297…
cellular component	supramolecular complex	401	4	gene_67133;gene_67854;gene_7444;gene_29136
molecular function	transcription factor activity, protein binding	154	2	PB.15004;PB.29919
molecular function	nucleic acid binding transcription factor activity	2152	29	PB.20800;gene_23948;gene_42065;gene_67637;PB.29438;PB.12969;gene_56200;gene_69529;PB.29670;PB.21868;gene_70445;PB.16850;gene_13665;PB.29439;PB.2925;gene_78410;gene_11665;gene_54950;PB.3284;gene_7772;gene_2099;gene_71718;gene_50479;PB.18645;gene_13637;gene_17518;gene_70641;gene_46113;PB.2218
molecular function	catalytic activity	17273	185	gene_15327;gene_54659;gene_64032;PB.22673;gene_46719;gene_52982;gene_47484;gene_24401;gene_42660;gene_77760;gene_33544;PB.27254;gene_27179;PB.29065;PB.28045;gene_9411;gene_51488;gene_53228;gene_11309;gene_76460;PB.2241;gene_43712;gene_13147;gene_2696;gene_82973;gene_82417;gene_76849;PB.18514;gene_49594;gene_33163;PB.14288;gene_37341;gene_58467;gene_24848;gene_12706;gene_79928;gene_17458;gene_8219…
molecular function	signal transducer activity	960	8	gene_54950;gene_19425;gene_78410;gene_29136;gene_7444;gene_32247;gene_33163;gene_28198
molecular function	structural molecule activity	1022	11	PB.16053;PB.20919;gene_43712;gene_13244;PB.28730;gene_7444;gene_82406;PB.20609;gene_29136;gene_62497;PB.18473
molecular function	transporter activity	2678	20	gene_82417;gene_58120;gene_82970;PB.20923;gene_71153;PB.26551;gene_12588;gene_77564;gene_58121;PB.16343;PB.22821;PB.11169;PB.20742;gene_31917;PB.24172;gene_56590;gene_72043;gene_68398;gene_47061;gene_4945
molecular function	binding	19821	214	gene_23948;gene_71714;gene_52982;gene_47484;gene_24401;PB.1073;gene_46719;PB.27242;PB.17969;PB.22673;gene_64032;PB.28045;PB.12969;gene_62497;gene_77760;gene_33544;PB.13072;gene_78724;gene_43712;gene_57001;PB.2241;gene_66710;gene_32669;gene_28559;gene_51488;PB.18514;gene_49594;gene_33163;gene_82417;PB.7286;gene_17518;gene_76849;gene_82973;gene_13147;gene_2696;gene_82198;PB.20800;PB.5676;gene_12706…
molecular function	electron carrier activity	560	9	PB.9114;PB.7286;PB.21363;PB.22673;PB.27242;gene_26758;PB.14713;PB.3827;PB.20833
molecular function	antioxidant activity	341	7	gene_52982;gene_11676;gene_11161;gene_69016;gene_61763;gene_4920;gene_39154
molecular function	metallochaperone activity	16	0
molecular function	protein tag	7	0
molecular function	translation regulator activity	9	0
molecular function	nutrient reservoir activity	69	3	gene_4920;gene_11676;gene_61572
molecular function	molecular transducer activity	594	9	gene_28198;gene_7444;gene_32247;gene_33163;gene_29136;gene_22129;gene_19425;gene_68398;gene_43566
molecular function	molecular function regulator	489	2	gene_75473;gene_3390
biological process	reproduction	9596	58	gene_35664;gene_20172;gene_25470;gene_26775;gene_4945;gene_60874;gene_29136;gene_33544;gene_67854;gene_56200;gene_17964;gene_80719;gene_43712;gene_27707;gene_70445;gene_66710;gene_78410;gene_11309;gene_76460;gene_71064;gene_7772;gene_7444;gene_49594;gene_67516;gene_53323;gene_50479;gene_2294;gene_82417;gene_13637;gene_67133;gene_28198;gene_46113;gene_2696;gene_72043;gene_72693;gene_24848;gene_803…
biological process	cell killing	21	0
biological process	immune system process	3430	32	gene_16025;gene_32247;gene_31917;gene_79928;gene_24848;gene_67637;gene_41679;gene_71718;gene_35738;gene_45327;gene_44454;gene_72296;gene_28893;gene_63249;gene_69016;gene_61763;gene_56200;gene_23948;gene_50479;gene_17518;gene_49594;gene_67516;gene_71126;gene_28198;gene_71153;gene_18433;gene_82973;gene_70445;gene_71064;gene_7772;gene_11161;gene_11665
biological process	behavior	5	0
biological process	metabolic process	24945	242	gene_76849;gene_82417;gene_17518;PB.7286;gene_33163;PB.18514;gene_49594;gene_2696;gene_13147;gene_223;gene_82973;gene_57001;PB.2241;PB.13072;gene_51488;gene_53228;gene_66710;gene_76460;gene_11309;gene_27179;gene_9411;PB.28045;PB.29065;gene_42660;gene_33544;gene_77760;gene_47484;gene_24401;gene_52982;gene_23948;gene_64032;PB.22673;gene_72371;gene_15327;gene_54659;PB.27242;PB.24526;gene_46719;gene_…
biological process	cellular process	26737	256	PB.29438;gene_42065;gene_20172;PB.12983;gene_35664;gene_66648;PB.5470;PB.16343;gene_22814;PB.622;PB.21563;gene_21025;gene_80364;PB.20833;gene_63599;gene_75473;gene_39716;gene_66402;gene_34387;gene_74250;gene_54631;gene_26758;gene_77564;gene_58120;gene_12707;gene_26775;gene_13785;gene_25470;gene_31648;PB.28730;PB.18473;gene_82406;gene_7772;gene_70445;PB.2218;gene_18433;gene_28198;gene_78213;gene_6…
biological process	reproductive process	9512	59	gene_4945;gene_26775;gene_60874;gene_35664;gene_20172;gene_25470;gene_33544;gene_67854;gene_56200;gene_17964;gene_29136;gene_66710;gene_78410;gene_11309;gene_76460;gene_71064;gene_7772;gene_80719;gene_43712;gene_27707;gene_70445;gene_67133;gene_28198;gene_46113;gene_2696;gene_7444;gene_53323;gene_49594;gene_67516;gene_50479;gene_2294;gene_13637;gene_82417;gene_24848;gene_80364;gene_67637;gene_767…
biological process	biological adhesion	351	2	gene_33544;gene_67133
biological process	signaling	6058	49	PB.12969;gene_29136;gene_56200;gene_17964;PB.29670;gene_23948;gene_31648;gene_4945;gene_64032;gene_60874;PB.29438;gene_33163;gene_7444;gene_67516;gene_50479;gene_17518;gene_13637;gene_70641;gene_46113;gene_28198;gene_71153;gene_18433;gene_2696;PB.2218;gene_27707;gene_13665;gene_70445;gene_11665;gene_78410;gene_71064;gene_7772;gene_32247;gene_16025;gene_28684;gene_69529;gene_63599;gene_72043;gene_…
biological process	multicellular organismal process	11195	70	gene_65017;gene_39154;gene_72043;gene_72693;gene_12706;gene_82198;gene_76746;gene_24848;gene_67637;gene_28893;gene_19425;gene_61763;gene_33544;gene_25470;gene_52982;gene_64032;gene_54659;gene_12707;gene_26775;gene_2294;gene_50479;gene_82417;gene_7444;gene_82970;gene_33163;gene_49594;gene_67133;gene_82973;gene_28198;gene_43712;gene_70445;gene_7772;gene_76460;gene_48753;gene_42948;gene_16025;gene_1…
biological process	developmental process	14278	98	gene_54950;gene_69016;gene_43444;gene_2099;gene_72296;gene_63249;gene_77564;gene_60266;gene_24988;gene_71718;gene_43996;gene_3847;gene_80364;gene_56628;gene_46885;gene_54651;gene_36926;gene_15539;gene_28684;gene_66220;gene_31917;gene_64106;gene_75473;gene_69529;gene_32247;gene_48753;gene_42948;gene_16025;gene_11665;gene_78410;gene_71064;gene_11161;gene_80719;gene_13665;gene_11563;gene_46113;gene_…
biological process	growth	4274	26	gene_31917;gene_42660;gene_28684;gene_66220;gene_39154;gene_42948;gene_32247;gene_60874;gene_20172;gene_52982;gene_2696;gene_67133;gene_49031;gene_28198;gene_82417;gene_13637;gene_3847;gene_33163;gene_43996;gene_19425;gene_2099;gene_43444;gene_11309;gene_43712;gene_27707;gene_72296
biological process	locomotion	113	0
biological process	single-organism process	24181	212	PB.20833;gene_42181;gene_63599;gene_46885;gene_36926;gene_80364;PB.11169;gene_48753;gene_74250;gene_34387;gene_39716;gene_75473;gene_7480;gene_36497;gene_66402;gene_60266;PB.29439;gene_395;gene_63249;gene_72296;gene_77564;gene_43444;gene_26758;gene_3847;gene_43996;gene_58120;PB.3827;gene_20172;gene_35664;gene_22437;PB.29438;gene_73002;gene_42065;gene_66648;PB.29670;gene_67854;gene_56200;PB.622;PB…
biological process	biological phase	76	0
biological process	rhythmic process	614	5	gene_13665;gene_28893;gene_33163;gene_69529;gene_15185
biological process	response to stimulus	19157	171	gene_43444;PB.9624;gene_26758;PB.29439;gene_395;gene_77564;gene_72296;gene_63249;PB.19856;gene_3847;gene_58120;gene_46885;gene_36926;gene_80364;gene_42181;gene_63599;gene_39716;gene_75473;gene_66402;gene_36497;gene_48753;gene_11161;gene_22814;PB.622;gene_46118;PB.21563;gene_46113;gene_21025;gene_22437;gene_64226;PB.29438;gene_73002;gene_42065;gene_20172;PB.3132;gene_66648;PB.29670;gene_67854;gene…
biological process	localization	11175	96	gene_54651;gene_80364;gene_42181;gene_63599;gene_75473;gene_66229;gene_31917;gene_66220;gene_15539;gene_28684;gene_42948;PB.11169;gene_74250;gene_32247;gene_69016;gene_2099;gene_54950;gene_71998;gene_77564;gene_72296;gene_50053;PB.20923;gene_4920;gene_63310;gene_3847;gene_58120;gene_71718;PB.10389;gene_84820;gene_4945;PB.28996;gene_20172;gene_17964;gene_56200;PB.24172;gene_29136;gene_11161;gene_7…
biological process	multi-organism process	7027	64	gene_17518;gene_82417;gene_50479;gene_49594;gene_33163;gene_2696;gene_18433;gene_28198;gene_71153;gene_82973;gene_70445;gene_43566;gene_27707;gene_7772;gene_61763;gene_52982;gene_60874;gene_54659;gene_41679;gene_35738;gene_49031;gene_44454;gene_19425;gene_72043;gene_79928;gene_82198;gene_68398;gene_22129;gene_67637;gene_24848;gene_13637;gene_67516;gene_14893;gene_72440;gene_11161;gene_71064;gene_…
biological process	biological regulation	16809	128	gene_72296;gene_63249;gene_395;gene_77564;PB.29439;gene_60266;gene_43444;gene_43996;PB.20609;gene_3847;gene_63599;PB.29919;gene_36926;gene_46885;gene_34387;gene_74250;gene_75473;gene_21025;PB.18645;gene_46113;gene_35664;PB.15004;gene_20172;gene_42065;PB.29438;gene_64226;gene_56200;gene_67854;PB.29670;gene_66648;gene_28893;gene_41679;gene_75330;PB.23245;gene_22129;gene_39154;gene_70445;gene_27707;…
biological process	cellular component organization or biogenesis	12949	102	gene_23063;gene_49031;gene_1720;gene_11676;gene_44454;gene_35301;gene_28893;gene_39154;gene_42906;gene_22129;gene_37341;gene_24848;gene_58467;gene_67637;gene_17458;gene_72043;gene_1066;gene_12706;gene_72693;gene_16587;gene_82198;gene_2696;gene_67133;gene_71153;gene_18433;gene_82973;gene_28198;gene_2294;gene_82417;gene_33163;gene_7444;gene_49594;gene_51488;gene_53228;gene_7772;gene_76460;gene_1130…
biological process	detoxification	939	15	gene_11676;gene_17518;gene_33544;gene_77760;gene_39154;gene_4920;gene_61763;gene_63599;gene_31648;gene_52982;gene_12706;gene_11665;gene_12707;gene_11161;gene_69016
