# Supplementary material for: Transcriptomic and functional analyses reveal the molecular mechanisms underlying Fe-mediated tobacco resistance to potato virus Y infection
Source: Front Plant Sci. 2023 Mar 30;14:1163679. doi: 10.3389/fpls.2023.1163679 (PMC10098458; doi:10.3389/fpls.2023.1163679)
Supplement: Supplementary file 7 [file Table_7.xlsx]

## Sheet: Sheet1
Table S7. Total DEGs in each module of WGCNA.
Gene ID	kME	Module
gene_1000	0.989992	turquoise
gene_1003	0.991589	turquoise
gene_10032	0.978784	turquoise
gene_10038	0.967593	turquoise
gene_10049	0.962702	turquoise
gene_10050	0.818546	turquoise
gene_10083	0.997705	turquoise
gene_10092	0.882033	turquoise
gene_10122	0.916144	turquoise
gene_10132	0.996684	turquoise
gene_10170	0.799971	turquoise
gene_10226	0.966613	turquoise
gene_10254	0.991401	turquoise
gene_10265	0.991106	turquoise
gene_10299	0.992941	turquoise
gene_10306	0.983438	turquoise
gene_10315	0.996	turquoise
gene_10318	0.976823	turquoise
gene_10335	0.990968	turquoise
gene_10376	0.996939	turquoise
gene_10418	0.989967	turquoise
gene_10440	0.949492	turquoise
gene_10470	0.92346	turquoise
gene_10475	0.996587	turquoise
gene_1048	0.99422	turquoise
gene_1050	0.971678	turquoise
gene_1055	0.996832	turquoise
gene_10564	0.967094	turquoise
gene_10700	0.986897	turquoise
gene_10704	0.983089	turquoise
gene_10726	0.907572	turquoise
gene_10791	0.997865	turquoise
gene_10808	0.964392	turquoise
gene_10821	0.982306	turquoise
gene_1083	0.993812	turquoise
gene_10832	0.922687	turquoise
gene_10836	0.954948	turquoise
gene_10875	0.979142	turquoise
gene_1088	0.971107	turquoise
gene_10886	0.920978	turquoise
gene_1089	0.989352	turquoise
gene_10890	0.967836	turquoise
gene_10969	0.99533	turquoise
gene_10972	0.982283	turquoise
gene_10974	0.995536	turquoise
gene_10982	0.74163	turquoise
gene_10989	0.98815	turquoise
gene_11065	0.944483	turquoise
gene_11083	0.903568	turquoise
gene_111	0.989753	turquoise
gene_11113	0.963542	turquoise
gene_11123	0.939575	turquoise
gene_11161	0.959989	turquoise
gene_11176	0.990804	turquoise
gene_11193	0.983661	turquoise
gene_11197	0.989501	turquoise
gene_11272	0.919542	turquoise
gene_11279	0.973723	turquoise
gene_11308	0.981495	turquoise
gene_11329	0.994745	turquoise
gene_1134	0.985406	turquoise
gene_1137	0.932738	turquoise
gene_1139	0.993588	turquoise
gene_114	0.873471	turquoise
gene_11437	0.970323	turquoise
gene_11477	0.763417	turquoise
gene_11493	0.961845	turquoise
gene_1151	0.974267	turquoise
gene_11515	0.972678	turquoise
gene_11552	0.996863	turquoise
gene_1158	0.863618	turquoise
gene_11584	0.814792	turquoise
gene_11607	0.988025	turquoise
gene_11610	0.979802	turquoise
gene_11681	0.930854	turquoise
gene_11699	0.996961	turquoise
gene_11712	0.988946	turquoise
gene_11762	0.988738	turquoise
gene_11767	0.995382	turquoise
gene_11782	0.947779	turquoise
gene_11787	0.988137	turquoise
gene_11820	0.927189	turquoise
gene_11852	0.955311	turquoise
gene_11868	0.982809	turquoise
gene_1192	0.98185	turquoise
gene_11949	0.985711	turquoise
gene_11952	0.772969	turquoise
gene_12021	0.985674	turquoise
gene_12022	0.99623	turquoise
gene_12049	0.999046	turquoise
gene_12056	0.996151	turquoise
gene_12095	0.976033	turquoise
gene_12116	0.940183	turquoise
gene_12161	0.967896	turquoise
gene_12180	0.991806	turquoise
gene_12229	0.987654	turquoise
gene_12243	0.988594	turquoise
gene_12246	0.927188	turquoise
gene_12251	0.994364	turquoise
gene_12256	0.985181	turquoise
gene_12258	0.994926	turquoise
gene_12269	0.997923	turquoise
gene_12278	0.932922	turquoise
gene_12279	0.997788	turquoise
gene_12405	0.99442	turquoise
gene_12422	0.981883	turquoise
gene_12424	0.995142	turquoise
gene_12430	0.985218	turquoise
gene_12459	0.988049	turquoise
gene_12481	0.972294	turquoise
gene_12533	0.870323	turquoise
gene_12581	0.995368	turquoise
gene_12653	0.993734	turquoise
gene_1266	0.972616	turquoise
gene_12706	0.988959	turquoise
gene_12707	0.987521	turquoise
gene_12708	0.991693	turquoise
gene_1274	0.784233	turquoise
gene_12810	0.918165	turquoise
gene_12868	0.898043	turquoise
gene_12876	0.992273	turquoise
gene_12922	0.986882	turquoise
gene_13032	0.95757	turquoise
gene_13084	0.968919	turquoise
gene_13090	0.98286	turquoise
gene_13129	0.976183	turquoise
gene_13142	0.910404	turquoise
gene_13157	0.970911	turquoise
gene_13161	0.990971	turquoise
gene_13182	0.99225	turquoise
gene_13195	0.987686	turquoise
gene_13199	0.99412	turquoise
gene_13206	0.983164	turquoise
gene_13244	0.8103	turquoise
gene_13300	0.994412	turquoise
gene_1341	0.76598	turquoise
gene_13421	0.996021	turquoise
gene_1348	0.996823	turquoise
gene_13522	0.99586	turquoise
gene_13591	0.941029	turquoise
gene_13594	0.992537	turquoise
gene_13604	0.96312	turquoise
gene_13605	0.983672	turquoise
gene_13637	0.950239	turquoise
gene_13647	0.949014	turquoise
gene_13663	0.988289	turquoise
gene_13676	0.979701	turquoise
gene_13716	0.979319	turquoise
gene_13719	0.992813	turquoise
gene_13722	0.930178	turquoise
gene_13741	0.995613	turquoise
gene_13772	0.984719	turquoise
gene_1387	0.996756	turquoise
gene_13874	0.995868	turquoise
gene_13908	0.987691	turquoise
gene_13910	0.995727	turquoise
gene_13911	0.99574	turquoise
gene_13983	0.985539	turquoise
gene_13984	0.991306	turquoise
gene_1403	0.903498	turquoise
gene_14042	0.971724	turquoise
gene_14084	0.991411	turquoise
gene_14092	0.98085	turquoise
gene_14095	0.988169	turquoise
gene_14110	0.976939	turquoise
gene_14169	0.979676	turquoise
gene_14192	0.951545	turquoise
gene_1423	0.993121	turquoise
gene_14248	0.992487	turquoise
gene_14271	0.976958	turquoise
gene_14296	0.947303	turquoise
gene_14307	0.913588	turquoise
gene_14318	0.991272	turquoise
gene_14321	0.98389	turquoise
gene_14344	0.985707	turquoise
gene_14389	0.986779	turquoise
gene_14435	0.984514	turquoise
gene_14459	0.998874	turquoise
gene_14481	0.990131	turquoise
gene_14539	0.766508	turquoise
gene_14559	0.855887	turquoise
gene_14579	0.993373	turquoise
gene_14623	0.993037	turquoise
gene_14680	0.966679	turquoise
gene_14715	0.997841	turquoise
gene_14785	0.998247	turquoise
gene_14815	0.991497	turquoise
gene_14824	0.990471	turquoise
gene_14827	0.80216	turquoise
gene_14833	0.786686	turquoise
gene_14858	0.984212	turquoise
gene_14869	0.858392	turquoise
gene_14875	0.99393	turquoise
gene_14877	0.995558	turquoise
gene_14896	0.992474	turquoise
gene_14912	0.99181	turquoise
gene_14970	0.979287	turquoise
gene_1503	0.961399	turquoise
gene_1504	0.971444	turquoise
gene_15043	0.983509	turquoise
gene_1505	0.991564	turquoise
gene_15054	0.98902	turquoise
gene_15063	0.959919	turquoise
gene_1508	0.99775	turquoise
gene_15110	0.974014	turquoise
gene_15173	0.982174	turquoise
gene_15182	0.910482	turquoise
gene_15233	0.991484	turquoise
gene_15235	0.981335	turquoise
gene_15282	0.991411	turquoise
gene_1529	0.910342	turquoise
gene_15297	0.905651	turquoise
gene_15356	0.974469	turquoise
gene_15431	0.848207	turquoise
gene_15480	0.923265	turquoise
gene_15500	0.97355	turquoise
gene_15532	0.997414	turquoise
gene_15539	0.749273	turquoise
gene_15671	0.959487	turquoise
gene_15675	0.953633	turquoise
gene_1568	0.974665	turquoise
gene_15705	0.958	turquoise
gene_1576	0.989859	turquoise
gene_15781	0.920348	turquoise
gene_15835	0.995008	turquoise
gene_15865	0.977244	turquoise
gene_15866	0.994644	turquoise
gene_15888	0.992073	turquoise
gene_15915	0.958101	turquoise
gene_1593	0.972259	turquoise
gene_15992	0.984033	turquoise
gene_15998	0.961433	turquoise
gene_16028	0.987384	turquoise
gene_16030	0.974999	turquoise
gene_16058	0.994048	turquoise
gene_1615	0.873351	turquoise
gene_16150	0.992871	turquoise
gene_16154	0.895207	turquoise
gene_16195	0.986379	turquoise
gene_16251	0.962107	turquoise
gene_16252	0.9783	turquoise
gene_16263	0.950294	turquoise
gene_1627	0.970804	turquoise
gene_16285	0.716884	turquoise
gene_16294	0.996989	turquoise
gene_16297	0.974896	turquoise
gene_16332	0.969797	turquoise
gene_16359	0.996353	turquoise
gene_16362	0.998778	turquoise
gene_16366	0.957394	turquoise
gene_16369	0.933562	turquoise
gene_16375	0.996981	turquoise
gene_16382	0.741907	turquoise
gene_16415	0.917914	turquoise
gene_1642	0.983459	turquoise
gene_1644	0.970129	turquoise
gene_16447	0.980117	turquoise
gene_16451	0.998412	turquoise
gene_16462	0.992427	turquoise
gene_16491	0.982722	turquoise
gene_16521	0.972267	turquoise
gene_16541	0.993802	turquoise
gene_16543	0.948722	turquoise
gene_16545	0.994286	turquoise
gene_16566	0.995669	turquoise
gene_16580	0.952042	turquoise
gene_16624	0.994889	turquoise
gene_16657	0.992623	turquoise
gene_16672	0.997032	turquoise
gene_16700	0.996356	turquoise
gene_16701	0.992219	turquoise
gene_16729	0.994777	turquoise
gene_16739	0.95581	turquoise
gene_16746	0.996732	turquoise
gene_16767	0.987739	turquoise
gene_16772	0.987084	turquoise
gene_1678	0.952506	turquoise
gene_16792	0.970541	turquoise
gene_16793	0.878532	turquoise
gene_1681	0.990185	turquoise
gene_16851	0.977531	turquoise
gene_16895	0.934903	turquoise
gene_16911	0.979551	turquoise
gene_16919	0.995669	turquoise
gene_1692	0.995212	turquoise
gene_16993	0.990421	turquoise
gene_170	0.990683	turquoise
gene_17017	0.849201	turquoise
gene_17030	0.988903	turquoise
gene_17033	0.995864	turquoise
gene_17086	0.996206	turquoise
gene_17092	0.976016	turquoise
gene_1710	0.741003	turquoise
gene_17101	0.789036	turquoise
gene_17135	0.987937	turquoise
gene_17155	0.965412	turquoise
gene_17167	0.991074	turquoise
gene_17237	0.966751	turquoise
gene_1725	0.994865	turquoise
gene_1726	0.993146	turquoise
gene_17261	0.996877	turquoise
gene_17274	0.977215	turquoise
gene_17325	0.882985	turquoise
gene_17333	0.978077	turquoise
gene_17366	0.995661	turquoise
gene_17382	0.990169	turquoise
gene_17416	0.995424	turquoise
gene_17417	0.968742	turquoise
gene_17433	0.925398	turquoise
gene_17435	0.998319	turquoise
gene_17512	0.978115	turquoise
gene_17529	0.879496	turquoise
gene_17574	0.985257	turquoise
gene_1759	0.989196	turquoise
gene_1761	0.972493	turquoise
gene_17640	0.950948	turquoise
gene_17688	0.974986	turquoise
gene_17740	0.993984	turquoise
gene_17775	0.79693	turquoise
gene_17811	0.975358	turquoise
gene_17822	0.972183	turquoise
gene_17830	0.979524	turquoise
gene_17854	0.971347	turquoise
gene_17880	0.996937	turquoise
gene_17913	0.981063	turquoise
gene_17914	0.985065	turquoise
gene_17923	0.99014	turquoise
gene_17925	0.997458	turquoise
gene_17930	0.99237	turquoise
gene_17933	0.988832	turquoise
gene_17964	0.976637	turquoise
gene_18012	0.980097	turquoise
gene_18028	0.986831	turquoise
gene_18033	0.99728	turquoise
gene_18038	0.99442	turquoise
gene_18061	0.853748	turquoise
gene_18066	0.970469	turquoise
gene_18137	0.86655	turquoise
gene_18145	0.950956	turquoise
gene_18169	0.955427	turquoise
gene_18221	0.915225	turquoise
gene_18244	0.988554	turquoise
gene_18267	0.903866	turquoise
gene_18268	0.967698	turquoise
gene_18321	0.993829	turquoise
gene_18349	0.979654	turquoise
gene_18383	0.995144	turquoise
gene_18384	0.995359	turquoise
gene_18387	0.981372	turquoise
gene_18440	0.940623	turquoise
gene_18500	0.999269	turquoise
gene_18601	0.987833	turquoise
gene_18612	0.974732	turquoise
gene_18630	0.988916	turquoise
gene_18633	0.959852	turquoise
gene_18701	0.990252	turquoise
gene_18710	0.995419	turquoise
gene_18725	0.92712	turquoise
gene_18727	0.99018	turquoise
gene_18734	0.959634	turquoise
gene_18742	0.991425	turquoise
gene_18743	0.997314	turquoise
gene_18745	0.989733	turquoise
gene_18755	0.985603	turquoise
gene_1878	0.821009	turquoise
gene_18804	0.980842	turquoise
gene_1886	0.989584	turquoise
gene_189	0.942072	turquoise
gene_18901	0.992198	turquoise
gene_18904	0.99439	turquoise
gene_18915	0.967117	turquoise
gene_18954	0.993529	turquoise
gene_18990	0.997024	turquoise
gene_19024	0.708905	turquoise
gene_19026	0.814346	turquoise
gene_19032	0.991339	turquoise
gene_1904	0.989079	turquoise
gene_19054	0.993968	turquoise
gene_19229	0.994014	turquoise
gene_1924	0.988331	turquoise
gene_19277	0.968447	turquoise
gene_19291	0.94686	turquoise
gene_19292	0.964726	turquoise
gene_19325	0.997839	turquoise
gene_19349	0.980226	turquoise
gene_19355	0.980898	turquoise
gene_1943	0.991506	turquoise
gene_19500	0.997825	turquoise
gene_19537	0.992977	turquoise
gene_19590	0.928036	turquoise
gene_19602	0.804474	turquoise
gene_19610	0.814377	turquoise
gene_1964	0.957825	turquoise
gene_19667	0.993663	turquoise
gene_19675	0.990799	turquoise
gene_19685	0.990297	turquoise
gene_19690	0.997347	turquoise
gene_19763	0.96968	turquoise
gene_1979	0.994599	turquoise
gene_19833	0.944057	turquoise
gene_19841	0.98057	turquoise
gene_19845	0.990198	turquoise
gene_19847	0.976265	turquoise
gene_19914	0.987809	turquoise
gene_19986	0.998971	turquoise
gene_19988	0.941627	turquoise
gene_19993	0.976849	turquoise
gene_19995	0.996905	turquoise
gene_20024	0.983044	turquoise
gene_20058	0.997775	turquoise
gene_20061	0.986005	turquoise
gene_20131	0.978103	turquoise
gene_20143	0.995904	turquoise
gene_20168	0.942443	turquoise
gene_20177	0.940239	turquoise
gene_20237	0.979186	turquoise
gene_20284	0.940464	turquoise
gene_20400	0.989487	turquoise
gene_20425	0.9946	turquoise
gene_20456	0.975505	turquoise
gene_20459	0.993826	turquoise
gene_20506	0.970589	turquoise
gene_20587	0.985624	turquoise
gene_2066	0.922593	turquoise
gene_20670	0.985822	turquoise
gene_20684	0.974547	turquoise
gene_20691	0.924258	turquoise
gene_20702	0.777089	turquoise
gene_20756	0.955534	turquoise
gene_20776	0.925461	turquoise
gene_20817	0.970586	turquoise
gene_20822	0.996663	turquoise
gene_20832	0.976343	turquoise
gene_20886	0.957194	turquoise
gene_20901	0.976705	turquoise
gene_20903	0.997931	turquoise
gene_20916	0.998156	turquoise
gene_20918	0.974183	turquoise
gene_20928	0.994978	turquoise
gene_20954	0.957465	turquoise
gene_20955	0.936017	turquoise
gene_20963	0.963367	turquoise
gene_2099	0.963218	turquoise
gene_21008	0.933108	turquoise
gene_21065	0.732475	turquoise
gene_21067	0.855332	turquoise
gene_21091	0.99726	turquoise
gene_21098	0.990951	turquoise
gene_2112	0.996296	turquoise
gene_21129	0.996066	turquoise
gene_21170	0.983185	turquoise
gene_21182	0.992772	turquoise
gene_21192	0.990706	turquoise
gene_2125	0.997313	turquoise
gene_21269	0.983736	turquoise
gene_2127	0.790207	turquoise
gene_21284	0.926267	turquoise
gene_21339	0.889384	turquoise
gene_21343	0.988008	turquoise
gene_21397	0.997118	turquoise
gene_21426	0.977808	turquoise
gene_21428	0.995256	turquoise
gene_21516	0.996705	turquoise
gene_21541	0.992755	turquoise
gene_2156	0.989655	turquoise
gene_21585	0.996621	turquoise
gene_2159	0.884284	turquoise
gene_21596	0.961929	turquoise
gene_21618	0.963404	turquoise
gene_2162	0.972391	turquoise
gene_21630	0.999303	turquoise
gene_21644	0.99567	turquoise
gene_21672	0.993056	turquoise
gene_21673	0.985846	turquoise
gene_21690	0.845013	turquoise
gene_21705	0.7211	turquoise
gene_21761	0.93189	turquoise
gene_21771	0.993117	turquoise
gene_21782	0.937428	turquoise
gene_21858	0.959329	turquoise
gene_21883	0.990579	turquoise
gene_2194	0.986666	turquoise
gene_21940	0.98493	turquoise
gene_21966	0.9929	turquoise
gene_21967	0.99286	turquoise
gene_21972	0.99468	turquoise
gene_21996	0.993759	turquoise
gene_22000	0.961589	turquoise
gene_22003	0.991299	turquoise
gene_22027	0.930216	turquoise
gene_22061	0.996776	turquoise
gene_22110	0.994538	turquoise
gene_22129	0.854592	turquoise
gene_22182	0.964073	turquoise
gene_2221	0.936226	turquoise
gene_22221	0.979251	turquoise
gene_22222	0.769715	turquoise
gene_22224	0.988174	turquoise
gene_22283	0.994415	turquoise
gene_22328	0.856882	turquoise
gene_22347	0.998264	turquoise
gene_22350	0.986534	turquoise
gene_22396	0.954462	turquoise
gene_22418	0.982199	turquoise
gene_22443	0.83777	turquoise
gene_22458	0.80364	turquoise
gene_22540	0.993498	turquoise
gene_22544	0.991074	turquoise
gene_2260	0.995933	turquoise
gene_22624	0.989348	turquoise
gene_22689	0.981141	turquoise
gene_22768	0.996928	turquoise
gene_22779	0.997299	turquoise
gene_22789	0.990314	turquoise
gene_22790	0.948248	turquoise
gene_22838	0.995985	turquoise
gene_22875	0.965375	turquoise
gene_22883	0.989529	turquoise
gene_22889	0.995639	turquoise
gene_22892	0.89863	turquoise
gene_22911	0.991672	turquoise
gene_23010	0.927647	turquoise
gene_23064	0.939244	turquoise
gene_23097	0.760742	turquoise
gene_23126	0.991773	turquoise
gene_23154	0.960827	turquoise
gene_23216	0.777565	turquoise
gene_2325	0.993481	turquoise
gene_23264	0.954816	turquoise
gene_23271	0.978996	turquoise
gene_23292	0.996744	turquoise
gene_23325	0.943959	turquoise
gene_23364	0.973407	turquoise
gene_23391	0.993015	turquoise
gene_23442	0.959534	turquoise
gene_23445	0.981016	turquoise
gene_23478	0.994952	turquoise
gene_23529	0.997596	turquoise
gene_23574	0.975905	turquoise
gene_23582	0.983814	turquoise
gene_23593	0.995197	turquoise
gene_23630	0.996428	turquoise
gene_23710	0.992532	turquoise
gene_23747	0.980845	turquoise
gene_23761	0.837421	turquoise
gene_2377	0.992676	turquoise
gene_23786	0.9963	turquoise
gene_23787	0.994109	turquoise
gene_23823	0.988245	turquoise
gene_23834	0.984219	turquoise
gene_23912	0.996574	turquoise
gene_23938	0.993214	turquoise
gene_23952	0.946968	turquoise
gene_24001	0.988595	turquoise
gene_24020	0.997258	turquoise
gene_24030	0.993917	turquoise
gene_24048	0.989853	turquoise
gene_24107	0.995149	turquoise
gene_24142	0.986293	turquoise
gene_24152	0.992864	turquoise
gene_24170	0.990996	turquoise
gene_24181	0.997181	turquoise
gene_24191	0.948793	turquoise
gene_24248	0.990799	turquoise
gene_24289	0.989651	turquoise
gene_24326	0.990502	turquoise
gene_2433	0.863351	turquoise
gene_24346	0.98389	turquoise
gene_24352	0.998608	turquoise
gene_2436	0.994012	turquoise
gene_24389	0.979968	turquoise
gene_24441	0.998124	turquoise
gene_24446	0.952791	turquoise
gene_24447	0.717985	turquoise
gene_24468	0.993543	turquoise
gene_24500	0.995914	turquoise
gene_24520	0.968312	turquoise
gene_24538	0.991481	turquoise
gene_24551	0.98078	turquoise
gene_24553	0.977299	turquoise
gene_24554	0.906785	turquoise
gene_24580	0.940757	turquoise
gene_24581	0.993487	turquoise
gene_24604	0.991295	turquoise
gene_24645	0.992962	turquoise
gene_24701	0.961612	turquoise
gene_24706	0.953389	turquoise
gene_24752	0.994946	turquoise
gene_24757	0.993133	turquoise
gene_24782	0.863228	turquoise
gene_24783	0.991619	turquoise
gene_24792	0.992956	turquoise
gene_24807	0.9933	turquoise
gene_2488	0.926747	turquoise
gene_24881	0.967363	turquoise
gene_24905	0.998405	turquoise
gene_2492	0.830071	turquoise
gene_24932	0.990956	turquoise
gene_24935	0.976955	turquoise
gene_24939	0.954892	turquoise
gene_24989	0.998158	turquoise
gene_25020	0.997885	turquoise
gene_25054	0.993272	turquoise
gene_25056	0.979954	turquoise
gene_25058	0.956867	turquoise
gene_25086	0.999115	turquoise
gene_2510	0.751803	turquoise
gene_25133	0.985642	turquoise
gene_25135	0.993767	turquoise
gene_25144	0.952761	turquoise
gene_2517	0.988824	turquoise
gene_25171	0.993848	turquoise
gene_25207	0.966338	turquoise
gene_25215	0.9539	turquoise
gene_25220	0.99931	turquoise
gene_25252	0.992076	turquoise
gene_25256	0.992168	turquoise
gene_25263	0.992136	turquoise
gene_25273	0.997763	turquoise
gene_25281	0.989944	turquoise
gene_25285	0.989394	turquoise
gene_25295	0.992351	turquoise
gene_25356	0.98417	turquoise
gene_25374	0.902897	turquoise
gene_25375	0.926393	turquoise
gene_25395	0.953205	turquoise
gene_25423	0.968136	turquoise
gene_25463	0.996259	turquoise
gene_2547	0.970878	turquoise
gene_25503	0.989502	turquoise
gene_25569	0.995657	turquoise
gene_25574	0.977212	turquoise
gene_25591	0.898646	turquoise
gene_25611	0.989454	turquoise
gene_2564	0.991186	turquoise
gene_2566	0.988521	turquoise
gene_25781	0.964283	turquoise
gene_25784	0.982926	turquoise
gene_25798	0.974054	turquoise
gene_25823	0.973048	turquoise
gene_25830	0.977139	turquoise
gene_25910	0.998075	turquoise
gene_25933	0.991729	turquoise
gene_25937	0.997502	turquoise
gene_25944	0.977648	turquoise
gene_25953	0.936878	turquoise
gene_2597	0.997458	turquoise
gene_25971	0.996324	turquoise
gene_25974	0.983018	turquoise
gene_26010	0.96433	turquoise
gene_26013	0.940828	turquoise
gene_2602	0.917895	turquoise
gene_2604	0.995562	turquoise
gene_2605	0.99098	turquoise
gene_26055	0.975217	turquoise
gene_26067	0.921839	turquoise
gene_26068	0.993256	turquoise
gene_26110	0.943836	turquoise
gene_26125	0.99539	turquoise
gene_26181	0.989822	turquoise
gene_26186	0.94904	turquoise
gene_26189	0.99019	turquoise
gene_26231	0.993384	turquoise
gene_26296	0.99767	turquoise
gene_26314	0.989407	turquoise
gene_26379	0.991476	turquoise
gene_264	0.736724	turquoise
gene_26405	0.932933	turquoise
gene_26406	0.977577	turquoise
gene_26427	0.933793	turquoise
gene_26433	0.981088	turquoise
gene_26440	0.992687	turquoise
gene_26465	0.978721	turquoise
gene_26487	0.989895	turquoise
gene_26514	0.994512	turquoise
gene_26544	0.957734	turquoise
gene_26558	0.998142	turquoise
gene_26566	0.99047	turquoise
gene_26570	0.856504	turquoise
gene_26615	0.996124	turquoise
gene_26620	0.993879	turquoise
gene_26641	0.977227	turquoise
gene_26659	0.96235	turquoise
gene_26681	0.973691	turquoise
gene_26707	0.990263	turquoise
gene_2673	0.986736	turquoise
gene_26750	0.995732	turquoise
gene_26775	0.802418	turquoise
gene_26776	0.872302	turquoise
gene_26806	0.954343	turquoise
gene_26836	0.98544	turquoise
gene_26924	0.946177	turquoise
gene_2694	0.993047	turquoise
gene_26956	0.955459	turquoise
gene_27166	0.95051	turquoise
gene_2720	0.995835	turquoise
gene_27201	0.993861	turquoise
gene_27227	0.94498	turquoise
gene_27231	0.978815	turquoise
gene_27235	0.993609	turquoise
gene_27284	0.99295	turquoise
gene_27325	0.98794	turquoise
gene_27364	0.871269	turquoise
gene_27365	0.834585	turquoise
gene_27367	0.961482	turquoise
gene_27368	0.959689	turquoise
gene_27371	0.992305	turquoise
gene_27425	0.996971	turquoise
gene_27426	0.995076	turquoise
gene_27469	0.993607	turquoise
gene_27634	0.982849	turquoise
gene_27649	0.998464	turquoise
gene_27661	0.795511	turquoise
gene_27665	0.85284	turquoise
gene_27696	0.931956	turquoise
gene_27718	0.976025	turquoise
gene_27738	0.995132	turquoise
gene_27739	0.996562	turquoise
gene_27775	0.991636	turquoise
gene_27795	0.997214	turquoise
gene_27796	0.987277	turquoise
gene_27839	0.998057	turquoise
gene_2784	0.987764	turquoise
gene_27849	0.823916	turquoise
gene_27867	0.990671	turquoise
gene_27877	0.993562	turquoise
gene_27901	0.842638	turquoise
gene_27926	0.995312	turquoise
gene_27929	0.886608	turquoise
gene_27962	0.981558	turquoise
gene_27964	0.993493	turquoise
gene_28005	0.988835	turquoise
gene_28022	0.994634	turquoise
gene_2809	0.817795	turquoise
gene_28185	0.746081	turquoise
gene_28214	0.969327	turquoise
gene_28236	0.992836	turquoise
gene_28255	0.991689	turquoise
gene_28267	0.992841	turquoise
gene_28272	0.960774	turquoise
gene_28291	0.972118	turquoise
gene_28293	0.980636	turquoise
gene_28339	0.99032	turquoise
gene_28340	0.995306	turquoise
gene_28341	0.995925	turquoise
gene_28342	0.993806	turquoise
gene_28358	0.992092	turquoise
gene_28359	0.991938	turquoise
gene_28365	0.993029	turquoise
gene_28376	0.973569	turquoise
gene_28382	0.997154	turquoise
gene_28394	0.994896	turquoise
gene_28396	0.99567	turquoise
gene_28416	0.992898	turquoise
gene_28430	0.99055	turquoise
gene_28444	0.997081	turquoise
gene_28492	0.989853	turquoise
gene_28506	0.944436	turquoise
gene_28534	0.957362	turquoise
gene_28550	0.923321	turquoise
gene_28553	0.99224	turquoise
gene_28559	0.85033	turquoise
gene_28576	0.987441	turquoise
gene_28585	0.986796	turquoise
gene_28609	0.982988	turquoise
gene_2866	0.974472	turquoise
gene_28714	0.99078	turquoise
gene_28721	0.994757	turquoise
gene_28794	0.979752	turquoise
gene_28810	0.757418	turquoise
gene_28844	0.922178	turquoise
gene_28867	0.944605	turquoise
gene_28884	0.948267	turquoise
gene_28897	0.974706	turquoise
gene_28898	0.956265	turquoise
gene_28921	0.97677	turquoise
gene_28966	0.706151	turquoise
gene_28970	0.959831	turquoise
gene_28993	0.989501	turquoise
gene_2900	0.997152	turquoise
gene_2903	0.921613	turquoise
gene_29062	0.990979	turquoise
gene_2908	0.883019	turquoise
gene_29154	0.996948	turquoise
gene_29203	0.991137	turquoise
gene_29224	0.982338	turquoise
gene_29229	0.995356	turquoise
gene_29274	0.990929	turquoise
gene_29275	0.983934	turquoise
gene_29276	0.995573	turquoise
gene_29288	0.988406	turquoise
gene_29295	0.993234	turquoise
gene_29310	0.994513	turquoise
gene_29348	0.993935	turquoise
gene_29391	0.802103	turquoise
gene_29401	0.996242	turquoise
gene_29405	0.983167	turquoise
gene_2942	0.925499	turquoise
gene_29442	0.996262	turquoise
gene_29446	0.979925	turquoise
gene_2947	0.996083	turquoise
gene_29475	0.998289	turquoise
gene_29533	0.958249	turquoise
gene_2957	0.954339	turquoise
gene_2960	0.976481	turquoise
gene_29638	0.960808	turquoise
gene_2965	0.993193	turquoise
gene_29764	0.993921	turquoise
gene_29830	0.990009	turquoise
gene_29836	0.942021	turquoise
gene_29849	0.996746	turquoise
gene_29894	0.996969	turquoise
gene_30005	0.907847	turquoise
gene_30006	0.997652	turquoise
gene_3001	0.994509	turquoise
gene_30055	0.991468	turquoise
gene_30065	0.950458	turquoise
gene_30092	0.806396	turquoise
gene_30098	0.980512	turquoise
gene_30106	0.980528	turquoise
gene_30142	0.970236	turquoise
gene_30186	0.991634	turquoise
gene_30214	0.990429	turquoise
gene_30252	0.992242	turquoise
gene_30255	0.981263	turquoise
gene_30297	0.994201	turquoise
gene_3030	0.983897	turquoise
gene_30306	0.948937	turquoise
gene_30309	0.965334	turquoise
gene_30318	0.863922	turquoise
gene_30442	0.852786	turquoise
gene_30456	0.998307	turquoise
gene_30468	0.996009	turquoise
gene_30547	0.995718	turquoise
gene_30609	0.996716	turquoise
gene_30630	0.934573	turquoise
gene_30701	0.963761	turquoise
gene_30712	0.985682	turquoise
gene_30718	0.981811	turquoise
gene_30722	0.957077	turquoise
gene_30753	0.998329	turquoise
gene_30841	0.981061	turquoise
gene_30843	0.983473	turquoise
gene_30870	0.984664	turquoise
gene_30878	0.961421	turquoise
gene_30926	0.959992	turquoise
gene_30936	0.995963	turquoise
gene_30941	0.966172	turquoise
gene_30946	0.993076	turquoise
gene_30958	0.993886	turquoise
gene_31025	0.900788	turquoise
gene_31031	0.98064	turquoise
gene_31048	0.993371	turquoise
gene_31093	0.929251	turquoise
gene_31105	0.995669	turquoise
gene_31119	0.985888	turquoise
gene_31123	0.994331	turquoise
gene_31129	0.884024	turquoise
gene_31134	0.9721	turquoise
gene_31147	0.986095	turquoise
gene_31226	0.973636	turquoise
gene_31228	0.990275	turquoise
gene_31245	0.992687	turquoise
gene_31246	0.952788	turquoise
gene_31323	0.988846	turquoise
gene_31326	0.991417	turquoise
gene_31358	0.982722	turquoise
gene_31378	0.998083	turquoise
gene_3140	0.99071	turquoise
gene_31447	0.954042	turquoise
gene_31467	0.993888	turquoise
gene_31583	0.993425	turquoise
gene_31600	0.980622	turquoise
gene_31643	0.98248	turquoise
gene_31736	0.993191	turquoise
gene_31746	0.980621	turquoise
gene_31768	0.997655	turquoise
gene_31836	0.971309	turquoise
gene_31886	0.995449	turquoise
gene_31899	0.978027	turquoise
gene_31917	0.988876	turquoise
gene_31956	0.986379	turquoise
gene_31967	0.969662	turquoise
gene_31977	0.930561	turquoise
gene_31992	0.997122	turquoise
gene_31995	0.996337	turquoise
gene_32025	0.894451	turquoise
gene_32110	0.948466	turquoise
gene_32125	0.996754	turquoise
gene_32225	0.955764	turquoise
gene_3228	0.93371	turquoise
gene_32308	0.96075	turquoise
gene_32310	0.997262	turquoise
gene_32334	0.98831	turquoise
gene_32401	0.98538	turquoise
gene_32433	0.998178	turquoise
gene_32466	0.994643	turquoise
gene_32492	0.940192	turquoise
gene_32494	0.981713	turquoise
gene_32502	0.967558	turquoise
gene_32559	0.99304	turquoise
gene_32561	0.906587	turquoise
gene_32578	0.984511	turquoise
gene_32597	0.949873	turquoise
gene_32601	0.892157	turquoise
gene_32625	0.924842	turquoise
gene_32630	0.93511	turquoise
gene_32664	0.989002	turquoise
gene_32670	0.976084	turquoise
gene_32704	0.998843	turquoise
gene_32736	0.997496	turquoise
gene_32803	0.870612	turquoise
gene_3281	0.949405	turquoise
gene_32819	0.977945	turquoise
gene_32824	0.984555	turquoise
gene_32825	0.930168	turquoise
gene_32827	0.983387	turquoise
gene_32906	0.73454	turquoise
gene_3299	0.99091	turquoise
gene_33019	0.968069	turquoise
gene_33036	0.877999	turquoise
gene_3308	0.954036	turquoise
gene_33163	0.901141	turquoise
gene_33202	0.989872	turquoise
gene_33217	0.959079	turquoise
gene_33226	0.985519	turquoise
gene_33299	0.959418	turquoise
gene_33361	0.996501	turquoise
gene_33362	0.99447	turquoise
gene_33379	0.846593	turquoise
gene_33415	0.9958	turquoise
gene_33417	0.988828	turquoise
gene_33493	0.986631	turquoise
gene_33506	0.990612	turquoise
gene_33544	0.741047	turquoise
gene_33555	0.942615	turquoise
gene_33557	0.983244	turquoise
gene_33577	0.993089	turquoise
gene_33618	0.994717	turquoise
gene_3362	0.988352	turquoise
gene_3364	0.976771	turquoise
gene_33701	0.993823	turquoise
gene_33743	0.992427	turquoise
gene_33744	0.950635	turquoise
gene_33766	0.992854	turquoise
gene_33772	0.997327	turquoise
gene_33820	0.993569	turquoise
gene_33827	0.990105	turquoise
gene_3383	0.981657	turquoise
gene_33839	0.976496	turquoise
gene_33841	0.941828	turquoise
gene_33867	0.988511	turquoise
gene_33874	0.921944	turquoise
gene_33891	0.986397	turquoise
gene_3390	0.909167	turquoise
gene_33938	0.996614	turquoise
gene_33989	0.97193	turquoise
gene_34022	0.964972	turquoise
gene_34039	0.979927	turquoise
gene_34048	0.99817	turquoise
gene_34054	0.936047	turquoise
gene_34094	0.989473	turquoise
gene_3412	0.988261	turquoise
gene_34124	0.984386	turquoise
gene_34162	0.991459	turquoise
gene_34163	0.972757	turquoise
gene_34175	0.995727	turquoise
gene_34194	0.993038	turquoise
gene_34203	0.980597	turquoise
gene_34226	0.832052	turquoise
gene_34268	0.995237	turquoise
gene_34320	0.861813	turquoise
gene_34322	0.954699	turquoise
gene_34335	0.876073	turquoise
gene_3435	0.990148	turquoise
gene_34371	0.974224	turquoise
gene_34381	0.949663	turquoise
gene_3445	0.988281	turquoise
gene_34481	0.993211	turquoise
gene_34484	0.995317	turquoise
gene_34486	0.994529	turquoise
gene_34499	0.989675	turquoise
gene_34552	0.96964	turquoise
gene_34555	0.955815	turquoise
gene_34578	0.988704	turquoise
gene_34582	0.98675	turquoise
gene_34585	0.979658	turquoise
gene_34588	0.799069	turquoise
gene_34591	0.87558	turquoise
gene_34610	0.738259	turquoise
gene_34629	0.967826	turquoise
gene_3465	0.927897	turquoise
gene_34670	0.976183	turquoise
gene_34690	0.966524	turquoise
gene_34697	0.970317	turquoise
gene_34715	0.974929	turquoise
gene_34749	0.767715	turquoise
gene_34752	0.98017	turquoise
gene_3477	0.951391	turquoise
gene_34785	0.952274	turquoise
gene_34789	0.923938	turquoise
gene_34791	0.970005	turquoise
gene_34812	0.994869	turquoise
gene_34819	0.957617	turquoise
gene_34832	0.99306	turquoise
gene_34877	0.999062	turquoise
gene_34879	0.992788	turquoise
gene_34882	0.996979	turquoise
gene_34974	0.997454	turquoise
gene_3500	0.962402	turquoise
gene_35000	0.995605	turquoise
gene_35019	0.981304	turquoise
gene_3503	0.937575	turquoise
gene_35032	0.993164	turquoise
gene_35050	0.995733	turquoise
gene_35054	0.989758	turquoise
gene_35055	0.997847	turquoise
gene_35065	0.97848	turquoise
gene_35077	0.924498	turquoise
gene_35127	0.993457	turquoise
gene_35137	0.995382	turquoise
gene_35148	0.993967	turquoise
gene_35175	0.975821	turquoise
gene_35192	0.846572	turquoise
gene_35229	0.994716	turquoise
gene_35248	0.988402	turquoise
gene_35266	0.995306	turquoise
gene_35276	0.968177	turquoise
gene_35284	0.998569	turquoise
gene_35303	0.962314	turquoise
gene_35314	0.995111	turquoise
gene_35317	0.99335	turquoise
gene_3532	0.991028	turquoise
gene_35356	0.9945	turquoise
gene_35380	0.995593	turquoise
gene_35388	0.973641	turquoise
gene_35409	0.996465	turquoise
gene_35410	0.992693	turquoise
gene_35547	0.970369	turquoise
gene_35552	0.995208	turquoise
gene_35556	0.986199	turquoise
gene_35569	0.889378	turquoise
gene_35581	0.992566	turquoise
gene_35598	0.99741	turquoise
gene_35611	0.993916	turquoise
gene_35619	0.931313	turquoise
gene_35639	0.947442	turquoise
gene_35662	0.91518	turquoise
gene_35664	0.927305	turquoise
gene_35713	0.980601	turquoise
gene_3573	0.979073	turquoise
gene_35732	0.992124	turquoise
gene_3574	0.984864	turquoise
gene_35776	0.952277	turquoise
gene_35812	0.993253	turquoise
gene_35830	0.992793	turquoise
gene_35846	0.991607	turquoise
gene_35868	0.978918	turquoise
gene_35906	0.99702	turquoise
gene_35912	0.945204	turquoise
gene_35927	0.971887	turquoise
gene_36014	0.998385	turquoise
gene_36016	0.979238	turquoise
gene_36017	0.989714	turquoise
gene_36048	0.987188	turquoise
gene_36055	0.920856	turquoise
gene_36121	0.956638	turquoise
gene_36122	0.948349	turquoise
gene_36135	0.963943	turquoise
gene_3614	0.993608	turquoise
gene_36189	0.972429	turquoise
gene_36228	0.923872	turquoise
gene_36235	0.992224	turquoise
gene_36281	0.986398	turquoise
gene_36287	0.987824	turquoise
gene_36330	0.987904	turquoise
gene_36331	0.990797	turquoise
gene_36343	0.989373	turquoise
gene_36351	0.976298	turquoise
gene_36397	0.99527	turquoise
gene_364	0.993202	turquoise
gene_36418	0.976513	turquoise
gene_36428	0.993684	turquoise
gene_36520	0.74422	turquoise
gene_36540	0.973391	turquoise
gene_36554	0.996753	turquoise
gene_36571	0.996289	turquoise
gene_36578	0.988718	turquoise
gene_3658	0.988818	turquoise
gene_36596	0.926955	turquoise
gene_36649	0.990377	turquoise
gene_36756	0.987625	turquoise
gene_36778	0.961713	turquoise
gene_36779	0.996917	turquoise
gene_36782	0.992406	turquoise
gene_36846	0.976738	turquoise
gene_36908	0.92436	turquoise
gene_36963	0.990305	turquoise
gene_36964	0.985747	turquoise
gene_36979	0.998795	turquoise
gene_3698	0.969872	turquoise
gene_36991	0.983781	turquoise
gene_37000	0.993385	turquoise
gene_37024	0.913086	turquoise
gene_37072	0.995898	turquoise
gene_37073	0.988424	turquoise
gene_37079	0.990389	turquoise
gene_37144	0.998539	turquoise
gene_37151	0.969183	turquoise
gene_37188	0.970407	turquoise
gene_37196	0.969038	turquoise
gene_37235	0.990864	turquoise
gene_37239	0.989124	turquoise
gene_37252	0.97944	turquoise
gene_37263	0.974162	turquoise
gene_37288	0.974567	turquoise
gene_37309	0.950478	turquoise
gene_37331	0.965211	turquoise
gene_37354	0.989292	turquoise
gene_37357	0.993778	turquoise
gene_3738	0.984938	turquoise
gene_37399	0.992578	turquoise
gene_374	0.995613	turquoise
gene_3742	0.989437	turquoise
gene_37435	0.926133	turquoise
gene_37468	0.998081	turquoise
gene_37469	0.906856	turquoise
gene_37501	0.980443	turquoise
gene_37517	0.988721	turquoise
gene_37519	0.941069	turquoise
gene_37520	0.98845	turquoise
gene_37629	0.74412	turquoise
gene_3768	0.97031	turquoise
gene_37690	0.844614	turquoise
gene_37736	0.995804	turquoise
gene_37762	0.793356	turquoise
gene_37764	0.956598	turquoise
gene_37772	0.874738	turquoise
gene_37773	0.968078	turquoise
gene_37795	0.946899	turquoise
gene_37822	0.981221	turquoise
gene_37824	0.975917	turquoise
gene_37825	0.993108	turquoise
gene_37883	0.984204	turquoise
gene_37909	0.969657	turquoise
gene_37910	0.92515	turquoise
gene_37912	0.867348	turquoise
gene_3792	0.92595	turquoise
gene_37923	0.99284	turquoise
gene_37932	0.734503	turquoise
gene_37959	0.995856	turquoise
gene_37991	0.996656	turquoise
gene_38000	0.984226	turquoise
gene_38056	0.992513	turquoise
gene_38084	0.954147	turquoise
gene_38087	0.983147	turquoise
gene_38118	0.971127	turquoise
gene_3817	0.98066	turquoise
gene_38173	0.979555	turquoise
gene_38247	0.933046	turquoise
gene_38265	0.982379	turquoise
gene_38267	0.968942	turquoise
gene_38305	0.996903	turquoise
gene_38348	0.992284	turquoise
gene_38355	0.988836	turquoise
gene_38371	0.93671	turquoise
gene_3839	0.993762	turquoise
gene_38418	0.996222	turquoise
gene_38421	0.958692	turquoise
gene_38429	0.964107	turquoise
gene_38466	0.967983	turquoise
gene_38477	0.978468	turquoise
gene_38520	0.994798	turquoise
gene_38545	0.886988	turquoise
gene_38574	0.988342	turquoise
gene_38575	0.988411	turquoise
gene_38605	0.990206	turquoise
gene_38607	0.995024	turquoise
gene_38644	0.960028	turquoise
gene_38658	0.979816	turquoise
gene_38748	0.987402	turquoise
gene_38751	0.987771	turquoise
gene_38757	0.99426	turquoise
gene_38804	0.94931	turquoise
gene_38816	0.910274	turquoise
gene_38856	0.981888	turquoise
gene_3886	0.998098	turquoise
gene_38869	0.959718	turquoise
gene_38892	0.872995	turquoise
gene_38969	0.993158	turquoise
gene_38974	0.81832	turquoise
gene_39059	0.979801	turquoise
gene_39060	0.958053	turquoise
gene_39087	0.879903	turquoise
gene_39116	0.997407	turquoise
gene_39117	0.996836	turquoise
gene_39118	0.977887	turquoise
gene_39131	0.991425	turquoise
gene_39298	0.997239	turquoise
gene_39323	0.938708	turquoise
gene_39356	0.998425	turquoise
gene_39366	0.98965	turquoise
gene_39381	0.980183	turquoise
gene_39417	0.960237	turquoise
gene_39426	0.966609	turquoise
gene_39450	0.983447	turquoise
gene_39479	0.993761	turquoise
gene_39517	0.988969	turquoise
gene_39661	0.936333	turquoise
gene_39686	0.923988	turquoise
gene_39690	0.985588	turquoise
gene_39723	0.994755	turquoise
gene_39747	0.994287	turquoise
gene_39771	0.993516	turquoise
gene_39788	0.826397	turquoise
gene_398	0.743088	turquoise
gene_39813	0.982378	turquoise
gene_39819	0.906373	turquoise
gene_39854	0.990634	turquoise
gene_39864	0.926207	turquoise
gene_39891	0.898419	turquoise
gene_40011	0.952658	turquoise
gene_40031	0.984075	turquoise
gene_40032	0.996311	turquoise
gene_40033	0.992016	turquoise
gene_40034	0.997954	turquoise
gene_40046	0.962574	turquoise
gene_40047	0.975934	turquoise
gene_40064	0.968338	turquoise
gene_40096	0.997504	turquoise
gene_40125	0.98271	turquoise
gene_40126	0.991366	turquoise
gene_40127	0.980299	turquoise
gene_40170	0.965831	turquoise
gene_40182	0.99292	turquoise
gene_40217	0.990852	turquoise
gene_4023	0.986331	turquoise
gene_40258	0.956729	turquoise
gene_40280	0.995303	turquoise
gene_40313	0.928507	turquoise
gene_40340	0.92008	turquoise
gene_4035	0.993454	turquoise
gene_40359	0.976129	turquoise
gene_40365	0.994209	turquoise
gene_40369	0.954423	turquoise
gene_4037	0.990806	turquoise
gene_40375	0.994763	turquoise
gene_4039	0.982853	turquoise
gene_40393	0.980041	turquoise
gene_40398	0.996541	turquoise
gene_40430	0.977804	turquoise
gene_40438	0.966829	turquoise
gene_4046	0.965973	turquoise
gene_4047	0.945897	turquoise
gene_4048	0.982868	turquoise
gene_40503	0.840762	turquoise
gene_40525	0.975272	turquoise
gene_40535	0.941635	turquoise
gene_40538	0.928705	turquoise
gene_40540	0.993531	turquoise
gene_40549	0.979793	turquoise
gene_40610	0.98442	turquoise
gene_4062	0.99709	turquoise
gene_40630	0.972749	turquoise
gene_4066	0.985504	turquoise
gene_40698	0.988647	turquoise
gene_40713	0.988723	turquoise
gene_40749	0.996777	turquoise
gene_40787	0.977864	turquoise
gene_40811	0.975783	turquoise
gene_40884	0.992178	turquoise
gene_40931	0.991641	turquoise
gene_40979	0.919222	turquoise
gene_41011	0.976093	turquoise
gene_41021	0.951599	turquoise
gene_41024	0.975964	turquoise
gene_41065	0.931073	turquoise
gene_41066	0.706455	turquoise
gene_41128	0.9976	turquoise
gene_41170	0.928833	turquoise
gene_41175	0.873738	turquoise
gene_41237	0.919894	turquoise
gene_41247	0.806839	turquoise
gene_4126	0.948665	turquoise
gene_41291	0.988935	turquoise
gene_4133	0.970917	turquoise
gene_4134	0.992976	turquoise
gene_4136	0.895333	turquoise
gene_41373	0.997173	turquoise
gene_4138	0.996398	turquoise
gene_41406	0.983813	turquoise
gene_4145	0.991667	turquoise
gene_41451	0.921868	turquoise
gene_41473	0.991224	turquoise
gene_41489	0.982497	turquoise
gene_41492	0.992881	turquoise
gene_41493	0.965586	turquoise
gene_41541	0.931547	turquoise
gene_41602	0.983107	turquoise
gene_41607	0.904255	turquoise
gene_41648	0.997428	turquoise
gene_4167	0.984786	turquoise
gene_41697	0.948375	turquoise
gene_41707	0.994572	turquoise
gene_41717	0.967324	turquoise
gene_4172	0.981418	turquoise
gene_41733	0.918824	turquoise
gene_41734	0.983756	turquoise
gene_41767	0.98052	turquoise
gene_41813	0.990963	turquoise
gene_41843	0.973503	turquoise
gene_41915	0.769256	turquoise
gene_41947	0.97447	turquoise
gene_41957	0.988698	turquoise
gene_41969	0.997501	turquoise
gene_4203	0.975927	turquoise
gene_42046	0.996206	turquoise
gene_42058	0.982517	turquoise
gene_42070	0.855166	turquoise
gene_42098	0.991918	turquoise
gene_42102	0.996055	turquoise
gene_4211	0.983805	turquoise
gene_4219	0.957942	turquoise
gene_42196	0.987567	turquoise
gene_42197	0.970221	turquoise
gene_42249	0.994224	turquoise
gene_42270	0.983852	turquoise
gene_42273	0.973375	turquoise
gene_42369	0.967422	turquoise
gene_42373	0.991023	turquoise
gene_42375	0.808321	turquoise
gene_42390	0.9721	turquoise
gene_42393	0.991205	turquoise
gene_42415	0.994824	turquoise
gene_42421	0.959712	turquoise
gene_42423	0.981338	turquoise
gene_42428	0.822068	turquoise
gene_42438	0.998519	turquoise
gene_42468	0.969757	turquoise
gene_42521	0.990353	turquoise
gene_42533	0.92032	turquoise
gene_42573	0.937847	turquoise
gene_42589	0.970412	turquoise
gene_42617	0.977903	turquoise
gene_42634	0.994232	turquoise
gene_42639	0.959142	turquoise
gene_42646	0.706016	turquoise
gene_42652	0.993601	turquoise
gene_42654	0.940889	turquoise
gene_42711	0.976867	turquoise
gene_4274	0.966219	turquoise
gene_42818	0.992351	turquoise
gene_42843	0.967039	turquoise
gene_42844	0.975581	turquoise
gene_42851	0.966473	turquoise
gene_42954	0.993483	turquoise
gene_42972	0.980677	turquoise
gene_42975	0.977463	turquoise
gene_42982	0.987344	turquoise
gene_43000	0.823972	turquoise
gene_43047	0.985476	turquoise
gene_4306	0.990194	turquoise
gene_43084	0.988187	turquoise
gene_43128	0.970582	turquoise
gene_4323	0.971756	turquoise
gene_43313	0.993646	turquoise
gene_43322	0.996099	turquoise
gene_43368	0.965558	turquoise
gene_43428	0.834541	turquoise
gene_43472	0.992737	turquoise
gene_43488	0.973195	turquoise
gene_43509	0.990315	turquoise
gene_43550	0.866563	turquoise
gene_4356	0.996287	turquoise
gene_43574	0.976232	turquoise
gene_436	0.983149	turquoise
gene_43638	0.97636	turquoise
gene_43642	0.989044	turquoise
gene_43649	0.986577	turquoise
gene_43650	0.926665	turquoise
gene_43706	0.987023	turquoise
gene_43712	0.9988	turquoise
gene_43791	0.89736	turquoise
gene_43861	0.880234	turquoise
gene_43865	0.997272	turquoise
gene_43866	0.998119	turquoise
gene_43876	0.958183	turquoise
gene_43885	0.987423	turquoise
gene_43932	0.956136	turquoise
gene_43955	0.991273	turquoise
gene_43982	0.984956	turquoise
gene_4407	0.971313	turquoise
gene_44074	0.993775	turquoise
gene_44075	0.978148	turquoise
gene_44079	0.977676	turquoise
gene_44194	0.991036	turquoise
gene_44208	0.910076	turquoise
gene_44261	0.989799	turquoise
gene_443	0.993043	turquoise
gene_44348	0.995553	turquoise
gene_44349	0.991106	turquoise
gene_4442	0.995031	turquoise
gene_44430	0.969529	turquoise
gene_44452	0.996026	turquoise
gene_44454	0.988376	turquoise
gene_44482	0.929282	turquoise
gene_44489	0.97932	turquoise
gene_44491	0.998042	turquoise
gene_44512	0.941286	turquoise
gene_44541	0.74071	turquoise
gene_44575	0.967753	turquoise
gene_44585	0.999303	turquoise
gene_44594	0.945623	turquoise
gene_44596	0.996972	turquoise
gene_44597	0.992161	turquoise
gene_44608	0.996259	turquoise
gene_44612	0.989952	turquoise
gene_44700	0.985183	turquoise
gene_44740	0.979315	turquoise
gene_44741	0.990071	turquoise
gene_44742	0.990181	turquoise
gene_44746	0.862909	turquoise
gene_44784	0.932949	turquoise
gene_44785	0.91577	turquoise
gene_44812	0.992476	turquoise
gene_44879	0.981768	turquoise
gene_44884	0.988695	turquoise
gene_44889	0.917392	turquoise
gene_44892	0.997623	turquoise
gene_44894	0.991488	turquoise
gene_44898	0.958082	turquoise
gene_44955	0.991666	turquoise
gene_44966	0.979897	turquoise
gene_4497	0.976416	turquoise
gene_4499	0.993144	turquoise
gene_44992	0.947727	turquoise
gene_4500	0.993377	turquoise
gene_45032	0.972852	turquoise
gene_45067	0.98021	turquoise
gene_45073	0.989703	turquoise
gene_45101	0.995264	turquoise
gene_45172	0.981069	turquoise
gene_45184	0.992734	turquoise
gene_45218	0.997858	turquoise
gene_45237	0.985907	turquoise
gene_45265	0.999126	turquoise
gene_4530	0.98797	turquoise
gene_45311	0.995217	turquoise
gene_45468	0.957869	turquoise
gene_45470	0.989685	turquoise
gene_45583	0.996346	turquoise
gene_45642	0.869082	turquoise
gene_45644	0.973296	turquoise
gene_45708	0.97278	turquoise
gene_45728	0.994899	turquoise
gene_45745	0.992313	turquoise
gene_45753	0.995094	turquoise
gene_45763	0.986161	turquoise
gene_45765	0.982692	turquoise
gene_45767	0.935216	turquoise
gene_45793	0.993004	turquoise
gene_45902	0.970745	turquoise
gene_46113	0.8094	turquoise
gene_46119	0.993622	turquoise
gene_46148	0.987901	turquoise
gene_46232	0.987044	turquoise
gene_4630	0.994386	turquoise
gene_46328	0.989442	turquoise
gene_46348	0.958739	turquoise
gene_46358	0.888788	turquoise
gene_46398	0.990171	turquoise
gene_46399	0.957879	turquoise
gene_4643	0.992081	turquoise
gene_46449	0.990361	turquoise
gene_4648	0.985589	turquoise
gene_46483	0.983357	turquoise
gene_46511	0.990244	turquoise
gene_46555	0.989648	turquoise
gene_46601	0.992944	turquoise
gene_46618	0.992283	turquoise
gene_46643	0.989139	turquoise
gene_46674	0.924221	turquoise
gene_46676	0.969402	turquoise
gene_46677	0.988943	turquoise
gene_4671	0.977569	turquoise
gene_46719	0.978568	turquoise
gene_46720	0.977421	turquoise
gene_46746	0.983209	turquoise
gene_46757	0.976644	turquoise
gene_46780	0.94896	turquoise
gene_46782	0.989022	turquoise
gene_46829	0.993244	turquoise
gene_46883	0.994647	turquoise
gene_46907	0.992832	turquoise
gene_4695	0.998311	turquoise
gene_47054	0.926461	turquoise
gene_47059	0.96668	turquoise
gene_47061	0.973811	turquoise
gene_47063	0.986167	turquoise
gene_47089	0.99198	turquoise
gene_47105	0.988581	turquoise
gene_47137	0.992843	turquoise
gene_4714	0.966009	turquoise
gene_47158	0.951494	turquoise
gene_47186	0.934151	turquoise
gene_47201	0.980094	turquoise
gene_47240	0.99592	turquoise
gene_47278	0.996772	turquoise
gene_47284	0.994578	turquoise
gene_473	0.940009	turquoise
gene_47390	0.916348	turquoise
gene_47392	0.992015	turquoise
gene_47400	0.996944	turquoise
gene_47405	0.728714	turquoise
gene_47441	0.971376	turquoise
gene_47503	0.901476	turquoise
gene_47601	0.982266	turquoise
gene_47611	0.952316	turquoise
gene_47644	0.946231	turquoise
gene_47717	0.998461	turquoise
gene_47728	0.924409	turquoise
gene_47807	0.996419	turquoise
gene_47809	0.990089	turquoise
gene_47814	0.977444	turquoise
gene_4782	0.942896	turquoise
gene_47832	0.896255	turquoise
gene_47867	0.973959	turquoise
gene_47870	0.994391	turquoise
gene_47875	0.997755	turquoise
gene_47903	0.979178	turquoise
gene_47942	0.932949	turquoise
gene_47949	0.976121	turquoise
gene_48018	0.969427	turquoise
gene_4802	0.892521	turquoise
gene_48065	0.990522	turquoise
gene_48086	0.959648	turquoise
gene_48091	0.98505	turquoise
gene_48096	0.991027	turquoise
gene_4813	0.897131	turquoise
gene_48185	0.983709	turquoise
gene_482	0.934117	turquoise
gene_48267	0.988873	turquoise
gene_48275	0.997155	turquoise
gene_48301	0.766712	turquoise
gene_48303	0.991851	turquoise
gene_48457	0.962642	turquoise
gene_48506	0.986602	turquoise
gene_48530	0.974402	turquoise
gene_48533	0.94826	turquoise
gene_48545	0.98211	turquoise
gene_48548	0.925887	turquoise
gene_48550	0.990764	turquoise
gene_48617	0.997158	turquoise
gene_4862	0.992993	turquoise
gene_48623	0.996911	turquoise
gene_48626	0.996437	turquoise
gene_48645	0.877994	turquoise
gene_48659	0.997159	turquoise
gene_48684	0.978677	turquoise
gene_48751	0.991689	turquoise
gene_4882	0.965857	turquoise
gene_48839	0.858959	turquoise
gene_48845	0.991152	turquoise
gene_48856	0.984905	turquoise
gene_48858	0.965877	turquoise
gene_48867	0.977605	turquoise
gene_48928	0.977837	turquoise
gene_48929	0.955613	turquoise
gene_48979	0.946635	turquoise
gene_48992	0.969613	turquoise
gene_49	0.978145	turquoise
gene_49004	0.865	turquoise
gene_49064	0.935508	turquoise
gene_4918	0.997982	turquoise
gene_49202	0.992224	turquoise
gene_49241	0.996252	turquoise
gene_4929	0.977595	turquoise
gene_49356	0.961871	turquoise
gene_4938	0.948164	turquoise
gene_49411	0.981606	turquoise
gene_49432	0.983601	turquoise
gene_49444	0.928089	turquoise
gene_49455	0.967805	turquoise
gene_49480	0.909672	turquoise
gene_49502	0.979317	turquoise
gene_49503	0.933506	turquoise
gene_49548	0.998608	turquoise
gene_49555	0.98468	turquoise
gene_4956	0.906695	turquoise
gene_49584	0.993681	turquoise
gene_49606	0.945729	turquoise
gene_49616	0.995792	turquoise
gene_49642	0.968374	turquoise
gene_49668	0.989824	turquoise
gene_49696	0.980432	turquoise
gene_4971	0.988062	turquoise
gene_49718	0.988854	turquoise
gene_49743	0.971001	turquoise
gene_49744	0.997211	turquoise
gene_49823	0.971127	turquoise
gene_49838	0.996549	turquoise
gene_49845	0.995828	turquoise
gene_49846	0.986371	turquoise
gene_4990	0.994875	turquoise
gene_49971	0.991596	turquoise
gene_49988	0.990129	turquoise
gene_50062	0.997041	turquoise
gene_50064	0.993429	turquoise
gene_50077	0.997203	turquoise
gene_50139	0.945363	turquoise
gene_50207	0.993298	turquoise
gene_50217	0.994362	turquoise
gene_50346	0.984156	turquoise
gene_50349	0.827898	turquoise
gene_50352	0.993851	turquoise
gene_5037	0.977598	turquoise
gene_50441	0.980211	turquoise
gene_50522	0.995063	turquoise
gene_50548	0.998462	turquoise
gene_50561	0.849632	turquoise
gene_50646	0.990081	turquoise
gene_50655	0.992441	turquoise
gene_50747	0.994998	turquoise
gene_50752	0.984652	turquoise
gene_50807	0.983612	turquoise
gene_50876	0.990788	turquoise
gene_5091	0.980329	turquoise
gene_50961	0.985091	turquoise
gene_50986	0.857843	turquoise
gene_5102	0.986321	turquoise
gene_51053	0.905857	turquoise
gene_51097	0.999292	turquoise
gene_51164	0.996131	turquoise
gene_51167	0.997882	turquoise
gene_5120	0.974506	turquoise
gene_51217	0.989661	turquoise
gene_51218	0.997559	turquoise
gene_51292	0.969317	turquoise
gene_51307	0.977354	turquoise
gene_51334	0.98801	turquoise
gene_51357	0.998249	turquoise
gene_51358	0.997297	turquoise
gene_51361	0.980291	turquoise
gene_51362	0.923802	turquoise
gene_51406	0.820049	turquoise
gene_51495	0.987383	turquoise
gene_51499	0.990473	turquoise
gene_5150	0.903345	turquoise
gene_51514	0.965245	turquoise
gene_51561	0.932293	turquoise
gene_51562	0.949602	turquoise
gene_51662	0.994161	turquoise
gene_51673	0.819659	turquoise
gene_51701	0.837957	turquoise
gene_51737	0.953645	turquoise
gene_5175	0.995008	turquoise
gene_51838	0.998236	turquoise
gene_51902	0.947762	turquoise
gene_51913	0.988298	turquoise
gene_51975	0.994502	turquoise
gene_51978	0.968136	turquoise
gene_51980	0.968706	turquoise
gene_51989	0.974332	turquoise
gene_520	0.986172	turquoise
gene_5209	0.850521	turquoise
gene_52152	0.973854	turquoise
gene_52170	0.976095	turquoise
gene_52196	0.996371	turquoise
gene_52204	0.878109	turquoise
gene_52217	0.870171	turquoise
gene_52235	0.975589	turquoise
gene_52242	0.99389	turquoise
gene_52281	0.992592	turquoise
gene_5233	0.974531	turquoise
gene_52364	0.987083	turquoise
gene_52365	0.996099	turquoise
gene_52389	0.996409	turquoise
gene_52441	0.923914	turquoise
gene_52514	0.855192	turquoise
gene_52525	0.989395	turquoise
gene_52551	0.95266	turquoise
gene_52569	0.781309	turquoise
gene_52610	0.966642	turquoise
gene_52612	0.996141	turquoise
gene_52621	0.77663	turquoise
gene_5264	0.953632	turquoise
gene_52646	0.992477	turquoise
gene_5266	0.984585	turquoise
gene_52677	0.986774	turquoise
gene_5273	0.9912	turquoise
gene_52741	0.898427	turquoise
gene_52767	0.877358	turquoise
gene_52768	0.99577	turquoise
gene_52844	0.988152	turquoise
gene_52863	0.986157	turquoise
gene_52894	0.977389	turquoise
gene_52899	0.990604	turquoise
gene_5290	0.818357	turquoise
gene_52995	0.993219	turquoise
gene_53043	0.937935	turquoise
gene_53070	0.993824	turquoise
gene_53109	0.993733	turquoise
gene_53111	0.949752	turquoise
gene_53127	0.923752	turquoise
gene_53129	0.989974	turquoise
gene_53192	0.987243	turquoise
gene_5320	0.932665	turquoise
gene_53274	0.994322	turquoise
gene_53427	0.964224	turquoise
gene_53433	0.992907	turquoise
gene_53533	0.962154	turquoise
gene_53576	0.99838	turquoise
gene_53581	0.981881	turquoise
gene_53608	0.899389	turquoise
gene_53686	0.970395	turquoise
gene_53700	0.974269	turquoise
gene_53828	0.988635	turquoise
gene_53854	0.998822	turquoise
gene_54023	0.930519	turquoise
gene_54024	0.995661	turquoise
gene_54101	0.995753	turquoise
gene_54125	0.932201	turquoise
gene_54133	0.992481	turquoise
gene_54139	0.959649	turquoise
gene_54140	0.993061	turquoise
gene_54243	0.988508	turquoise
gene_54330	0.989116	turquoise
gene_54339	0.87276	turquoise
gene_54379	0.909272	turquoise
gene_54427	0.994467	turquoise
gene_54434	0.995227	turquoise
gene_5451	0.987835	turquoise
gene_54517	0.966779	turquoise
gene_54529	0.994623	turquoise
gene_54564	0.994375	turquoise
gene_54631	0.743761	turquoise
gene_54635	0.843894	turquoise
gene_54648	0.996564	turquoise
gene_54650	0.99084	turquoise
gene_54651	0.840602	turquoise
gene_54659	0.77059	turquoise
gene_54707	0.950848	turquoise
gene_54714	0.912671	turquoise
gene_54769	0.989476	turquoise
gene_54774	0.987273	turquoise
gene_54815	0.983604	turquoise
gene_54926	0.967651	turquoise
gene_54953	0.929946	turquoise
gene_54967	0.988691	turquoise
gene_55009	0.987877	turquoise
gene_5512	0.871072	turquoise
gene_55123	0.981221	turquoise
gene_55153	0.994382	turquoise
gene_5523	0.991043	turquoise
gene_55274	0.986971	turquoise
gene_55282	0.995269	turquoise
gene_55310	0.996352	turquoise
gene_55383	0.996855	turquoise
gene_55390	0.982103	turquoise
gene_5545	0.979583	turquoise
gene_55499	0.887092	turquoise
gene_55505	0.995666	turquoise
gene_55528	0.989247	turquoise
gene_55536	0.954258	turquoise
gene_55592	0.997325	turquoise
gene_55679	0.995484	turquoise
gene_55745	0.898949	turquoise
gene_55782	0.987655	turquoise
gene_55784	0.989176	turquoise
gene_55787	0.956578	turquoise
gene_55789	0.989633	turquoise
gene_55856	0.994282	turquoise
gene_55863	0.979616	turquoise
gene_55876	0.794512	turquoise
gene_55879	0.984612	turquoise
gene_55925	0.996693	turquoise
gene_55997	0.989788	turquoise
gene_56041	0.978982	turquoise
gene_56069	0.942906	turquoise
gene_56132	0.826571	turquoise
gene_56133	0.973125	turquoise
gene_56161	0.975065	turquoise
gene_56177	0.983873	turquoise
gene_56221	0.774909	turquoise
gene_5623	0.966914	turquoise
gene_56262	0.997107	turquoise
gene_56295	0.978	turquoise
gene_56364	0.927909	turquoise
gene_56409	0.937902	turquoise
gene_56413	0.958015	turquoise
gene_56415	0.993635	turquoise
gene_56449	0.994189	turquoise
gene_56458	0.778699	turquoise
gene_56473	0.989114	turquoise
gene_56548	0.984374	turquoise
gene_56554	0.990918	turquoise
gene_56578	0.991608	turquoise
gene_56605	0.882581	turquoise
gene_56625	0.97359	turquoise
gene_56635	0.978254	turquoise
gene_56639	0.995227	turquoise
gene_56677	0.916065	turquoise
gene_56684	0.988212	turquoise
gene_56692	0.997017	turquoise
gene_56721	0.995865	turquoise
gene_56739	0.835772	turquoise
gene_56806	0.78127	turquoise
gene_56835	0.937812	turquoise
gene_56883	0.997764	turquoise
gene_56923	0.989239	turquoise
gene_56950	0.996755	turquoise
gene_56957	0.995868	turquoise
gene_57062	0.991941	turquoise
gene_57118	0.994393	turquoise
gene_57120	0.910822	turquoise
gene_57141	0.98067	turquoise
gene_57190	0.989441	turquoise
gene_57193	0.966974	turquoise
gene_57226	0.989181	turquoise
gene_57229	0.989733	turquoise
gene_57231	0.996275	turquoise
gene_57264	0.992575	turquoise
gene_57286	0.996259	turquoise
gene_57356	0.803319	turquoise
gene_57361	0.988335	turquoise
gene_57377	0.97407	turquoise
gene_57400	0.982821	turquoise
gene_57420	0.973274	turquoise
gene_57439	0.98045	turquoise
gene_57453	0.993856	turquoise
gene_57459	0.996541	turquoise
gene_57461	0.972986	turquoise
gene_57512	0.974965	turquoise
gene_57534	0.97593	turquoise
gene_57610	0.991245	turquoise
gene_5763	0.877858	turquoise
gene_57682	0.989414	turquoise
gene_57691	0.977855	turquoise
gene_5773	0.990027	turquoise
gene_57732	0.986044	turquoise
gene_57733	0.98603	turquoise
gene_57759	0.868635	turquoise
gene_57872	0.921148	turquoise
gene_57880	0.9848	turquoise
gene_579	0.988736	turquoise
gene_57913	0.995456	turquoise
gene_57940	0.996884	turquoise
gene_58004	0.970418	turquoise
gene_58020	0.902345	turquoise
gene_58039	0.898244	turquoise
gene_58057	0.99551	turquoise
gene_58059	0.985988	turquoise
gene_5809	0.953729	turquoise
gene_58098	0.87097	turquoise
gene_58112	0.965837	turquoise
gene_58114	0.83391	turquoise
gene_58116	0.996994	turquoise
gene_58119	0.983819	turquoise
gene_58120	0.906344	turquoise
gene_58132	0.991153	turquoise
gene_58209	0.766467	turquoise
gene_58210	0.962672	turquoise
gene_58224	0.899095	turquoise
gene_58226	0.8835	turquoise
gene_58236	0.856335	turquoise
gene_58284	0.974307	turquoise
gene_58286	0.970745	turquoise
gene_58296	0.990013	turquoise
gene_58315	0.994678	turquoise
gene_58320	0.991964	turquoise
gene_58346	0.989326	turquoise
gene_58348	0.963545	turquoise
gene_58383	0.97963	turquoise
gene_58410	0.996249	turquoise
gene_58440	0.986831	turquoise
gene_58455	0.990948	turquoise
gene_58483	0.935553	turquoise
gene_58484	0.987356	turquoise
gene_58486	0.992647	turquoise
gene_58488	0.966207	turquoise
gene_58493	0.969397	turquoise
gene_58518	0.970874	turquoise
gene_58520	0.991906	turquoise
gene_58525	0.946337	turquoise
gene_5853	0.991981	turquoise
gene_58531	0.975521	turquoise
gene_58546	0.988642	turquoise
gene_58548	0.955306	turquoise
gene_58576	0.977869	turquoise
gene_58586	0.964035	turquoise
gene_5862	0.992025	turquoise
gene_58628	0.902681	turquoise
gene_58685	0.991883	turquoise
gene_58706	0.949256	turquoise
gene_58732	0.99685	turquoise
gene_58738	0.986323	turquoise
gene_58741	0.855701	turquoise
gene_58743	0.973369	turquoise
gene_58748	0.968032	turquoise
gene_58755	0.986704	turquoise
gene_5876	0.967787	turquoise
gene_58760	0.996804	turquoise
gene_58761	0.986085	turquoise
gene_58788	0.966911	turquoise
gene_58790	0.98614	turquoise
gene_58794	0.990222	turquoise
gene_58832	0.994457	turquoise
gene_58833	0.990172	turquoise
gene_58883	0.968186	turquoise
gene_5896	0.991515	turquoise
gene_5897	0.966685	turquoise
gene_5901	0.968116	turquoise
gene_59067	0.992493	turquoise
gene_59073	0.997335	turquoise
gene_59075	0.983044	turquoise
gene_59091	0.997288	turquoise
gene_59102	0.99479	turquoise
gene_59114	0.985106	turquoise
gene_59125	0.98064	turquoise
gene_59147	0.984678	turquoise
gene_59172	0.839326	turquoise
gene_59188	0.995187	turquoise
gene_59210	0.930678	turquoise
gene_59218	0.99027	turquoise
gene_59272	0.985514	turquoise
gene_59287	0.990972	turquoise
gene_59325	0.995142	turquoise
gene_59395	0.990768	turquoise
gene_5940	0.896736	turquoise
gene_5942	0.985492	turquoise
gene_59510	0.995857	turquoise
gene_59538	0.990308	turquoise
gene_59545	0.995828	turquoise
gene_59569	0.988681	turquoise
gene_59571	0.997798	turquoise
gene_59587	0.979951	turquoise
gene_59640	0.936772	turquoise
gene_59655	0.998088	turquoise
gene_59700	0.99801	turquoise
gene_59713	0.977604	turquoise
gene_59762	0.991332	turquoise
gene_59800	0.995178	turquoise
gene_59801	0.957453	turquoise
gene_59895	0.988385	turquoise
gene_59919	0.988301	turquoise
gene_59984	0.842678	turquoise
gene_60017	0.99533	turquoise
gene_60019	0.990547	turquoise
gene_60031	0.966612	turquoise
gene_60128	0.993313	turquoise
gene_60187	0.956151	turquoise
gene_60193	0.993464	turquoise
gene_60264	0.994462	turquoise
gene_60273	0.986161	turquoise
gene_60279	0.980541	turquoise
gene_60302	0.997355	turquoise
gene_60336	0.993568	turquoise
gene_6036	0.871916	turquoise
gene_60388	0.977542	turquoise
gene_604	0.938621	turquoise
gene_60409	0.990724	turquoise
gene_6045	0.959632	turquoise
gene_60486	0.871686	turquoise
gene_60535	0.865977	turquoise
gene_60650	0.874539	turquoise
gene_60698	0.990262	turquoise
gene_6070	0.985964	turquoise
gene_6073	0.974655	turquoise
gene_60747	0.853472	turquoise
gene_60758	0.952221	turquoise
gene_60763	0.963738	turquoise
gene_60772	0.835747	turquoise
gene_60788	0.952877	turquoise
gene_60823	0.962026	turquoise
gene_60824	0.852948	turquoise
gene_60831	0.759944	turquoise
gene_60889	0.978389	turquoise
gene_60904	0.982347	turquoise
gene_60906	0.987348	turquoise
gene_60928	0.97011	turquoise
gene_60946	0.930803	turquoise
gene_60964	0.964595	turquoise
gene_6099	0.977541	turquoise
gene_61044	0.987395	turquoise
gene_61053	0.841673	turquoise
gene_61168	0.979704	turquoise
gene_61208	0.975802	turquoise
gene_61255	0.997878	turquoise
gene_6132	0.722792	turquoise
gene_61351	0.992434	turquoise
gene_61371	0.985124	turquoise
gene_61391	0.993816	turquoise
gene_61392	0.992584	turquoise
gene_61428	0.997026	turquoise
gene_61487	0.992773	turquoise
gene_61516	0.989795	turquoise
gene_61517	0.958725	turquoise
gene_61544	0.998206	turquoise
[truncated: 1,945 more rows]
