# Supplementary material for: Transcriptomic and functional analyses reveal the molecular mechanisms underlying Fe-mediated tobacco resistance to potato virus Y infection
Source: Front Plant Sci. 2023 Mar 30;14:1163679. doi: 10.3389/fpls.2023.1163679 (PMC10098458; doi:10.3389/fpls.2023.1163679)
Supplement: Supplementary file 8 [file Table_8.xls]

## Sheet: black-BP
Table S8. GO analyses of DEGs in different modules
GO ID	Term	Annotated	Significant	Expected	KS
GO:0052696	flavonoid glucuronidation	39	0	0.03	< 1e-30
GO:0015074	DNA integration	142	0	0.11	2.4e-13
GO:0018298	protein-chromophore linkage	92	5	0.07	2.6e-11
GO:1902600	hydrogen ion transmembrane transport	135	3	0.11	5.7e-10
GO:0009768	photosynthesis, light harvesting in photosystem I	37	0	0.03	3.9e-08
GO:0002181	cytoplasmic translation	9	0	0.01	1.3e-07
GO:0000027	ribosomal large subunit assembly	9	0	0.01	1.3e-07
GO:0048544	recognition of pollen	30	0	0.02	3.1e-07
GO:0018108	peptidyl-tyrosine phosphorylation	15	0	0.01	1.1e-06
GO:0006334	nucleosome assembly	138	0	0.11	2.7e-06
GO:0000028	ribosomal small subunit assembly	12	0	0.01	1.3e-05
GO:0006474	N-terminal protein amino acid acetylation	6	0	0	2.5e-05
GO:0042273	ribosomal large subunit biogenesis	27	0	0.02	2.6e-05
GO:0009772	photosynthetic electron transport in photosystem II	17	5	0.01	4.4e-05
GO:0006412	translation	1503	1	1.18	4.5e-05
GO:0015986	ATP synthesis coupled proton transport	76	3	0.06	5.6e-05
GO:0033609	oxalate metabolic process	12	0	0.01	0.00022
GO:0006506	GPI anchor biosynthetic process	17	0	0.01	0.00022
GO:0010951	negative regulation of endopeptidase activity	29	0	0.02	0.00024
GO:0000387	spliceosomal snRNP assembly	10	0	0.01	0.00031
GO:0006407	rRNA export from nucleus	9	0	0.01	0.00081
GO:0031640	killing of cells of other organism	21	0	0.02	0.00087
GO:0090502	RNA phosphodiester bond hydrolysis, endonucleolytic	39	0	0.03	0.0011
GO:0019740	nitrogen utilization	20	0	0.02	0.00145
GO:0046855	inositol phosphate dephosphorylation	38	0	0.03	0.00184
GO:0022904	respiratory electron transport chain	54	0	0.04	0.00205
GO:0000461	endonucleolytic cleavage to generate mature 3'-end of SSU-rRNA from (SSU-rRNA, 5.8S rRNA, LSU-rRNA)	8	0	0.01	0.00308
GO:0000447	endonucleolytic cleavage in ITS1 to separate SSU-rRNA from 5.8S rRNA and LSU-rRNA from tricistronic rRNA transcript (SSU-rRNA, 5.8S rRNA, LSU-rRNA)	8	0	0.01	0.00308
GO:0042773	ATP synthesis coupled electron transport	42	0	0.03	0.00333
GO:0006570	tyrosine metabolic process	34	0	0.03	0.00437
GO:0090213	regulation of radial pattern formation	7	0	0.01	0.00443
GO:1902047	polyamine transmembrane transport	10	0	0.01	0.00483
GO:0001560	regulation of cell growth by extracellular stimulus	12	0	0.01	0.00489
GO:0006914	autophagy	162	0	0.13	0.00492
GO:0015991	ATP hydrolysis coupled proton transport	90	3	0.07	0.00564
GO:0030490	maturation of SSU-rRNA	33	0	0.03	0.00596
GO:0045039	protein import into mitochondrial inner membrane	6	0	0	0.0075
GO:0007584	response to nutrient	113	0	0.09	0.00786
GO:0000209	protein polyubiquitination	12	0	0.01	0.00824
GO:0006414	translational elongation	144	0	0.11	0.0083
GO:0009446	putrescine biosynthetic process	15	0	0.01	0.00847
GO:0010252	auxin homeostasis	98	0	0.08	0.00854
GO:1901259	chloroplast rRNA processing	7	0	0.01	0.00902
GO:0008333	endosome to lysosome transport	14	0	0.01	0.00934
GO:0030150	protein import into mitochondrial matrix	9	0	0.01	0.01039
GO:0072488	ammonium transmembrane transport	10	0	0.01	0.01063
GO:0006906	vesicle fusion	6	0	0	0.01117
GO:0090501	RNA phosphodiester bond hydrolysis	48	0	0.04	0.01147
GO:0080034	host response to induction by symbiont of tumor, nodule or growth in host	15	0	0.01	0.01289
GO:0030581	symbiont intracellular protein transport in host	15	0	0.01	0.01289
GO:0051708	intracellular protein transport in other organism involved in symbiotic interaction	15	0	0.01	0.01289
GO:0033384	geranyl diphosphate biosynthetic process	10	0	0.01	0.01317
GO:0045337	farnesyl diphosphate biosynthetic process	10	0	0.01	0.01317
GO:0006388	tRNA splicing, via endonucleolytic cleavage and ligation	13	0	0.01	0.01321
GO:0000462	maturation of SSU-rRNA from tricistronic rRNA transcript (SSU-rRNA, 5.8S rRNA, LSU-rRNA)	32	0	0.03	0.01461
GO:0006572	tyrosine catabolic process	16	0	0.01	0.0154
GO:0036092	phosphatidylinositol-3-phosphate biosynthetic process	18	0	0.01	0.01655
GO:0006591	ornithine metabolic process	21	0	0.02	0.01657
GO:0017085	response to insecticide	8	0	0.01	0.01741
GO:0046680	response to DDT	8	0	0.01	0.01741
GO:0003333	amino acid transmembrane transport	96	0	0.08	0.01869
GO:0080003	thalianol metabolic process	6	0	0	0.01936
GO:0010683	tricyclic triterpenoid metabolic process	6	0	0	0.01936
GO:0006122	mitochondrial electron transport, ubiquinol to cytochrome c	7	0	0.01	0.01956
GO:1902583	multi-organism intracellular transport	19	0	0.01	0.02
GO:0046348	amino sugar catabolic process	56	0	0.04	0.02011
GO:0006026	aminoglycan catabolic process	56	0	0.04	0.02011
GO:0006030	chitin metabolic process	56	0	0.04	0.02011
GO:0006032	chitin catabolic process	56	0	0.04	0.02011
GO:1901072	glucosamine-containing compound catabolic process	56	0	0.04	0.02011
GO:0015718	monocarboxylic acid transport	168	0	0.13	0.02046
GO:0006189	'de novo' IMP biosynthetic process	22	0	0.02	0.021
GO:0008612	peptidyl-lysine modification to peptidyl-hypusine	12	0	0.01	0.02121
GO:0009735	response to cytokinin	657	0	0.52	0.02146
GO:0009052	pentose-phosphate shunt, non-oxidative branch	7	0	0.01	0.02224
GO:0042147	retrograde transport, endosome to Golgi	15	0	0.01	0.02225
GO:0006452	translational frameshifting	8	0	0.01	0.02356
GO:0006449	regulation of translational termination	8	0	0.01	0.02356
GO:0045901	positive regulation of translational elongation	8	0	0.01	0.02356
GO:0045905	positive regulation of translational termination	8	0	0.01	0.02356
GO:0031570	DNA integrity checkpoint	25	0	0.02	0.0236
GO:0015708	silicate transport	12	0	0.01	0.02473
GO:0033385	geranylgeranyl diphosphate metabolic process	19	0	0.01	0.02547
GO:0010322	regulation of isopentenyl diphosphate biosynthetic process, methylerythritol 4-phosphate pathway	8	0	0.01	0.02585
GO:0071071	regulation of phospholipid biosynthetic process	8	0	0.01	0.02585
GO:0006858	extracellular transport	18	0	0.01	0.02604
GO:0000460	maturation of 5.8S rRNA	10	0	0.01	0.0264
GO:0006658	phosphatidylserine metabolic process	8	0	0.01	0.02694
GO:0006659	phosphatidylserine biosynthetic process	8	0	0.01	0.02694
GO:0000103	sulfate assimilation	33	0	0.03	0.02823
GO:1901475	pyruvate transmembrane transport	13	0	0.01	0.02852
GO:0032025	response to cobalt ion	7	0	0.01	0.02888
GO:0051345	positive regulation of hydrolase activity	51	0	0.04	0.03077
GO:0046352	disaccharide catabolic process	48	0	0.04	0.0313
GO:0009313	oligosaccharide catabolic process	48	0	0.04	0.0313
GO:0042777	plasma membrane ATP synthesis coupled proton transport	6	0	0	0.03191
GO:0033273	response to vitamin	18	0	0.01	0.03205
GO:0022618	ribonucleoprotein complex assembly	118	0	0.09	0.03709
GO:0071826	ribonucleoprotein complex subunit organization	118	0	0.09	0.03709
GO:0071824	protein-DNA complex subunit organization	147	0	0.12	0.03766
GO:0065004	protein-DNA complex assembly	147	0	0.12	0.03766
GO:0006120	mitochondrial electron transport, NADH to ubiquinone	12	0	0.01	0.03768
GO:0006278	RNA-dependent DNA replication	111	0	0.09	0.03769
GO:0035725	sodium ion transmembrane transport	42	0	0.03	0.03835
GO:0031053	primary miRNA processing	13	0	0.01	0.03841
GO:0042787	protein ubiquitination involved in ubiquitin-dependent protein catabolic process	27	0	0.02	0.03848
GO:0009938	negative regulation of gibberellic acid mediated signaling pathway	16	0	0.01	0.0385
GO:0007050	cell cycle arrest	6	0	0	0.03946
GO:0034644	cellular response to UV	28	0	0.02	0.04049
GO:0009861	jasmonic acid and ethylene-dependent systemic resistance	77	0	0.06	0.04088
GO:0044801	single-organism membrane fusion	8	0	0.01	0.04187
GO:0061025	membrane fusion	8	0	0.01	0.04187
GO:0006002	fructose 6-phosphate metabolic process	18	0	0.01	0.0426
GO:0042026	protein refolding	22	0	0.02	0.04346
GO:0000077	DNA damage checkpoint	23	0	0.02	0.04483
GO:0006415	translational termination	36	0	0.03	0.04494
GO:0033108	mitochondrial respiratory chain complex assembly	9	0	0.01	0.04563
GO:0033591	response to L-ascorbic acid	14	0	0.01	0.04623
GO:0006040	amino sugar metabolic process	75	0	0.06	0.04663
GO:0018022	peptidyl-lysine methylation	12	0	0.01	0.04683
GO:0008033	tRNA processing	144	0	0.11	0.04687
GO:0006849	plasma membrane pyruvate transport	12	0	0.01	0.04691
GO:0001561	fatty acid alpha-oxidation	8	0	0.01	0.04815
GO:0006022	aminoglycan metabolic process	59	0	0.05	0.04856
GO:0006558	L-phenylalanine metabolic process	41	0	0.03	0.04877
GO:1902221	erythrose 4-phosphate/phosphoenolpyruvate family amino acid metabolic process	41	0	0.03	0.04877
GO:0010083	regulation of vegetative meristem growth	17	0	0.01	0.05185
GO:0038032	termination of G-protein coupled receptor signaling pathway	7	0	0.01	0.05226
GO:0045744	negative regulation of G-protein coupled receptor protein signaling pathway	7	0	0.01	0.05226
GO:0008277	regulation of G-protein coupled receptor protein signaling pathway	7	0	0.01	0.05226
GO:0023021	termination of signal transduction	7	0	0.01	0.05226
GO:0006665	sphingolipid metabolic process	137	0	0.11	0.05379
GO:0010617	circadian regulation of calcium ion oscillation	12	0	0.01	0.05407
GO:0051480	cytosolic calcium ion homeostasis	12	0	0.01	0.05407
GO:0098656	anion transmembrane transport	192	0	0.15	0.05566
GO:0007163	establishment or maintenance of cell polarity	45	0	0.04	0.05573
GO:0046500	S-adenosylmethionine metabolic process	21	0	0.02	0.05609
GO:0030259	lipid glycosylation	17	0	0.01	0.05716
GO:0019511	peptidyl-proline hydroxylation	18	0	0.01	0.05748
GO:0018401	peptidyl-proline hydroxylation to 4-hydroxy-L-proline	18	0	0.01	0.05748
GO:0018126	protein hydroxylation	18	0	0.01	0.05748
GO:0019471	4-hydroxyproline metabolic process	18	0	0.01	0.05748
GO:0017004	cytochrome complex assembly	26	0	0.02	0.05806
GO:0009636	response to toxic substance	136	0	0.11	0.05861
GO:0019310	inositol catabolic process	6	0	0	0.05889
GO:0043547	positive regulation of GTPase activity	43	0	0.03	0.05929
GO:0032957	inositol trisphosphate metabolic process	35	0	0.03	0.05983
GO:0080140	regulation of jasmonic acid metabolic process	34	0	0.03	0.06019
GO:0071265	L-methionine biosynthetic process	21	0	0.02	0.0605
GO:0016120	carotene biosynthetic process	19	0	0.01	0.06094
GO:0010506	regulation of autophagy	45	0	0.04	0.06167
GO:0009895	negative regulation of catabolic process	29	0	0.02	0.06168
GO:0010507	negative regulation of autophagy	29	0	0.02	0.06168
GO:0031330	negative regulation of cellular catabolic process	29	0	0.02	0.06168
GO:0006687	glycosphingolipid metabolic process	15	0	0.01	0.062
GO:0006677	glycosylceramide metabolic process	15	0	0.01	0.062
GO:0030149	sphingolipid catabolic process	15	0	0.01	0.062
GO:0031125	rRNA 3'-end processing	10	0	0.01	0.06405
GO:0018202	peptidyl-histidine modification	14	0	0.01	0.06409
GO:0009094	L-phenylalanine biosynthetic process	17	0	0.01	0.06479
GO:1902223	erythrose 4-phosphate/phosphoenolpyruvate family amino acid biosynthetic process	17	0	0.01	0.06479
GO:2001020	regulation of response to DNA damage stimulus	17	0	0.01	0.06545
GO:0009095	aromatic amino acid family biosynthetic process, prephenate pathway	30	0	0.02	0.06549
GO:0098609	cell-cell adhesion	16	0	0.01	0.06585
GO:0009691	cytokinin biosynthetic process	125	0	0.1	0.06682
GO:0046520	sphingoid biosynthetic process	65	0	0.05	0.06692
GO:0010930	negative regulation of auxin mediated signaling pathway	9	0	0.01	0.06712
GO:0060777	compound leaf morphogenesis	9	0	0.01	0.06712
GO:0032851	positive regulation of Rab GTPase activity	18	0	0.01	0.0675
GO:0071493	cellular response to UV-B	18	0	0.01	0.06828
GO:0044766	multi-organism transport	34	0	0.03	0.06858
GO:0016485	protein processing	63	0	0.05	0.06878
GO:0032543	mitochondrial translation	10	0	0.01	0.06966
GO:0080169	cellular response to boron-containing substance deprivation	11	0	0.01	0.07009
GO:0036079	purine nucleotide-sugar transport	35	0	0.03	0.07131
GO:0034756	regulation of iron ion transport	17	0	0.01	0.07164
GO:0071918	urea transmembrane transport	22	0	0.02	0.07207
GO:1901071	glucosamine-containing compound metabolic process	60	0	0.05	0.07677
GO:0030148	sphingolipid biosynthetic process	84	0	0.07	0.07814
GO:0080141	regulation of jasmonic acid biosynthetic process	32	0	0.03	0.07838
GO:0072668	tubulin complex biogenesis	14	0	0.01	0.07902
GO:0007021	tubulin complex assembly	14	0	0.01	0.07902
GO:0016560	protein import into peroxisome matrix, docking	7	0	0.01	0.07971
GO:0022615	protein to membrane docking	7	0	0.01	0.07971
GO:0080029	cellular response to boron-containing substance levels	36	0	0.03	0.07982
GO:0010036	response to boron-containing substance	36	0	0.03	0.07982
GO:0042256	mature ribosome assembly	9	0	0.01	0.08019
GO:0070207	protein homotrimerization	9	0	0.01	0.08073
GO:0046477	glycosylceramide catabolic process	14	0	0.01	0.0809
GO:0046479	glycosphingolipid catabolic process	14	0	0.01	0.0809
GO:0019377	glycolipid catabolic process	14	0	0.01	0.0809
GO:0046514	ceramide catabolic process	14	0	0.01	0.0809
GO:0006448	regulation of translational elongation	40	0	0.03	0.08287
GO:0010332	response to gamma radiation	176	0	0.14	0.08329
GO:0006515	misfolded or incompletely synthesized protein catabolic process	8	0	0.01	0.08376
GO:0015851	nucleobase transport	265	0	0.21	0.08439
GO:0006954	inflammatory response	29	0	0.02	0.08458
GO:0070206	protein trimerization	15	0	0.01	0.08565
GO:0015695	organic cation transport	36	0	0.03	0.08585
GO:0032784	regulation of DNA-templated transcription, elongation	16	0	0.01	0.08642
GO:0032320	positive regulation of Ras GTPase activity	34	0	0.03	0.08881
GO:0043243	positive regulation of protein complex disassembly	12	0	0.01	0.08918
GO:0090377	seed trichome initiation	6	0	0	0.0892
GO:0090378	seed trichome elongation	6	0	0	0.0892
GO:0071267	L-methionine salvage	18	0	0.01	0.09008
GO:0043102	amino acid salvage	18	0	0.01	0.09008
GO:0019509	L-methionine biosynthetic process from methylthioadenosine	18	0	0.01	0.09008
GO:0030307	positive regulation of cell growth	13	0	0.01	0.09023
GO:0000272	polysaccharide catabolic process	455	0	0.36	0.09129
GO:0006848	pyruvate transport	21	0	0.02	0.09357
GO:0045490	pectin catabolic process	132	0	0.1	0.09476
GO:0006863	purine nucleobase transport	263	0	0.21	0.09527
GO:0080163	regulation of protein serine/threonine phosphatase activity	23	0	0.02	0.09581
GO:0035672	oligopeptide transmembrane transport	10	0	0.01	0.09679
GO:0019253	reductive pentose-phosphate cycle	47	2	0.04	0.09713
GO:0001676	long-chain fatty acid metabolic process	68	0	0.05	0.09856
GO:0006020	inositol metabolic process	31	0	0.02	0.09925
GO:0098661	inorganic anion transmembrane transport	15	0	0.01	0.10067
GO:0046339	diacylglycerol metabolic process	18	0	0.01	0.10077
GO:0006531	aspartate metabolic process	8	0	0.01	0.1017
GO:0006103	2-oxoglutarate metabolic process	8	0	0.01	0.1017
GO:0010052	guard cell differentiation	58	0	0.05	0.10197
GO:0046466	membrane lipid catabolic process	39	0	0.03	0.10204
GO:0046519	sphingoid metabolic process	67	0	0.05	0.10228
GO:0032313	regulation of Rab GTPase activity	19	0	0.01	0.10334
GO:0032482	Rab protein signal transduction	19	0	0.01	0.10334
GO:0032483	regulation of Rab protein signal transduction	19	0	0.01	0.10334
GO:0015783	GDP-fucose transport	31	0	0.02	0.10533
GO:2000024	regulation of leaf development	71	0	0.06	0.10615
GO:0010202	response to low fluence red light stimulus	6	0	0	0.10656
GO:0060147	regulation of posttranscriptional gene silencing	10	0	0.01	0.1075
GO:0006367	transcription initiation from RNA polymerase II promoter	20	0	0.02	0.10829
GO:0000075	cell cycle checkpoint	42	0	0.03	0.10961
GO:0009584	detection of visible light	10	0	0.01	0.11035
GO:0071836	nectar secretion	10	0	0.01	0.11036
GO:0072334	UDP-galactose transmembrane transport	38	0	0.03	0.11074
GO:0015785	UDP-galactose transport	38	0	0.03	0.11074
GO:0015786	UDP-glucose transport	38	0	0.03	0.11074
GO:0072531	pyrimidine-containing compound transmembrane transport	38	0	0.03	0.11074
GO:0090481	pyrimidine nucleotide-sugar transmembrane transport	38	0	0.03	0.11074
GO:1901679	nucleotide transmembrane transport	38	0	0.03	0.11074
GO:0071484	cellular response to light intensity	20	0	0.02	0.11135
GO:0045727	positive regulation of translation	80	0	0.06	0.11206
GO:0070588	calcium ion transmembrane transport	44	0	0.03	0.11209
GO:0043666	regulation of phosphoprotein phosphatase activity	24	0	0.02	0.11302
GO:0010921	regulation of phosphatase activity	24	0	0.02	0.11302
GO:0002943	tRNA dihydrouridine synthesis	9	0	0.01	0.11331
GO:0048598	embryonic morphogenesis	65	0	0.05	0.11482
GO:0045488	pectin metabolic process	646	0	0.51	0.11563
GO:0010393	galacturonan metabolic process	646	0	0.51	0.11563
GO:0034757	negative regulation of iron ion transport	10	0	0.01	0.11569
GO:0043271	negative regulation of ion transport	10	0	0.01	0.11569
GO:0009832	plant-type cell wall biogenesis	947	0	0.74	0.11619
GO:0030010	establishment of cell polarity	30	0	0.02	0.11654
GO:0072350	tricarboxylic acid metabolic process	22	0	0.02	0.11712
GO:0042255	ribosome assembly	31	0	0.02	0.11984
GO:0009664	plant-type cell wall organization	2012	0	1.58	0.12051
GO:0019627	urea metabolic process	7	0	0.01	0.12212
GO:0009969	xyloglucan biosynthetic process	21	0	0.02	0.12274
GO:0006564	L-serine biosynthetic process	10	0	0.01	0.12287
GO:0010255	glucose mediated signaling pathway	27	0	0.02	0.12374
GO:0009757	hexose mediated signaling	31	0	0.02	0.12376
GO:0006004	fucose metabolic process	6	0	0	0.12404
GO:0042353	fucose biosynthetic process	6	0	0	0.12404
GO:0007157	heterophilic cell-cell adhesion via plasma membrane cell adhesion molecules	6	0	0	0.12468
GO:0000771	agglutination involved in conjugation	6	0	0	0.12468
GO:0098610	adhesion between unicellular organisms	6	0	0	0.12468
GO:0009645	response to low light intensity stimulus	51	0	0.04	0.12477
GO:0001578	microtubule bundle formation	49	0	0.04	0.12485
GO:0006399	tRNA metabolic process	344	0	0.27	0.12491
GO:0032211	negative regulation of telomere maintenance via telomerase	6	0	0	0.12549
GO:0032205	negative regulation of telomere maintenance	6	0	0	0.12549
GO:0032845	negative regulation of homeostatic process	6	0	0	0.12549
GO:0052546	cell wall pectin metabolic process	401	0	0.32	0.12651
GO:0010216	maintenance of DNA methylation	25	0	0.02	0.12681
GO:0006282	regulation of DNA repair	11	0	0.01	0.12997
GO:0051325	interphase	73	0	0.06	0.13046
GO:0051329	mitotic interphase	73	0	0.06	0.13046
GO:0051319	G2 phase	73	0	0.06	0.13046
GO:0000085	mitotic G2 phase	73	0	0.06	0.13046
GO:0018106	peptidyl-histidine phosphorylation	11	0	0.01	0.13157
GO:0005987	sucrose catabolic process	38	0	0.03	0.1344
GO:0061077	chaperone-mediated protein folding	7	0	0.01	0.13442
GO:0030243	cellulose metabolic process	936	0	0.74	0.13817
GO:0032204	regulation of telomere maintenance	104	0	0.08	0.13843
GO:0009611	response to wounding	1792	0	1.41	0.13991
GO:0009303	rRNA transcription	9	0	0.01	0.14085
GO:0009098	leucine biosynthetic process	12	0	0.01	0.14137
GO:0010483	pollen tube reception	28	0	0.02	0.14223
GO:0051703	intraspecies interaction between organisms	28	0	0.02	0.14223
GO:0032210	regulation of telomere maintenance via telomerase	9	0	0.01	0.14366
GO:0071474	cellular hyperosmotic response	20	0	0.02	0.14389
GO:0071475	cellular hyperosmotic salinity response	20	0	0.02	0.14389
GO:0016050	vesicle organization	29	0	0.02	0.14395
GO:0006808	regulation of nitrogen utilization	15	0	0.01	0.14406
GO:0006423	cysteinyl-tRNA aminoacylation	7	0	0.01	0.14473
GO:0006878	cellular copper ion homeostasis	64	0	0.05	0.1451
GO:0006505	GPI anchor metabolic process	23	0	0.02	0.14566
GO:0010086	embryonic root morphogenesis	19	0	0.01	0.14644
GO:0009649	entrainment of circadian clock	26	0	0.02	0.14662
GO:0035437	maintenance of protein localization in endoplasmic reticulum	34	0	0.03	0.14767
GO:0080120	CAAX-box protein maturation	12	0	0.01	0.14867
GO:0000025	maltose catabolic process	6	0	0	0.14964
GO:0051865	protein autoubiquitination	77	0	0.06	0.15119
GO:0019482	beta-alanine metabolic process	9	0	0.01	0.15181
GO:0019484	beta-alanine catabolic process	9	0	0.01	0.15181
GO:0018196	peptidyl-asparagine modification	13	0	0.01	0.15408
GO:0018279	protein N-linked glycosylation via asparagine	13	0	0.01	0.15408
GO:0009060	aerobic respiration	192	0	0.15	0.15423
GO:1903338	regulation of cell wall organization or biogenesis	89	0	0.07	0.15442
GO:0034754	cellular hormone metabolic process	547	0	0.43	0.15548
GO:0033397	zeatin metabolic process	40	0	0.03	0.15698
GO:0033398	zeatin biosynthetic process	40	0	0.03	0.15698
GO:0033466	trans-zeatin biosynthetic process	40	0	0.03	0.15698
GO:0033400	trans-zeatin metabolic process	40	0	0.03	0.15698
GO:0015793	glycerol transport	6	0	0	0.15733
GO:0046898	response to cycloheximide	6	0	0	0.15739
GO:0035434	copper ion transmembrane transport	30	0	0.02	0.15792
GO:0006562	proline catabolic process	6	0	0	0.16031
GO:0035337	fatty-acyl-CoA metabolic process	29	0	0.02	0.16097
GO:0033124	regulation of GTP catabolic process	53	0	0.04	0.16121
GO:0043087	regulation of GTPase activity	53	0	0.04	0.16121
GO:0042814	monopolar cell growth	19	0	0.01	0.16123
GO:0046838	phosphorylated carbohydrate dephosphorylation	39	0	0.03	0.16135
GO:0033388	putrescine biosynthetic process from arginine	7	0	0.01	0.16185
GO:0000466	maturation of 5.8S rRNA from tricistronic rRNA transcript (SSU-rRNA, 5.8S rRNA, LSU-rRNA)	9	0	0.01	0.16248
GO:0010441	guard cell development	6	0	0	0.16278
GO:0010442	guard cell morphogenesis	6	0	0	0.16278
GO:0006678	glucosylceramide metabolic process	8	0	0.01	0.1628
GO:0046015	regulation of transcription by glucose	14	0	0.01	0.16351
GO:0031670	cellular response to nutrient	14	0	0.01	0.16351
GO:0045013	carbon catabolite repression of transcription	14	0	0.01	0.16351
GO:0045014	negative regulation of transcription by glucose	14	0	0.01	0.16351
GO:0045990	carbon catabolite regulation of transcription	14	0	0.01	0.16351
GO:0006431	methionyl-tRNA aminoacylation	10	0	0.01	0.16354
GO:0036065	fucosylation	6	0	0	0.16363
GO:0010244	response to low fluence blue light stimulus by blue low-fluence system	17	0	0.01	0.16387
GO:0006829	zinc ion transport	25	0	0.02	0.16388
GO:0009880	embryonic pattern specification	192	0	0.15	0.16437
GO:0035279	mRNA cleavage involved in gene silencing by miRNA	10	0	0.01	0.16611
GO:0008272	sulfate transport	70	0	0.06	0.16629
GO:0006563	L-serine metabolic process	56	0	0.04	0.16643
GO:0019419	sulfate reduction	8	0	0.01	0.16645
GO:0009660	amyloplast organization	25	0	0.02	0.16667
GO:0009563	synergid differentiation	23	0	0.02	0.16682
GO:0045697	regulation of synergid differentiation	23	0	0.02	0.16682
GO:0015977	carbon fixation	62	2	0.05	0.16765
GO:0019685	photosynthesis, dark reaction	62	2	0.05	0.16765
GO:0009086	methionine biosynthetic process	404	0	0.32	0.16804
GO:0008216	spermidine metabolic process	50	0	0.04	0.16949
GO:0009747	hexokinase-dependent signaling	10	0	0.01	0.17046
GO:0006571	tyrosine biosynthetic process	15	0	0.01	0.17191
GO:0080024	indolebutyric acid metabolic process	28	0	0.02	0.17196
GO:0009828	plant-type cell wall loosening	51	0	0.04	0.17235
GO:0006376	mRNA splice site selection	17	0	0.01	0.17266
GO:0022403	cell cycle phase	76	0	0.06	0.17283
GO:0044848	biological phase	76	0	0.06	0.17283
GO:1901940	(-)-exo-alpha-bergamotene biosynthetic process	7	0	0.01	0.173
GO:1901938	(-)-exo-alpha-bergamotene metabolic process	7	0	0.01	0.173
GO:0009871	jasmonic acid and ethylene-dependent systemic resistance, ethylene mediated signaling pathway	33	0	0.03	0.17324
GO:0048759	xylem vessel member cell differentiation	10	0	0.01	0.17412
GO:0046503	glycerolipid catabolic process	40	0	0.03	0.17434
GO:0080121	AMP transport	12	0	0.01	0.17452
GO:0006400	tRNA modification	72	0	0.06	0.17556
GO:0055064	chloride ion homeostasis	7	0	0.01	0.17622
GO:0055083	monovalent inorganic anion homeostasis	7	0	0.01	0.17622
GO:0009801	cinnamic acid ester metabolic process	14	0	0.01	0.17693
GO:0016559	peroxisome fission	13	0	0.01	0.17721
GO:0009683	indoleacetic acid metabolic process	374	0	0.29	0.17802
GO:0035884	arabinan biosynthetic process	13	0	0.01	0.17906
GO:0010481	epidermal cell division	14	0	0.01	0.18081
GO:0010482	regulation of epidermal cell division	14	0	0.01	0.18081
GO:0009945	radial axis specification	6	0	0	0.18392
GO:0071435	potassium ion export	17	0	0.01	0.18394
GO:0006438	valyl-tRNA aminoacylation	8	0	0.01	0.18464
GO:0017006	protein-tetrapyrrole linkage	12	0	0.01	0.18466
GO:0008295	spermidine biosynthetic process	39	0	0.03	0.18476
GO:0043171	peptide catabolic process	13	0	0.01	0.18508
GO:0006284	base-excision repair	27	0	0.02	0.1854
GO:0009765	photosynthesis, light harvesting	132	0	0.1	0.1857
GO:0009088	threonine biosynthetic process	15	0	0.01	0.18636
GO:0010188	response to microbial phytotoxin	40	0	0.03	0.18657
GO:0046168	glycerol-3-phosphate catabolic process	9	0	0.01	0.18686
GO:0032104	regulation of response to extracellular stimulus	68	1	0.05	0.18779
GO:0032107	regulation of response to nutrient levels	68	1	0.05	0.18779
GO:0072595	maintenance of protein localization in organelle	37	0	0.03	0.18824
GO:0044764	multi-organism cellular process	319	0	0.25	0.18833
GO:0071486	cellular response to high light intensity	13	0	0.01	0.18844
GO:0048102	autophagic cell death	21	0	0.02	0.18896
GO:0045216	cell-cell junction organization	12	0	0.01	0.18984
GO:0034330	cell junction organization	12	0	0.01	0.18984
GO:0009067	aspartate family amino acid biosynthetic process	464	0	0.36	0.19012
GO:0016098	monoterpenoid metabolic process	126	0	0.1	0.1913
GO:0016099	monoterpenoid biosynthetic process	126	0	0.1	0.1913
GO:0030912	response to deep water	14	0	0.01	0.1915
GO:0032260	response to jasmonic acid stimulus involved in jasmonic acid and ethylene-dependent systemic resistance	7	0	0.01	0.19235
GO:0016540	protein autoprocessing	14	0	0.01	0.19316
GO:0045022	early endosome to late endosome transport	16	0	0.01	0.19551
GO:0009635	response to herbicide	28	0	0.02	0.19707
GO:0010271	regulation of chlorophyll catabolic process	14	0	0.01	0.1977
GO:1901404	regulation of tetrapyrrole catabolic process	14	0	0.01	0.1977
GO:0055070	copper ion homeostasis	69	0	0.05	0.19815
GO:0080186	developmental vegetative growth	32	0	0.03	0.19816
GO:0080005	photosystem stoichiometry adjustment	7	0	0.01	0.19832
GO:0032103	positive regulation of response to external stimulus	15	1	0.01	0.19891
GO:0052646	alditol phosphate metabolic process	21	0	0.02	0.19929
GO:0009118	regulation of nucleoside metabolic process	61	0	0.05	0.19948
GO:1900542	regulation of purine nucleotide metabolic process	61	0	0.05	0.19948
GO:0006140	regulation of nucleotide metabolic process	61	0	0.05	0.19948
GO:0046040	IMP metabolic process	28	0	0.02	0.19949
GO:0006188	IMP biosynthetic process	28	0	0.02	0.19949
GO:0007169	transmembrane receptor protein tyrosine kinase signaling pathway	210	0	0.17	0.20022
GO:0019695	choline metabolic process	10	0	0.01	0.20147
GO:0000184	nuclear-transcribed mRNA catabolic process, nonsense-mediated decay	16	0	0.01	0.20296
GO:0010107	potassium ion import	72	0	0.06	0.20517
GO:0032776	DNA methylation on cytosine	28	0	0.02	0.20535
GO:0042425	choline biosynthetic process	7	0	0.01	0.20604
GO:0070972	protein localization to endoplasmic reticulum	70	0	0.06	0.20648
GO:0006643	membrane lipid metabolic process	568	4	0.45	0.20695
GO:0006312	mitotic recombination	106	0	0.08	0.20817
GO:0007231	osmosensory signaling pathway	33	0	0.03	0.20825
GO:0006102	isocitrate metabolic process	20	0	0.02	0.20834
GO:0010260	organ senescence	833	0	0.65	0.20921
GO:1900363	regulation of mRNA polyadenylation	7	0	0.01	0.20985
GO:0009865	pollen tube adhesion	10	0	0.01	0.2104
GO:0000578	embryonic axis specification	47	0	0.04	0.21398
GO:0019079	viral genome replication	14	0	0.01	0.21431
GO:0046786	viral replication complex formation and maintenance	14	0	0.01	0.21431
GO:0031440	regulation of mRNA 3'-end processing	28	0	0.02	0.21443
GO:0010352	lithium ion export	6	0	0	0.21523
GO:0009942	longitudinal axis specification	44	0	0.03	0.21612
GO:0090069	regulation of ribosome biogenesis	7	0	0.01	0.21776
GO:0040019	positive regulation of embryonic development	7	0	0.01	0.21776
GO:2000232	regulation of rRNA processing	7	0	0.01	0.21776
GO:2000234	positive regulation of rRNA processing	7	0	0.01	0.21776
GO:0006587	serotonin biosynthetic process from tryptophan	8	0	0.01	0.21777
GO:0006588	activation of tryptophan 5-monooxygenase activity	8	0	0.01	0.21777
GO:0032768	regulation of monooxygenase activity	8	0	0.01	0.21777
GO:0032770	positive regulation of monooxygenase activity	8	0	0.01	0.21777
GO:0042427	serotonin biosynthetic process	8	0	0.01	0.21777
GO:0042428	serotonin metabolic process	8	0	0.01	0.21777
GO:0090376	seed trichome differentiation	7	0	0.01	0.21826
GO:2000033	regulation of seed dormancy process	25	0	0.02	0.21864
GO:0072599	establishment of protein localization to endoplasmic reticulum	36	0	0.03	0.21885
GO:0045047	protein targeting to ER	36	0	0.03	0.21885
GO:0033121	regulation of purine nucleotide catabolic process	58	0	0.05	0.21925
GO:0030811	regulation of nucleotide catabolic process	58	0	0.05	0.21925
GO:1902066	regulation of cell wall pectin metabolic process	29	0	0.02	0.21934
GO:0006621	protein retention in ER lumen	31	0	0.02	0.21981
GO:0046864	isoprenoid transport	95	0	0.07	0.21994
GO:0046865	terpenoid transport	95	0	0.07	0.21994
GO:0015969	guanosine tetraphosphate metabolic process	16	0	0.01	0.22156
GO:0034035	purine ribonucleoside bisphosphate metabolic process	16	0	0.01	0.22156
GO:0006366	transcription from RNA polymerase II promoter	169	0	0.13	0.22289
GO:0016137	glycoside metabolic process	29	0	0.02	0.22384
GO:0006421	asparaginyl-tRNA aminoacylation	6	0	0	0.22481
GO:0009690	cytokinin metabolic process	173	0	0.14	0.22489
GO:0072502	cellular trivalent inorganic anion homeostasis	12	3	0.01	0.22502
GO:0030643	cellular phosphate ion homeostasis	12	3	0.01	0.22502
GO:0030002	cellular anion homeostasis	12	3	0.01	0.22502
GO:0031930	mitochondria-nucleus signaling pathway	6	0	0	0.22662
GO:0032106	positive regulation of response to extracellular stimulus	12	1	0.01	0.2267
GO:0032109	positive regulation of response to nutrient levels	12	1	0.01	0.2267
GO:0080040	positive regulation of cellular response to phosphate starvation	12	1	0.01	0.2267
GO:0032844	regulation of homeostatic process	127	0	0.1	0.22798
GO:0010447	response to acidic pH	9	0	0.01	0.22806
GO:0009612	response to mechanical stimulus	234	1	0.18	0.22823
GO:0032544	plastid translation	31	0	0.02	0.22861
GO:0010411	xyloglucan metabolic process	102	0	0.08	0.22989
GO:0050879	multicellular organismal movement	41	0	0.03	0.23
GO:0010031	circumnutation	41	0	0.03	0.23
GO:0015791	polyol transport	33	0	0.03	0.23004
GO:0019521	D-gluconate metabolic process	6	0	0	0.23121
GO:0006730	one-carbon metabolic process	81	0	0.06	0.23193
GO:0010432	bract development	6	0	0	0.2329
GO:0010433	bract morphogenesis	6	0	0	0.2329
GO:0010434	bract formation	6	0	0	0.2329
GO:0010254	nectary development	6	0	0	0.2329
GO:0019058	viral life cycle	18	0	0.01	0.23301
GO:0046112	nucleobase biosynthetic process	36	0	0.03	0.23343
GO:0042545	cell wall modification	1677	0	1.32	0.23443
GO:0046340	diacylglycerol catabolic process	12	0	0.01	0.2361
GO:0046462	monoacylglycerol metabolic process	12	0	0.01	0.2361
GO:0052651	monoacylglycerol catabolic process	12	0	0.01	0.2361
GO:0000819	sister chromatid segregation	18	0	0.01	0.23725
GO:2000034	regulation of seed maturation	99	0	0.08	0.23912
GO:0051775	response to redox state	18	0	0.01	0.23926
GO:0046677	response to antibiotic	9	0	0.01	0.24035
GO:0043496	regulation of protein homodimerization activity	19	0	0.01	0.24092
GO:0042744	hydrogen peroxide catabolic process	385	0	0.3	0.24152
GO:0080168	abscisic acid transport	94	0	0.07	0.24162
GO:0051026	chiasma assembly	37	0	0.03	0.24196
GO:0080086	stamen filament development	66	0	0.05	0.24223
GO:0046174	polyol catabolic process	55	0	0.04	0.2427
GO:0006522	alanine metabolic process	14	0	0.01	0.24312
GO:0009078	pyruvate family amino acid metabolic process	14	0	0.01	0.24312
GO:0010265	SCF complex assembly	28	0	0.02	0.24445
GO:0010448	vegetative meristem growth	29	0	0.02	0.24469
GO:0035281	pre-miRNA export from nucleus	6	0	0	0.24475
GO:0010212	response to ionizing radiation	238	0	0.19	0.24478
GO:0043487	regulation of RNA stability	43	0	0.03	0.24505
GO:0043489	RNA stabilization	43	0	0.03	0.24505
GO:0045836	positive regulation of meiosis	16	0	0.01	0.24524
GO:0051785	positive regulation of nuclear division	16	0	0.01	0.24524
GO:0042723	thiamine-containing compound metabolic process	21	0	0.02	0.24578
GO:0006772	thiamine metabolic process	21	0	0.02	0.24578
GO:0051273	beta-glucan metabolic process	1006	0	0.79	0.24815
GO:0018344	protein geranylgeranylation	9	0	0.01	0.24861
GO:0009684	indoleacetic acid biosynthetic process	360	0	0.28	0.24899
GO:0080117	secondary growth	42	0	0.03	0.2502
GO:0080190	lateral growth	42	0	0.03	0.2502
GO:0006573	valine metabolic process	37	0	0.03	0.25088
GO:0030308	negative regulation of cell growth	15	0	0.01	0.25174
GO:0006106	fumarate metabolic process	6	0	0	0.25442
GO:0015757	galactose transport	6	0	0	0.257
GO:0015780	nucleotide-sugar transport	88	0	0.07	0.25728
GO:0050684	regulation of mRNA processing	52	0	0.04	0.25761
GO:0060968	regulation of gene silencing	73	0	0.06	0.2597
GO:0097034	mitochondrial respiratory chain complex IV biogenesis	11	0	0.01	0.25997
GO:0015671	oxygen transport	8	0	0.01	0.26183
GO:0006379	mRNA cleavage	18	0	0.01	0.26201
GO:0031054	pre-miRNA processing	6	0	0	0.2645
GO:0006882	cellular zinc ion homeostasis	72	0	0.06	0.26546
GO:0046461	neutral lipid catabolic process	16	0	0.01	0.26546
GO:0046464	acylglycerol catabolic process	16	0	0.01	0.26546
GO:0006887	exocytosis	80	0	0.06	0.26575
GO:0045292	mRNA cis splicing, via spliceosome	12	0	0.01	0.26575
GO:0080178	5-carbamoylmethyluridine metabolic process	27	0	0.02	0.26802
GO:0006672	ceramide metabolic process	27	0	0.02	0.26846
GO:0080026	response to indolebutyric acid	63	0	0.05	0.26924
GO:0006527	arginine catabolic process	14	0	0.01	0.26967
GO:0016032	viral process	77	0	0.06	0.27161
GO:0009608	response to symbiont	171	0	0.13	0.27178
GO:0000245	spliceosomal complex assembly	26	0	0.02	0.27268
GO:0046467	membrane lipid biosynthetic process	474	4	0.37	0.27316
GO:0006540	glutamate decarboxylation to succinate	11	0	0.01	0.27335
GO:0006538	glutamate catabolic process	11	0	0.01	0.27335
GO:0009450	gamma-aminobutyric acid catabolic process	11	0	0.01	0.27335
GO:0019048	modulation by virus of host morphology or physiology	40	0	0.03	0.27404
GO:0045489	pectin biosynthetic process	177	0	0.14	0.27417
GO:0070141	response to UV-A	10	0	0.01	0.27471
GO:0071492	cellular response to UV-A	10	0	0.01	0.27471
GO:0006617	SRP-dependent cotranslational protein targeting to membrane, signal sequence recognition	8	0	0.01	0.27531
GO:0006357	regulation of transcription from RNA polymerase II promoter	65	0	0.05	0.2765
GO:0043649	dicarboxylic acid catabolic process	20	0	0.02	0.27685
GO:0006596	polyamine biosynthetic process	56	0	0.04	0.2774
GO:0006555	methionine metabolic process	419	0	0.33	0.27804
GO:0022406	membrane docking	43	0	0.03	0.27836
GO:0006680	glucosylceramide catabolic process	7	0	0.01	0.28103
GO:0032318	regulation of Ras GTPase activity	42	0	0.03	0.28146
GO:0016139	glycoside catabolic process	23	0	0.02	0.2818
GO:0010166	wax metabolic process	158	0	0.12	0.2819
GO:0006983	ER overload response	6	0	0	0.28335
GO:0071461	cellular response to redox state	14	0	0.01	0.28342
GO:0051592	response to calcium ion	63	1	0.05	0.28354
GO:0006368	transcription elongation from RNA polymerase II promoter	8	0	0.01	0.28391
GO:0006430	lysyl-tRNA aminoacylation	8	0	0.01	0.28391
GO:0006814	sodium ion transport	96	0	0.08	0.28413
GO:0071669	plant-type cell wall organization or biogenesis	2706	0	2.13	0.2844
GO:0006551	leucine metabolic process	34	0	0.03	0.28477
GO:0006824	cobalt ion transport	6	0	0	0.28601
GO:0015675	nickel cation transport	6	0	0	0.28601
GO:0031221	arabinan metabolic process	31	0	0.02	0.28766
GO:0006426	glycyl-tRNA aminoacylation	10	0	0.01	0.28799
GO:0042873	aldonate transport	23	0	0.02	0.28926
GO:0035436	triose phosphate transmembrane transport	23	0	0.02	0.28926
GO:0015713	phosphoglycerate transport	23	0	0.02	0.28926
GO:0015717	triose phosphate transport	23	0	0.02	0.28926
GO:0006552	leucine catabolic process	13	0	0.01	0.28969
GO:0051156	glucose 6-phosphate metabolic process	7	0	0.01	0.29025
GO:0015840	urea transport	25	0	0.02	0.2907
GO:0080065	4-alpha-methyl-delta7-sterol oxidation	8	0	0.01	0.29241
GO:0046166	glyceraldehyde-3-phosphate biosynthetic process	7	0	0.01	0.2928
GO:0009074	aromatic amino acid family catabolic process	235	0	0.18	0.29413
GO:0002460	adaptive immune response based on somatic recombination of immune receptors built from immunoglobulin superfamily domains	16	0	0.01	0.29418
GO:0019724	B cell mediated immunity	16	0	0.01	0.29418
GO:0002443	leukocyte mediated immunity	16	0	0.01	0.29418
GO:0002449	lymphocyte mediated immunity	16	0	0.01	0.29418
GO:0002437	inflammatory response to antigenic stimulus	16	0	0.01	0.29418
GO:0002438	acute inflammatory response to antigenic stimulus	16	0	0.01	0.29418
GO:0016064	immunoglobulin mediated immune response	16	0	0.01	0.29418
GO:0016068	type I hypersensitivity	16	0	0.01	0.29418
GO:0002250	adaptive immune response	16	0	0.01	0.29418
GO:0002524	hypersensitivity	16	0	0.01	0.29418
GO:0002526	acute inflammatory response	16	0	0.01	0.29418
GO:0006549	isoleucine metabolic process	20	0	0.02	0.2962
GO:0009097	isoleucine biosynthetic process	20	0	0.02	0.2962
GO:0032886	regulation of microtubule-based process	33	0	0.03	0.29634
GO:0070507	regulation of microtubule cytoskeleton organization	33	0	0.03	0.29634
GO:0031110	regulation of microtubule polymerization or depolymerization	33	0	0.03	0.29634
GO:0031425	chloroplast RNA processing	146	0	0.11	0.29638
GO:0051336	regulation of hydrolase activity	133	0	0.1	0.29808
GO:1900457	regulation of brassinosteroid mediated signaling pathway	116	0	0.09	0.29942
GO:1900459	positive regulation of brassinosteroid mediated signaling pathway	116	0	0.09	0.29942
GO:0010104	regulation of ethylene-activated signaling pathway	106	0	0.08	0.30015
GO:0070297	regulation of phosphorelay signal transduction system	106	0	0.08	0.30015
GO:0010395	rhamnogalacturonan I metabolic process	46	0	0.04	0.30095
GO:0009643	photosynthetic acclimation	22	0	0.02	0.3012
GO:0051972	regulation of telomerase activity	15	0	0.01	0.30141
GO:2000278	regulation of DNA biosynthetic process	15	0	0.01	0.30141
GO:0015781	pyrimidine nucleotide-sugar transport	52	0	0.04	0.30223
GO:0006405	RNA export from nucleus	232	0	0.18	0.3028
GO:0033477	S-methylmethionine metabolic process	6	0	0	0.30483
GO:0033528	S-methylmethionine cycle	6	0	0	0.30483
GO:0018933	nicotine metabolic process	9	0	0.01	0.30554
GO:0042179	nicotine biosynthetic process	9	0	0.01	0.30554
GO:0042775	mitochondrial ATP synthesis coupled electron transport	29	0	0.02	0.3058
GO:0001887	selenium compound metabolic process	16	0	0.01	0.30583
GO:0010381	attachment of peroxisome to chloroplast	6	0	0	0.30649
GO:0010184	cytokinin transport	25	0	0.02	0.30655
GO:2000070	regulation of response to water deprivation	46	0	0.04	0.30686
GO:2000022	regulation of jasmonic acid mediated signaling pathway	40	0	0.03	0.307
GO:0009961	response to 1-aminocyclopropane-1-carboxylic acid	61	0	0.05	0.3075
GO:0009099	valine biosynthetic process	13	0	0.01	0.30789
GO:0003032	detection of oxygen	16	0	0.01	0.3083
GO:0070483	detection of hypoxia	16	0	0.01	0.3083
GO:0044111	development involved in symbiotic interaction	21	0	0.02	0.30872
GO:0019566	arabinose metabolic process	25	0	0.02	0.30887
GO:0052325	cell wall pectin biosynthetic process	64	0	0.05	0.30909
GO:0009937	regulation of gibberellic acid mediated signaling pathway	81	0	0.06	0.31106
GO:0071324	cellular response to disaccharide stimulus	16	0	0.01	0.31159
GO:0071329	cellular response to sucrose stimulus	16	0	0.01	0.31159
GO:0031577	spindle checkpoint	13	0	0.01	0.31175
GO:0007094	mitotic spindle assembly checkpoint	13	0	0.01	0.31175
GO:0071173	spindle assembly checkpoint	13	0	0.01	0.31175
GO:0071174	mitotic spindle checkpoint	13	0	0.01	0.31175
GO:0071555	cell wall organization	3235	0	2.54	0.31209
GO:0046470	phosphatidylcholine metabolic process	44	0	0.03	0.3146
GO:0042402	cellular biogenic amine catabolic process	518	0	0.41	0.31519
GO:0009310	amine catabolic process	518	0	0.41	0.31519
GO:0008535	respiratory chain complex IV assembly	7	0	0.01	0.3153
GO:0006949	syncytium formation	76	0	0.06	0.31553
GO:0048268	clathrin coat assembly	13	0	0.01	0.31589
GO:0006429	leucyl-tRNA aminoacylation	9	0	0.01	0.31631
GO:2000069	regulation of post-embryonic root development	123	0	0.1	0.31665
GO:0009830	cell wall modification involved in abscission	71	0	0.06	0.31712
GO:0044277	cell wall disassembly	71	0	0.06	0.31712
GO:0042435	indole-containing compound biosynthetic process	670	0	0.53	0.31738
GO:0005513	detection of calcium ion	33	0	0.03	0.31813
GO:0010189	vitamin E biosynthetic process	29	0	0.02	0.3189
GO:0042360	vitamin E metabolic process	29	0	0.02	0.3189
GO:0042362	fat-soluble vitamin biosynthetic process	29	0	0.02	0.3189
GO:0006775	fat-soluble vitamin metabolic process	29	0	0.02	0.3189
GO:0072387	flavin adenine dinucleotide metabolic process	14	0	0.01	0.31941
GO:0046443	FAD metabolic process	14	0	0.01	0.31941
GO:0015843	methylammonium transport	13	0	0.01	0.31952
GO:0006651	diacylglycerol biosynthetic process	6	0	0	0.32035
GO:0071897	DNA biosynthetic process	25	0	0.02	0.321
GO:0009407	toxin catabolic process	624	0	0.49	0.32104
GO:0090487	secondary metabolite catabolic process	624	0	0.49	0.32104
GO:0048572	short-day photoperiodism	173	0	0.14	0.32109
GO:0000186	activation of MAPKK activity	75	0	0.06	0.32256
GO:0052541	plant-type cell wall cellulose metabolic process	227	0	0.18	0.32282
GO:0033383	geranyl diphosphate metabolic process	34	0	0.03	0.32314
GO:0009813	flavonoid biosynthetic process	1084	0	0.85	0.32367
GO:0006656	phosphatidylcholine biosynthetic process	18	0	0.01	0.32646
GO:2000023	regulation of lateral root development	48	0	0.04	0.32669
GO:0045927	positive regulation of growth	74	0	0.06	0.32731
GO:0010094	specification of carpel identity	21	0	0.02	0.32742
GO:0042219	cellular modified amino acid catabolic process	14	0	0.01	0.32759
GO:0048575	short-day photoperiodism, flowering	162	0	0.13	0.32809
GO:0051055	negative regulation of lipid biosynthetic process	8	0	0.01	0.32864
GO:0045833	negative regulation of lipid metabolic process	8	0	0.01	0.32864
GO:0033506	glucosinolate biosynthetic process from homomethionine	6	0	0	0.33092
GO:0033321	homomethionine metabolic process	6	0	0	0.33092
GO:0042724	thiamine-containing compound biosynthetic process	19	0	0.01	0.3324
GO:0009228	thiamine biosynthetic process	19	0	0.01	0.3324
GO:0010196	nonphotochemical quenching	20	0	0.02	0.3331
GO:1990066	energy quenching	20	0	0.02	0.3331
GO:1901703	protein localization involved in auxin polar transport	15	0	0.01	0.33453
GO:2001251	negative regulation of chromosome organization	49	0	0.04	0.33469
GO:0045116	protein neddylation	6	0	0	0.33578
GO:0080110	sporopollenin biosynthetic process	52	0	0.04	0.33584
GO:0034755	iron ion transmembrane transport	51	0	0.04	0.33779
GO:0046083	adenine metabolic process	7	0	0.01	0.33786
GO:0046084	adenine biosynthetic process	7	0	0.01	0.33786
GO:0043096	purine nucleobase salvage	7	0	0.01	0.33786
GO:0006168	adenine salvage	7	0	0.01	0.33786
GO:0006827	high-affinity iron ion transmembrane transport	36	0	0.03	0.33796
GO:0009851	auxin biosynthetic process	421	0	0.33	0.33833
GO:1900378	positive regulation of secondary metabolite biosynthetic process	30	0	0.02	0.34004
GO:0019748	secondary metabolic process	2812	0	2.21	0.34057
GO:0044550	secondary metabolite biosynthetic process	1775	0	1.4	0.3414
GO:0010067	procambium histogenesis	47	0	0.04	0.34248
GO:0032875	regulation of DNA endoreduplication	55	0	0.04	0.34256
GO:0051353	positive regulation of oxidoreductase activity	13	0	0.01	0.3429
GO:0051341	regulation of oxidoreductase activity	13	0	0.01	0.3429
GO:0045003	double-strand break repair via synthesis-dependent strand annealing	21	0	0.02	0.3429
GO:0023057	negative regulation of signaling	493	0	0.39	0.34358
GO:0010648	negative regulation of cell communication	493	0	0.39	0.34358
GO:0009968	negative regulation of signal transduction	493	0	0.39	0.34358
GO:0007043	cell-cell junction assembly	6	0	0	0.34406
GO:0034329	cell junction assembly	6	0	0	0.34406
GO:0000746	conjugation	24	0	0.02	0.34532
GO:0051574	positive regulation of histone H3-K9 methylation	44	0	0.03	0.34579
GO:0090239	regulation of histone H4 acetylation	44	0	0.03	0.34579
GO:0019605	butyrate metabolic process	22	0	0.02	0.3469
GO:0009827	plant-type cell wall modification	876	0	0.69	0.34751
GO:0031929	TOR signaling	8	0	0.01	0.34755
GO:0006751	glutathione catabolic process	12	0	0.01	0.34758
GO:0009901	anther dehiscence	167	0	0.13	0.34792
GO:0001522	pseudouridine synthesis	28	0	0.02	0.34808
GO:0001731	formation of translation preinitiation complex	45	0	0.04	0.34857
GO:0006553	lysine metabolic process	45	0	0.04	0.34971
GO:0046451	diaminopimelate metabolic process	45	0	0.04	0.34971
GO:0009085	lysine biosynthetic process	45	0	0.04	0.34971
GO:0009089	lysine biosynthetic process via diaminopimelate	45	0	0.04	0.34971
GO:0006627	protein processing involved in protein targeting to mitochondrion	6	0	0	0.34978
GO:0034982	mitochondrial protein processing	6	0	0	0.34978
GO:0006468	protein phosphorylation	2428	0	1.91	0.35094
GO:0006595	polyamine metabolic process	364	0	0.29	0.35113
GO:0030244	cellulose biosynthetic process	536	0	0.42	0.35135
GO:0046949	fatty-acyl-CoA biosynthetic process	15	0	0.01	0.35144
GO:0006144	purine nucleobase metabolic process	24	0	0.02	0.35204
GO:0000070	mitotic sister chromatid segregation	8	0	0.01	0.35205
GO:0006850	mitochondrial pyruvate transport	8	0	0.01	0.35243
GO:0010025	wax biosynthetic process	139	0	0.11	0.35269
GO:0042138	meiotic DNA double-strand break formation	165	0	0.13	0.35294
GO:0070301	cellular response to hydrogen peroxide	479	0	0.38	0.35318
GO:0015884	folic acid transport	8	0	0.01	0.35328
GO:0051180	vitamin transport	8	0	0.01	0.35328
GO:0018874	benzoate metabolic process	46	0	0.04	0.35355
GO:0009404	toxin metabolic process	795	0	0.62	0.35405
GO:0043247	telomere maintenance in response to DNA damage	91	0	0.07	0.35465
GO:0031204	posttranslational protein targeting to membrane, translocation	9	0	0.01	0.35563
GO:0006620	posttranslational protein targeting to membrane	9	0	0.01	0.35563
GO:0070071	proton-transporting two-sector ATPase complex assembly	13	0	0.01	0.35585
GO:0010587	miRNA catabolic process	22	0	0.02	0.35643
GO:0070813	hydrogen sulfide metabolic process	7	0	0.01	0.35671
GO:0070814	hydrogen sulfide biosynthetic process	7	0	0.01	0.35671
GO:0048832	specification of organ number	61	0	0.05	0.35704
GO:0007167	enzyme linked receptor protein signaling pathway	218	0	0.17	0.35765
GO:0009112	nucleobase metabolic process	52	0	0.04	0.35777
GO:0006623	protein targeting to vacuole	544	0	0.43	0.35849
GO:0072665	protein localization to vacuole	544	0	0.43	0.35849
GO:0072666	establishment of protein localization to vacuole	544	0	0.43	0.35849
GO:0071421	manganese ion transmembrane transport	13	0	0.01	0.35953
GO:0031056	regulation of histone modification	173	0	0.14	0.35974
GO:0000188	inactivation of MAPK activity	19	0	0.01	0.35983
GO:0010430	fatty acid omega-oxidation	9	0	0.01	0.36049
GO:0019722	calcium-mediated signaling	256	1	0.2	0.36063
GO:0009082	branched-chain amino acid biosynthetic process	37	0	0.03	0.3613
GO:0090451	cotyledon boundary formation	9	0	0.01	0.36175
GO:1902275	regulation of chromatin organization	177	0	0.14	0.36245
GO:1903308	regulation of chromatin modification	177	0	0.14	0.36245
GO:0019365	pyridine nucleotide salvage	10	0	0.01	0.36253
GO:0009102	biotin biosynthetic process	8	0	0.01	0.36288
GO:0006768	biotin metabolic process	8	0	0.01	0.36288
GO:0009698	phenylpropanoid metabolic process	1237	0	0.97	0.36331
GO:0090529	cell septum assembly	6	0	0	0.36406
GO:0000917	barrier septum assembly	6	0	0	0.36406
GO:0000212	meiotic spindle organization	19	0	0.01	0.36418
GO:0007053	spindle assembly involved in male meiosis	19	0	0.01	0.36418
GO:0009971	anastral spindle assembly involved in male meiosis	19	0	0.01	0.36418
GO:0090306	spindle assembly involved in meiosis	19	0	0.01	0.36418
GO:0055048	anastral spindle assembly	19	0	0.01	0.36418
GO:2000652	regulation of secondary cell wall biogenesis	58	0	0.05	0.36447
GO:0045995	regulation of embryonic development	21	0	0.02	0.3656
GO:0050830	defense response to Gram-positive bacterium	8	0	0.01	0.36567
GO:0006613	cotranslational protein targeting to membrane	26	0	0.02	0.36576
GO:0006614	SRP-dependent cotranslational protein targeting to membrane	26	0	0.02	0.36576
GO:0046713	borate transport	25	0	0.02	0.36606
GO:0046901	tetrahydrofolylpolyglutamate biosynthetic process	11	0	0.01	0.36609
GO:0080188	RNA-directed DNA methylation	28	0	0.02	0.3662
GO:0034970	histone H3-R2 methylation	7	0	0.01	0.36664
GO:0034971	histone H3-R17 methylation	7	0	0.01	0.36664
GO:0034972	histone H3-R26 methylation	7	0	0.01	0.36664
GO:0010364	regulation of ethylene biosynthetic process	14	0	0.01	0.36679
GO:1900911	regulation of olefin biosynthetic process	14	0	0.01	0.36679
GO:1900908	regulation of olefin metabolic process	14	0	0.01	0.36679
GO:0031335	regulation of sulfur amino acid metabolic process	14	0	0.01	0.36679
GO:0043393	regulation of protein binding	31	0	0.02	0.36812
GO:0009831	plant-type cell wall modification involved in multidimensional cell growth	50	0	0.04	0.36873
GO:0015819	lysine transport	6	0	0	0.37026
GO:0080051	cutin transport	32	0	0.03	0.37189
GO:0009838	abscission	171	0	0.13	0.37193
GO:0050657	nucleic acid transport	244	0	0.19	0.37451
GO:0050658	RNA transport	244	0	0.19	0.37451
GO:0006403	RNA localization	244	0	0.19	0.37451
GO:0051236	establishment of RNA localization	244	0	0.19	0.37451
GO:0010833	telomere maintenance via telomere lengthening	14	0	0.01	0.37528
GO:0007004	telomere maintenance via telomerase	14	0	0.01	0.37528
GO:0007033	vacuole organization	307	0	0.24	0.37546
GO:0006450	regulation of translational fidelity	31	0	0.02	0.37615
GO:0031116	positive regulation of microtubule polymerization	21	0	0.02	0.37678
GO:0006569	tryptophan catabolic process	219	0	0.17	0.37746
GO:0046218	indolalkylamine catabolic process	219	0	0.17	0.37746
GO:0019932	second-messenger-mediated signaling	411	1	0.32	0.37844
GO:0048462	carpel formation	48	0	0.04	0.37874
GO:0080159	zygote elongation	24	0	0.02	0.37906
GO:0048024	regulation of mRNA splicing, via spliceosome	24	0	0.02	0.37985
GO:0010225	response to UV-C	21	0	0.02	0.38068
GO:0046164	alcohol catabolic process	108	0	0.08	0.38094
GO:0051084	'de novo' posttranslational protein folding	6	0	0	0.38156
GO:0051085	chaperone mediated protein folding requiring cofactor	6	0	0	0.38156
GO:0006458	'de novo' protein folding	6	0	0	0.38156
GO:0048496	maintenance of organ identity	40	0	0.03	0.38335
GO:0048497	maintenance of floral organ identity	40	0	0.03	0.38335
GO:0006535	cysteine biosynthetic process from serine	21	0	0.02	0.38344
GO:0070417	cellular response to cold	84	1	0.07	0.38467
GO:0045739	positive regulation of DNA repair	7	0	0.01	0.38477
GO:2001022	positive regulation of response to DNA damage stimulus	7	0	0.01	0.38477
GO:1902099	regulation of metaphase/anaphase transition of cell cycle	20	0	0.02	0.38555
GO:0007091	metaphase/anaphase transition of mitotic cell cycle	20	0	0.02	0.38555
GO:0044784	metaphase/anaphase transition of cell cycle	20	0	0.02	0.38555
GO:0030071	regulation of mitotic metaphase/anaphase transition	20	0	0.02	0.38555
GO:0046185	aldehyde catabolic process	217	0	0.17	0.38651
GO:0007292	female gamete generation	305	0	0.24	0.3868
GO:0006821	chloride transport	27	0	0.02	0.38691
GO:0044106	cellular amine metabolic process	793	0	0.62	0.38735
GO:0034220	ion transmembrane transport	994	3	0.78	0.38745
GO:0008153	para-aminobenzoic acid biosynthetic process	8	0	0.01	0.3879
GO:0045339	farnesyl diphosphate catabolic process	13	0	0.01	0.38858
GO:0007264	small GTPase mediated signal transduction	247	0	0.19	0.38899
GO:0009836	fruit ripening, climacteric	16	0	0.01	0.38912
GO:0046685	response to arsenic-containing substance	194	0	0.15	0.39064
GO:0009066	aspartate family amino acid metabolic process	509	0	0.4	0.39069
GO:2000031	regulation of salicylic acid mediated signaling pathway	108	0	0.08	0.39208
GO:0006083	acetate metabolic process	27	0	0.02	0.39277
GO:0046184	aldehyde biosynthetic process	24	0	0.02	0.39417
GO:0009804	coumarin metabolic process	391	0	0.31	0.39475
GO:0009805	coumarin biosynthetic process	391	0	0.31	0.39475
GO:1903173	fatty alcohol metabolic process	9	0	0.01	0.39479
GO:0033306	phytol metabolic process	9	0	0.01	0.39479
GO:0080172	petal epidermis patterning	28	0	0.02	0.39507
GO:0032491	detection of molecule of fungal origin	14	0	0.01	0.39565
GO:0051211	anisotropic cell growth	14	0	0.01	0.39614
GO:0009071	serine family amino acid catabolic process	206	0	0.16	0.39617
GO:0008152	metabolic process	26250	23	20.63	0.39701
GO:0010269	response to selenium ion	10	0	0.01	0.39793
GO:0009610	response to symbiotic fungus	153	0	0.12	0.39889
GO:1901983	regulation of protein acetylation	47	0	0.04	0.40003
GO:0035065	regulation of histone acetylation	47	0	0.04	0.40003
GO:2000756	regulation of peptidyl-lysine acetylation	47	0	0.04	0.40003
GO:0030261	chromosome condensation	15	0	0.01	0.4001
GO:0045454	cell redox homeostasis	196	0	0.15	0.40022
GO:0010618	aerenchyma formation	13	0	0.01	0.40076
GO:0015758	glucose transport	9	0	0.01	0.40079
GO:0048284	organelle fusion	163	0	0.13	0.40092
GO:0006546	glycine catabolic process	199	0	0.16	0.40252
GO:0080136	priming of cellular response to stress	38	0	0.03	0.40313
GO:0009200	deoxyribonucleoside triphosphate metabolic process	10	0	0.01	0.40314
GO:0006559	L-phenylalanine catabolic process	24	0	0.02	0.4036
GO:1902222	erythrose 4-phosphate/phosphoenolpyruvate family amino acid catabolic process	24	0	0.02	0.4036
GO:0009081	branched-chain amino acid metabolic process	91	0	0.07	0.40401
GO:0009785	blue light signaling pathway	216	0	0.17	0.40412
GO:0030522	intracellular receptor signaling pathway	216	0	0.17	0.40412
GO:1903311	regulation of mRNA metabolic process	65	0	0.05	0.40466
GO:0009249	protein lipoylation	11	0	0.01	0.40528
GO:0071326	cellular response to monosaccharide stimulus	55	0	0.04	0.40774
GO:0071331	cellular response to hexose stimulus	55	0	0.04	0.40774
GO:0006888	ER to Golgi vesicle-mediated transport	505	0	0.4	0.40822
GO:0031112	positive regulation of microtubule polymerization or depolymerization	25	0	0.02	0.41047
GO:0031113	regulation of microtubule polymerization	25	0	0.02	0.41047
GO:0006642	triglyceride mobilization	6	0	0	0.41053
GO:0010400	rhamnogalacturonan I side chain metabolic process	34	0	0.03	0.41181
GO:0016973	poly(A)+ mRNA export from nucleus	11	0	0.01	0.41193
GO:1901182	regulation of camalexin biosynthetic process	29	0	0.02	0.41236
GO:1901183	positive regulation of camalexin biosynthetic process	29	0	0.02	0.41236
GO:0052320	positive regulation of phytoalexin metabolic process	29	0	0.02	0.41236
GO:0052322	positive regulation of phytoalexin biosynthetic process	29	0	0.02	0.41236
GO:0052318	regulation of phytoalexin metabolic process	29	0	0.02	0.41236
GO:0052319	regulation of phytoalexin biosynthetic process	29	0	0.02	0.41236
GO:0016926	protein desumoylation	222	0	0.17	0.41291
GO:0046383	dTDP-rhamnose metabolic process	20	0	0.02	0.41297
GO:0019305	dTDP-rhamnose biosynthetic process	20	0	0.02	0.41297
GO:0008645	hexose transport	19	0	0.01	0.41493
GO:0006206	pyrimidine nucleobase metabolic process	28	0	0.02	0.4153
GO:0006344	maintenance of chromatin silencing	42	0	0.03	0.4154
GO:0006576	cellular biogenic amine metabolic process	758	0	0.6	0.41723
GO:0071577	zinc ion transmembrane transport	13	0	0.01	0.41785
GO:0045471	response to ethanol	16	0	0.01	0.41854
GO:0051791	medium-chain fatty acid metabolic process	25	0	0.02	0.41985
GO:0000288	nuclear-transcribed mRNA catabolic process, deadenylation-dependent decay	43	0	0.03	0.41992
GO:0006544	glycine metabolic process	204	0	0.16	0.41993
GO:0090116	C-5 methylation of cytosine	7	0	0.01	0.42014
GO:0000059	protein import into nucleus, docking	32	0	0.03	0.42088
GO:0048015	phosphatidylinositol-mediated signaling	15	0	0.01	0.42144
GO:0048017	inositol lipid-mediated signaling	15	0	0.01	0.42144
GO:0046271	phenylpropanoid catabolic process	59	0	0.05	0.42218
GO:0046033	AMP metabolic process	17	0	0.01	0.42272
GO:0006167	AMP biosynthetic process	17	0	0.01	0.42272
GO:0009736	cytokinin-activated signaling pathway	313	0	0.25	0.42307
GO:0015867	ATP transport	23	0	0.02	0.42314
GO:0033473	indoleacetic acid conjugate metabolic process	14	0	0.01	0.42416
GO:0072503	cellular divalent inorganic cation homeostasis	154	0	0.12	0.42422
GO:0010424	DNA methylation on cytosine within a CG sequence	7	0	0.01	0.42458
GO:0006664	glycolipid metabolic process	426	4	0.33	0.42507
GO:0005985	sucrose metabolic process	168	0	0.13	0.42514
GO:0034599	cellular response to oxidative stress	609	0	0.48	0.42681
GO:0090329	regulation of DNA-dependent DNA replication	65	0	0.05	0.42729
GO:0032258	CVT pathway	12	0	0.01	0.42731
GO:0009129	pyrimidine nucleoside monophosphate metabolic process	55	0	0.04	0.42786
GO:0051346	negative regulation of hydrolase activity	40	0	0.03	0.42795
GO:0010288	response to lead ion	27	0	0.02	0.42801
GO:0097031	mitochondrial respiratory chain complex I biogenesis	7	0	0.01	0.4287
GO:0046939	nucleotide phosphorylation	37	0	0.03	0.42902
GO:0045227	capsule polysaccharide biosynthetic process	12	0	0.01	0.42921
GO:0045230	capsule organization	12	0	0.01	0.42921
GO:0019567	arabinose biosynthetic process	12	0	0.01	0.42921
GO:0010246	rhamnogalacturonan I biosynthetic process	12	0	0.01	0.42921
GO:0033358	UDP-L-arabinose biosynthetic process	12	0	0.01	0.42921
GO:0019322	pentose biosynthetic process	12	0	0.01	0.42921
GO:0010375	stomatal complex patterning	60	0	0.05	0.4296
GO:0009065	glutamine family amino acid catabolic process	37	0	0.03	0.42982
GO:0042549	photosystem II stabilization	8	0	0.01	0.43013
GO:0000289	nuclear-transcribed mRNA poly(A) tail shortening	26	0	0.02	0.43077
GO:0006487	protein N-linked glycosylation	302	0	0.24	0.43082
GO:0051054	positive regulation of DNA metabolic process	24	0	0.02	0.43134
GO:0016046	detection of fungus	28	0	0.02	0.43244
GO:0009113	purine nucleobase biosynthetic process	13	0	0.01	0.43265
GO:0006166	purine ribonucleoside salvage	13	0	0.01	0.43265
GO:0042436	indole-containing compound catabolic process	285	0	0.22	0.43299
GO:0001709	cell fate determination	12	0	0.01	0.4334
GO:0043181	vacuolar sequestering	11	0	0.01	0.43423
GO:0032119	sequestering of zinc ion	11	0	0.01	0.43423
GO:0070070	proton-transporting V-type ATPase complex assembly	11	0	0.01	0.43423
GO:0070072	vacuolar proton-transporting V-type ATPase complex assembly	11	0	0.01	0.43423
GO:0055075	potassium ion homeostasis	54	0	0.04	0.43469
GO:0006556	S-adenosylmethionine biosynthetic process	15	0	0.01	0.43485
GO:0006568	tryptophan metabolic process	397	0	0.31	0.43526
GO:0006586	indolalkylamine metabolic process	397	0	0.31	0.43526
GO:0032200	telomere organization	172	0	0.14	0.43526
GO:0000723	telomere maintenance	172	0	0.14	0.43526
GO:0009663	plasmodesma organization	6	0	0	0.43578
GO:0044247	cellular polysaccharide catabolic process	134	0	0.11	0.43774
GO:0017148	negative regulation of translation	29	0	0.02	0.43796
GO:0001678	cellular glucose homeostasis	51	0	0.04	0.43814
GO:0071333	cellular response to glucose stimulus	51	0	0.04	0.43814
GO:0046497	nicotinate nucleotide metabolic process	6	0	0	0.43825
GO:0019357	nicotinate nucleotide biosynthetic process	6	0	0	0.43825
GO:0019358	nicotinate nucleotide salvage	6	0	0	0.43825
GO:0009560	embryo sac egg cell differentiation	269	0	0.21	0.43831
GO:0010338	leaf formation	37	0	0.03	0.44049
GO:0010214	seed coat development	245	0	0.19	0.44137
GO:0016998	cell wall macromolecule catabolic process	58	0	0.05	0.44191
GO:0051701	interaction with host	610	0	0.48	0.44317
GO:0051604	protein maturation	144	0	0.11	0.44354
GO:0043097	pyrimidine nucleoside salvage	13	0	0.01	0.44372
GO:0008655	pyrimidine-containing compound salvage	13	0	0.01	0.44372
GO:0045333	cellular respiration	264	0	0.21	0.44475
GO:0031426	polycistronic mRNA processing	26	0	0.02	0.4453
GO:0009833	plant-type primary cell wall biogenesis	31	0	0.02	0.44537
GO:0009806	lignan metabolic process	21	0	0.02	0.44563
GO:0045226	extracellular polysaccharide biosynthetic process	19	0	0.01	0.44618
GO:0046379	extracellular polysaccharide metabolic process	19	0	0.01	0.44618
GO:0051453	regulation of intracellular pH	50	0	0.04	0.44679
GO:0030641	regulation of cellular pH	50	0	0.04	0.44679
GO:0009308	amine metabolic process	989	0	0.78	0.44767
GO:0045324	late endosome to vacuole transport	18	0	0.01	0.44809
GO:0051168	nuclear export	252	0	0.2	0.44817
GO:0043174	nucleoside salvage	26	0	0.02	0.44819
GO:2001289	lipid X metabolic process	9	0	0.01	0.44837
GO:0080036	regulation of cytokinin-activated signaling pathway	21	0	0.02	0.44909
GO:0044282	small molecule catabolic process	1477	0	1.16	0.4492
GO:0010396	rhamnogalacturonan II metabolic process	17	0	0.01	0.4492
GO:0010306	rhamnogalacturonan II biosynthetic process	17	0	0.01	0.4492
GO:0006446	regulation of translational initiation	68	0	0.05	0.45148
GO:0007093	mitotic cell cycle checkpoint	17	0	0.01	0.45162
GO:0035264	multicellular organism growth	12	0	0.01	0.45204
GO:0032147	activation of protein kinase activity	101	0	0.08	0.45209
GO:1901999	homogentisate metabolic process	6	0	0	0.45276
GO:1902000	homogentisate catabolic process	6	0	0	0.45276
GO:0080119	ER body organization	14	0	0.01	0.4529
GO:0019395	fatty acid oxidation	634	0	0.5	0.45389
GO:1900384	regulation of flavonol biosynthetic process	7	0	0.01	0.45413
GO:0009435	NAD biosynthetic process	26	0	0.02	0.45555
GO:0071453	cellular response to oxygen levels	155	0	0.12	0.45572
GO:0071456	cellular response to hypoxia	155	0	0.12	0.45572
GO:0036294	cellular response to decreased oxygen levels	155	0	0.12	0.45572
GO:0009647	skotomorphogenesis	28	0	0.02	0.45578
GO:0007026	negative regulation of microtubule depolymerization	7	0	0.01	0.45647
GO:0080022	primary root development	173	0	0.14	0.45673
GO:0010065	primary meristem tissue development	213	0	0.17	0.45916
GO:0006406	mRNA export from nucleus	214	0	0.17	0.45962
GO:0019985	translesion synthesis	9	0	0.01	0.4597
GO:0051973	positive regulation of telomerase activity	14	0	0.01	0.45973
GO:0048587	regulation of short-day photoperiodism, flowering	128	0	0.1	0.46046
GO:0006635	fatty acid beta-oxidation	609	0	0.48	0.46097
GO:0043101	purine-containing compound salvage	14	0	0.01	0.46124
GO:0071258	cellular response to gravity	12	0	0.01	0.46156
GO:0055088	lipid homeostasis	85	0	0.07	0.46214
GO:0010466	negative regulation of peptidase activity	39	0	0.03	0.46229
GO:0030162	regulation of proteolysis	39	0	0.03	0.46229
GO:0052547	regulation of peptidase activity	39	0	0.03	0.46229
GO:0006013	mannose metabolic process	12	0	0.01	0.46273
GO:0006184	GTP catabolic process	265	0	0.21	0.46305
GO:1901069	guanosine-containing compound catabolic process	265	0	0.21	0.46305
GO:0009399	nitrogen fixation	20	0	0.02	0.46344
GO:0006105	succinate metabolic process	19	0	0.01	0.46409
GO:0010114	response to red light	496	0	0.39	0.46472
GO:0006491	N-glycan processing	14	0	0.01	0.46536
GO:0046274	lignin catabolic process	49	0	0.04	0.46537
GO:0009903	chloroplast avoidance movement	79	0	0.06	0.46572
GO:0044089	positive regulation of cellular component biogenesis	46	0	0.04	0.46675
GO:1901348	positive regulation of secondary cell wall biogenesis	46	0	0.04	0.46675
GO:1903340	positive regulation of cell wall organization or biogenesis	46	0	0.04	0.46675
GO:0046475	glycerophospholipid catabolic process	24	0	0.02	0.4669
GO:0034638	phosphatidylcholine catabolic process	24	0	0.02	0.4669
GO:0006402	mRNA catabolic process	252	0	0.2	0.46741
GO:0019287	isopentenyl diphosphate biosynthetic process, mevalonate pathway	15	0	0.01	0.46827
GO:0060249	anatomical structure homeostasis	174	0	0.14	0.46925
GO:0043480	pigment accumulation in tissues	621	0	0.49	0.46964
GO:0043481	anthocyanin accumulation in tissues in response to UV light	621	0	0.49	0.46964
GO:0043476	pigment accumulation	621	0	0.49	0.46964
GO:0043478	pigment accumulation in response to UV light	621	0	0.49	0.46964
GO:0043479	pigment accumulation in tissues in response to UV light	621	0	0.49	0.46964
GO:0009247	glycolipid biosynthetic process	394	4	0.31	0.47118
GO:0000373	Group II intron splicing	28	0	0.02	0.47161
GO:1900407	regulation of cellular response to oxidative stress	13	0	0.01	0.47207
GO:1902882	regulation of response to oxidative stress	13	0	0.01	0.47207
GO:0009658	chloroplast organization	857	0	0.67	0.47208
GO:0009262	deoxyribonucleotide metabolic process	15	0	0.01	0.4737
GO:0000038	very long-chain fatty acid metabolic process	187	0	0.15	0.47411
GO:0009103	lipopolysaccharide biosynthetic process	9	0	0.01	0.47421
GO:0008653	lipopolysaccharide metabolic process	9	0	0.01	0.47421
GO:0007135	meiosis II	12	0	0.01	0.47469
GO:1901068	guanosine-containing compound metabolic process	305	0	0.24	0.47556
GO:0006432	phenylalanyl-tRNA aminoacylation	13	0	0.01	0.47592
GO:0007610	behavior	24	0	0.02	0.47599
GO:0022616	DNA strand elongation	10	0	0.01	0.47615
GO:0006271	DNA strand elongation involved in DNA replication	10	0	0.01	0.47615
GO:0006273	lagging strand elongation	10	0	0.01	0.47615
GO:0010224	response to UV-B	541	0	0.43	0.47645
GO:0032950	regulation of beta-glucan metabolic process	48	0	0.04	0.47813
GO:0032951	regulation of beta-glucan biosynthetic process	48	0	0.04	0.47813
GO:0006418	tRNA aminoacylation for protein translation	143	0	0.11	0.47884
GO:0015837	amine transport	14	0	0.01	0.47981
GO:0008614	pyridoxine metabolic process	11	0	0.01	0.47981
GO:0008615	pyridoxine biosynthetic process	11	0	0.01	0.47981
GO:1903409	reactive oxygen species biosynthetic process	247	0	0.19	0.48025
GO:0050665	hydrogen peroxide biosynthetic process	247	0	0.19	0.48025
GO:0043038	amino acid activation	146	0	0.11	0.48088
GO:0043039	tRNA aminoacylation	146	0	0.11	0.48088
GO:0015850	organic hydroxy compound transport	139	0	0.11	0.48092
GO:0051410	detoxification of nitrogen compound	8	0	0.01	0.4823
GO:0051409	response to nitrosative stress	8	0	0.01	0.4823
GO:0009904	chloroplast accumulation movement	61	0	0.05	0.4826
GO:1901606	alpha-amino acid catabolic process	519	0	0.41	0.4828
GO:0006901	vesicle coating	14	0	0.01	0.48364
GO:0090305	nucleic acid phosphodiester bond hydrolysis	328	1	0.26	0.48435
GO:0048579	negative regulation of long-day photoperiodism, flowering	81	0	0.06	0.48464
GO:0015798	myo-inositol transport	24	0	0.02	0.48564
GO:0071483	cellular response to blue light	234	0	0.18	0.48588
GO:0055069	zinc ion homeostasis	81	0	0.06	0.48719
GO:0055067	monovalent inorganic cation homeostasis	136	0	0.11	0.48721
GO:0042816	vitamin B6 metabolic process	21	0	0.02	0.48763
GO:0042819	vitamin B6 biosynthetic process	21	0	0.02	0.48763
GO:0051816	acquisition of nutrients from other organism during symbiotic interaction	19	0	0.01	0.48907
GO:0044002	acquisition of nutrients from host	19	0	0.01	0.48907
GO:0044115	development of symbiont involved in interaction with host	19	0	0.01	0.48907
GO:0007631	feeding behavior	19	0	0.01	0.48907
GO:0052093	formation of specialized structure for nutrient acquisition from host	19	0	0.01	0.48907
GO:0052095	formation of specialized structure for nutrient acquisition from other organism involved in symbiotic interaction	19	0	0.01	0.48907
GO:0052096	formation by symbiont of syncytium involving giant cell for nutrient acquisition from host	19	0	0.01	0.48907
GO:0051705	multi-organism behavior	19	0	0.01	0.48907
GO:1901160	primary amino compound metabolic process	20	0	0.02	0.48937
GO:0000154	rRNA modification	17	0	0.01	0.48942
GO:0080055	low-affinity nitrate transport	33	0	0.03	0.48946
GO:0048767	root hair elongation	1164	0	0.91	0.48979
GO:0009631	cold acclimation	171	0	0.13	0.48998
GO:0042753	positive regulation of circadian rhythm	62	0	0.05	0.49024
GO:0034285	response to disaccharide	930	0	0.73	0.49186
GO:0009744	response to sucrose	930	0	0.73	0.49186
GO:0000169	activation of MAPK activity involved in osmosensory signaling pathway	16	0	0.01	0.4923
GO:0010118	stomatal movement	870	1	0.68	0.4925
GO:0046835	carbohydrate phosphorylation	15	0	0.01	0.49259
GO:0005977	glycogen metabolic process	14	0	0.01	0.49275
GO:0005978	glycogen biosynthetic process	14	0	0.01	0.49275
GO:0006112	energy reserve metabolic process	14	0	0.01	0.49275
GO:0071482	cellular response to light stimulus	665	2	0.52	0.49298
GO:0071478	cellular response to radiation	665	2	0.52	0.49298
GO:0032197	transposition, RNA-mediated	40	0	0.03	0.49374
GO:0090241	negative regulation of histone H4 acetylation	40	0	0.03	0.49374
GO:0045037	protein import into chloroplast stroma	41	0	0.03	0.49393
GO:0031222	arabinan catabolic process	18	0	0.01	0.49412
GO:0034032	purine nucleoside bisphosphate metabolic process	47	0	0.04	0.49445
GO:0033865	nucleoside bisphosphate metabolic process	47	0	0.04	0.49445
GO:0033875	ribonucleoside bisphosphate metabolic process	47	0	0.04	0.49445
GO:0010243	response to organonitrogen compound	1850	0	1.45	0.49448
GO:0010383	cell wall polysaccharide metabolic process	1221	0	0.96	0.49468
GO:0006825	copper ion transport	64	0	0.05	0.49494
GO:0010191	mucilage metabolic process	170	0	0.13	0.49516
GO:0009812	flavonoid metabolic process	1253	2	0.98	0.4953
GO:0009162	deoxyribonucleoside monophosphate metabolic process	10	0	0.01	0.49661
GO:0009157	deoxyribonucleoside monophosphate biosynthetic process	10	0	0.01	0.49661
GO:0046654	tetrahydrofolate biosynthetic process	10	0	0.01	0.49661
GO:0019856	pyrimidine nucleobase biosynthetic process	23	0	0.02	0.49703
GO:0042851	L-alanine metabolic process	7	0	0.01	0.49705
GO:0042853	L-alanine catabolic process	7	0	0.01	0.49705
GO:0006524	alanine catabolic process	7	0	0.01	0.49705
GO:0009080	pyruvate family amino acid catabolic process	7	0	0.01	0.49705
GO:0006828	manganese ion transport	21	0	0.02	0.49728
GO:0071497	cellular response to freezing	33	0	0.03	0.49741
GO:0019433	triglyceride catabolic process	6	0	0	0.49798
GO:0071366	cellular response to indolebutyric acid stimulus	42	0	0.03	0.49812
GO:0010138	pyrimidine ribonucleotide salvage	12	0	0.01	0.49827
GO:0032262	pyrimidine nucleotide salvage	12	0	0.01	0.49827
GO:0044206	UMP salvage	12	0	0.01	0.49827
GO:0032856	activation of Ras GTPase activity	16	0	0.01	0.49938
GO:0010586	miRNA metabolic process	48	0	0.04	0.50018
GO:0006874	cellular calcium ion homeostasis	94	0	0.07	0.50138
GO:0051238	sequestering of metal ion	59	0	0.05	0.50211
GO:0009298	GDP-mannose biosynthetic process	16	0	0.01	0.50347
GO:0009063	cellular amino acid catabolic process	534	0	0.42	0.50384
GO:0019336	phenol-containing compound catabolic process	24	0	0.02	0.50474
GO:1900376	regulation of secondary metabolite biosynthetic process	168	0	0.13	0.50493
GO:0009786	regulation of asymmetric cell division	25	0	0.02	0.50533
GO:0098662	inorganic cation transmembrane transport	513	3	0.4	0.50584
GO:0006791	sulfur utilization	13	0	0.01	0.50617
GO:0006792	regulation of sulfur utilization	13	0	0.01	0.50617
GO:0000291	nuclear-transcribed mRNA catabolic process, exonucleolytic	12	0	0.01	0.50639
GO:0019860	uracil metabolic process	8	0	0.01	0.50676
GO:0046113	nucleobase catabolic process	8	0	0.01	0.50676
GO:0042732	D-xylose metabolic process	110	0	0.09	0.50801
GO:0048530	fruit morphogenesis	26	0	0.02	0.50818
GO:0006637	acyl-CoA metabolic process	386	0	0.3	0.50836
GO:0035383	thioester metabolic process	386	0	0.3	0.50836
GO:0051817	modification of morphology or physiology of other organism involved in symbiotic interaction	592	0	0.47	0.50845
GO:0000741	karyogamy	157	0	0.12	0.50918
GO:0032880	regulation of protein localization	411	0	0.32	0.50965
GO:0072527	pyrimidine-containing compound metabolic process	409	0	0.32	0.50978
GO:0002240	response to molecule of oomycetes origin	7	0	0.01	0.51012
GO:0010602	regulation of 1-aminocyclopropane-1-carboxylate metabolic process	7	0	0.01	0.51012
GO:0010562	positive regulation of phosphorus metabolic process	119	0	0.09	0.51076
GO:0042327	positive regulation of phosphorylation	119	0	0.09	0.51076
GO:0045937	positive regulation of phosphate metabolic process	119	0	0.09	0.51076
GO:0030488	tRNA methylation	10	0	0.01	0.51091
GO:0015700	arsenite transport	66	0	0.05	0.51092
GO:0015866	ADP transport	16	0	0.01	0.51176
GO:0006063	uronic acid metabolic process	41	0	0.03	0.51176
GO:0046037	GMP metabolic process	8	0	0.01	0.51181
GO:0051176	positive regulation of sulfur metabolic process	34	0	0.03	0.51185
GO:0070932	histone H3 deacetylation	9	0	0.01	0.51256
GO:0070933	histone H4 deacetylation	9	0	0.01	0.51256
GO:0010152	pollen maturation	95	0	0.07	0.51272
GO:0009807	lignan biosynthetic process	20	0	0.02	0.51291
GO:0010358	leaf shaping	29	0	0.02	0.51304
GO:0045841	negative regulation of mitotic metaphase/anaphase transition	14	0	0.01	0.51323
GO:0045839	negative regulation of mitosis	14	0	0.01	0.51323
GO:1902100	negative regulation of metaphase/anaphase transition of cell cycle	14	0	0.01	0.51323
GO:0008361	regulation of cell size	401	0	0.32	0.51355
GO:0016024	CDP-diacylglycerol biosynthetic process	15	0	0.01	0.51381
GO:0046341	CDP-diacylglycerol metabolic process	15	0	0.01	0.51381
GO:0000381	regulation of alternative mRNA splicing, via spliceosome	12	0	0.01	0.51382
GO:0009438	methylglyoxal metabolic process	196	0	0.15	0.51408
GO:0051596	methylglyoxal catabolic process	196	0	0.15	0.51408
GO:0035247	peptidyl-arginine omega-N-methylation	13	0	0.01	0.51424
GO:0019919	peptidyl-arginine methylation, to asymmetrical-dimethyl arginine	13	0	0.01	0.51424
GO:0015691	cadmium ion transport	105	0	0.08	0.51459
GO:0034969	histone arginine methylation	21	0	0.02	0.51476
GO:0042559	pteridine-containing compound biosynthetic process	52	0	0.04	0.51566
GO:0000394	RNA splicing, via endonucleolytic cleavage and ligation	447	0	0.35	0.51665
GO:0050982	detection of mechanical stimulus	16	0	0.01	0.51767
GO:0042546	cell wall biogenesis	1479	0	1.16	0.5178
GO:0010192	mucilage biosynthetic process	135	0	0.11	0.51782
GO:0000956	nuclear-transcribed mRNA catabolic process	247	0	0.19	0.51805
GO:0009093	cysteine catabolic process	7	0	0.01	0.51898
GO:0010345	suberin biosynthetic process	79	0	0.06	0.51935
GO:0035821	modification of morphology or physiology of other organism	611	0	0.48	0.51954
GO:0031060	regulation of histone methylation	145	0	0.11	0.5198
GO:0042274	ribosomal small subunit biogenesis	45	0	0.04	0.51993
GO:2000037	regulation of stomatal complex patterning	53	0	0.04	0.51995
GO:0009939	positive regulation of gibberellic acid mediated signaling pathway	30	0	0.02	0.52065
GO:0042401	cellular biogenic amine biosynthetic process	214	0	0.17	0.52111
GO:0009309	amine biosynthetic process	214	0	0.17	0.52111
GO:0044419	interspecies interaction between organisms	763	0	0.6	0.52125
GO:0010200	response to chitin	1647	0	1.29	0.52172
GO:0006574	valine catabolic process	17	0	0.01	0.52172
GO:0032270	positive regulation of cellular protein metabolic process	336	0	0.26	0.52203
GO:0022411	cellular component disassembly	289	0	0.23	0.52215
GO:0051017	actin filament bundle assembly	19	0	0.01	0.5223
GO:0061572	actin filament bundle organization	19	0	0.01	0.5223
GO:0051098	regulation of binding	32	0	0.03	0.52232
GO:0045740	positive regulation of DNA replication	17	0	0.01	0.52307
GO:0006370	7-methylguanosine mRNA capping	9	0	0.01	0.52328
GO:0072525	pyridine-containing compound biosynthetic process	73	0	0.06	0.52377
GO:0030048	actin filament-based movement	159	0	0.12	0.52531
GO:0009959	negative gravitropism	52	0	0.04	0.52548
GO:0019499	cyanide metabolic process	19	0	0.01	0.52558
GO:0009311	oligosaccharide metabolic process	746	0	0.59	0.52561
GO:0045338	farnesyl diphosphate metabolic process	43	0	0.03	0.52569
GO:0019321	pentose metabolic process	184	0	0.14	0.5262
GO:1901708	(+)-3'-hydroxylarreatricin biosynthetic process	7	0	0.01	0.52772
GO:1901709	(+)-larreatricin metabolic process	7	0	0.01	0.52772
GO:1902532	negative regulation of intracellular signal transduction	84	0	0.07	0.52884
GO:0002429	immune response-activating cell surface receptor signaling pathway	12	0	0.01	0.52894
GO:0032490	detection of molecule of bacterial origin	12	0	0.01	0.52894
GO:0032494	response to peptidoglycan	12	0	0.01	0.52894
GO:0032499	detection of peptidoglycan	12	0	0.01	0.52894
GO:0002220	innate immune response activating cell surface receptor signaling pathway	12	0	0.01	0.52894
GO:0002221	pattern recognition receptor signaling pathway	12	0	0.01	0.52894
GO:0002768	immune response-regulating cell surface receptor signaling pathway	12	0	0.01	0.52894
GO:0002752	cell surface pattern recognition receptor signaling pathway	12	0	0.01	0.52894
GO:0002757	immune response-activating signal transduction	12	0	0.01	0.52894
GO:0002758	innate immune response-activating signal transduction	12	0	0.01	0.52894
GO:0098655	cation transmembrane transport	537	3	0.42	0.52909
GO:0051570	regulation of histone H3-K9 methylation	48	0	0.04	0.52913
GO:0006436	tryptophanyl-tRNA aminoacylation	9	0	0.01	0.52952
GO:0010325	raffinose family oligosaccharide biosynthetic process	51	0	0.04	0.52972
GO:0010417	glucuronoxylan biosynthetic process	67	0	0.05	0.53132
GO:0006904	vesicle docking involved in exocytosis	28	0	0.02	0.53139
GO:0009743	response to carbohydrate	1866	0	1.47	0.53211
GO:0051051	negative regulation of transport	51	0	0.04	0.53246
GO:0034614	cellular response to reactive oxygen species	582	0	0.46	0.53282
GO:0044237	cellular metabolic process	24045	22	18.9	0.53353
GO:0010497	plasmodesmata-mediated intercellular transport	46	0	0.04	0.5339
GO:0031539	positive regulation of anthocyanin metabolic process	14	2	0.01	0.534
GO:0009173	pyrimidine ribonucleoside monophosphate metabolic process	46	0	0.04	0.53416
GO:0031365	N-terminal protein amino acid modification	476	1	0.37	0.53548
GO:0006417	regulation of translation	398	0	0.31	0.5357
GO:0043092	L-amino acid import	20	0	0.02	0.53588
GO:0031062	positive regulation of histone methylation	132	0	0.1	0.53762
GO:0031058	positive regulation of histone modification	132	0	0.1	0.53762
GO:0044403	symbiosis, encompassing mutualism through parasitism	691	0	0.54	0.53804
GO:0051131	chaperone-mediated protein complex assembly	6	0	0	0.53887
GO:0010159	specification of organ position	12	0	0.01	0.53931
GO:1903310	positive regulation of chromatin modification	136	0	0.11	0.54002
GO:0006885	regulation of pH	81	0	0.06	0.54076
GO:0044003	modification by symbiont of host morphology or physiology	587	0	0.46	0.54122
GO:0051028	mRNA transport	226	0	0.18	0.54193
GO:0033310	chlorophyll a catabolic process	10	0	0.01	0.54198
GO:0033304	chlorophyll a metabolic process	10	0	0.01	0.54198
GO:0009292	genetic transfer	216	0	0.17	0.54207
GO:0009294	DNA mediated transformation	216	0	0.17	0.54207
GO:0032850	positive regulation of ARF GTPase activity	15	0	0.01	0.54211
GO:0032857	activation of ARF GTPase activity	15	0	0.01	0.54211
GO:0042547	cell wall modification involved in multidimensional cell growth	92	0	0.07	0.5422
GO:0042430	indole-containing compound metabolic process	882	0	0.69	0.54416
GO:0009800	cinnamic acid biosynthetic process	143	0	0.11	0.54445
GO:0009803	cinnamic acid metabolic process	143	0	0.11	0.54445
GO:0051568	histone H3-K4 methylation	85	0	0.07	0.54466
GO:0006598	polyamine catabolic process	299	0	0.24	0.54479
GO:0043290	apocarotenoid catabolic process	17	0	0.01	0.5456
GO:0046345	abscisic acid catabolic process	17	0	0.01	0.5456
GO:0016107	sesquiterpenoid catabolic process	17	0	0.01	0.5456
GO:0009270	response to humidity	11	0	0.01	0.54606
GO:2000762	regulation of phenylpropanoid metabolic process	142	0	0.11	0.54739
GO:0042398	cellular modified amino acid biosynthetic process	388	0	0.3	0.54769
GO:0010268	brassinosteroid homeostasis	78	0	0.06	0.54804
GO:0009396	folic acid-containing compound biosynthetic process	49	0	0.04	0.54897
GO:0009788	negative regulation of abscisic acid-activated signaling pathway	292	0	0.23	0.549
GO:1901420	negative regulation of response to alcohol	292	0	0.23	0.549
GO:0031167	rRNA methylation	14	0	0.01	0.54923
GO:0051446	positive regulation of meiotic cell cycle	11	0	0.01	0.54933
GO:0010183	pollen tube guidance	98	0	0.08	0.55065
GO:0006935	chemotaxis	98	0	0.08	0.55065
GO:0042330	taxis	98	0	0.08	0.55065
GO:0050918	positive chemotaxis	98	0	0.08	0.55065
GO:0040014	regulation of multicellular organism growth	9	0	0.01	0.55132
GO:0043628	ncRNA 3'-end processing	22	0	0.02	0.55157
GO:0051938	L-glutamate import	17	0	0.01	0.55176
GO:0034613	cellular protein localization	3731	0	2.93	0.55218
GO:0009268	response to pH	25	0	0.02	0.55336
GO:0051365	cellular response to potassium ion starvation	17	0	0.01	0.5536
GO:1901984	negative regulation of protein acetylation	43	0	0.03	0.55396
GO:0035067	negative regulation of histone acetylation	43	0	0.03	0.55396
GO:0031057	negative regulation of histone modification	43	0	0.03	0.55396
GO:2000757	negative regulation of peptidyl-lysine acetylation	43	0	0.03	0.55396
GO:1903309	negative regulation of chromatin modification	43	0	0.03	0.55396
GO:0009817	defense response to fungus, incompatible interaction	216	0	0.17	0.55478
GO:0009106	lipoate metabolic process	162	0	0.13	0.55507
GO:0048278	vesicle docking	36	0	0.03	0.55531
GO:0009648	photoperiodism	668	0	0.53	0.55565
GO:0018315	molybdenum incorporation into molybdenum-molybdopterin complex	6	0	0	0.55587
GO:0042040	metal incorporation into metallo-molybdopterin complex	6	0	0	0.55587
GO:0060211	regulation of nuclear-transcribed mRNA poly(A) tail shortening	21	0	0.02	0.5563
GO:0009699	phenylpropanoid biosynthetic process	999	0	0.79	0.55653
GO:0019217	regulation of fatty acid metabolic process	101	0	0.08	0.55655
GO:0010077	maintenance of inflorescence meristem identity	76	0	0.06	0.55737
GO:0032952	regulation of (1->3)-beta-D-glucan metabolic process	38	0	0.03	0.55769
GO:0032953	regulation of (1->3)-beta-D-glucan biosynthetic process	38	0	0.03	0.55769
GO:1901141	regulation of lignin biosynthetic process	11	0	0.01	0.55822
GO:0033674	positive regulation of kinase activity	115	0	0.09	0.55823
GO:0045860	positive regulation of protein kinase activity	115	0	0.09	0.55823
GO:0001934	positive regulation of protein phosphorylation	115	0	0.09	0.55823
GO:0016192	vesicle-mediated transport	2089	0	1.64	0.55855
GO:0072528	pyrimidine-containing compound biosynthetic process	372	0	0.29	0.55864
GO:0009130	pyrimidine nucleoside monophosphate biosynthetic process	49	0	0.04	0.5587
GO:0030004	cellular monovalent inorganic cation homeostasis	96	0	0.08	0.55887
GO:0051819	induction of tumor, nodule, or growth in other organism involved in symbiotic interaction	10	0	0.01	0.55913
GO:0019673	GDP-mannose metabolic process	18	0	0.01	0.55915
GO:0046459	short-chain fatty acid metabolic process	27	0	0.02	0.55926
GO:0007166	cell surface receptor signaling pathway	335	0	0.26	0.56011
GO:0006900	membrane budding	21	0	0.02	0.56072
GO:0043622	cortical microtubule organization	187	0	0.15	0.5613
GO:0010493	Lewis a epitope biosynthetic process	11	0	0.01	0.56137
GO:0009970	cellular response to sulfate starvation	98	0	0.08	0.56173
GO:0018195	peptidyl-arginine modification	14	0	0.01	0.56203
GO:0018216	peptidyl-arginine methylation	14	0	0.01	0.56203
GO:0035246	peptidyl-arginine N-methylation	14	0	0.01	0.56203
GO:0042304	regulation of fatty acid biosynthetic process	86	0	0.07	0.56288
GO:0048263	determination of dorsal identity	13	0	0.01	0.56307
GO:0009825	multidimensional cell growth	821	0	0.65	0.56365
GO:0007029	endoplasmic reticulum organization	38	0	0.03	0.56372
GO:0090068	positive regulation of cell cycle process	40	0	0.03	0.56424
GO:0006302	double-strand break repair	309	0	0.24	0.56459
GO:0006580	ethanolamine metabolic process	10	0	0.01	0.56465
GO:0018377	protein myristoylation	461	1	0.36	0.5651
GO:0006498	N-terminal protein lipidation	461	1	0.36	0.5651
GO:0006499	N-terminal protein myristoylation	461	1	0.36	0.5651
GO:0015749	monosaccharide transport	47	0	0.04	0.56554
GO:0042539	hypotonic salinity response	37	0	0.03	0.5662
GO:0006971	hypotonic response	37	0	0.03	0.5662
GO:0009251	glucan catabolic process	132	0	0.1	0.56726
GO:0052558	induction by organism of immune response of other organism involved in symbiotic interaction	9	0	0.01	0.56754
GO:0052559	induction by symbiont of host immune response	9	0	0.01	0.56754
GO:0080185	effector dependent induction by symbiont of host immune response	9	0	0.01	0.56754
GO:0007187	G-protein coupled receptor signaling pathway, coupled to cyclic nucleotide second messenger	8	0	0.01	0.56774
GO:0007188	adenylate cyclase-modulating G-protein coupled receptor signaling pathway	8	0	0.01	0.56774
GO:0007088	regulation of mitosis	23	0	0.02	0.56809
GO:0019593	mannitol biosynthetic process	33	0	0.03	0.56816
GO:0019594	mannitol metabolic process	33	0	0.03	0.56816
GO:0006059	hexitol metabolic process	33	0	0.03	0.56816
GO:0019401	alditol biosynthetic process	33	0	0.03	0.56816
GO:0019406	hexitol biosynthetic process	33	0	0.03	0.56816
GO:0032261	purine nucleotide salvage	11	0	0.01	0.57042
GO:0009816	defense response to bacterium, incompatible interaction	325	1	0.26	0.57065
GO:0009820	alkaloid metabolic process	80	0	0.06	0.57109
GO:0008360	regulation of cell shape	11	0	0.01	0.57121
GO:0009821	alkaloid biosynthetic process	69	0	0.05	0.57128
GO:0048766	root hair initiation	77	0	0.06	0.57143
GO:0043617	cellular response to sucrose starvation	15	0	0.01	0.57259
GO:0033500	carbohydrate homeostasis	107	0	0.08	0.57291
GO:0001666	response to hypoxia	385	0	0.3	0.574
GO:1902039	negative regulation of seed dormancy process	15	0	0.01	0.57408
GO:0048573	photoperiodism, flowering	632	0	0.5	0.5742
GO:0048359	mucilage metabolic process involved in seed coat development	161	0	0.13	0.57426
GO:0006121	mitochondrial electron transport, succinate to ubiquinone	7	0	0.01	0.57429
GO:0007205	protein kinase C-activating G-protein coupled receptor signaling pathway	25	0	0.02	0.57464
GO:0043473	pigmentation	631	0	0.5	0.57561
GO:0006813	potassium ion transport	307	0	0.24	0.57581
GO:0046688	response to copper ion	92	0	0.07	0.57583
GO:0045184	establishment of protein localization	3856	1	3.03	0.5777
GO:0006575	cellular modified amino acid metabolic process	516	0	0.41	0.57789
GO:0016075	rRNA catabolic process	11	0	0.01	0.57804
GO:0010495	long-distance posttranscriptional gene silencing	11	0	0.01	0.57817
GO:0019359	nicotinamide nucleotide biosynthetic process	30	0	0.02	0.57822
GO:0043407	negative regulation of MAP kinase activity	83	0	0.07	0.57857
GO:0043409	negative regulation of MAPK cascade	83	0	0.07	0.57857
GO:0015031	protein transport	3855	1	3.03	0.57872
GO:0034440	lipid oxidation	668	0	0.53	0.57907
GO:0045793	positive regulation of cell size	19	0	0.01	0.5791
GO:0000097	sulfur amino acid biosynthetic process	1084	0	0.85	0.58114
GO:0046395	carboxylic acid catabolic process	1376	0	1.08	0.58194
GO:0016054	organic acid catabolic process	1376	0	1.08	0.58194
GO:0007019	microtubule depolymerization	11	0	0.01	0.58264
GO:0031111	negative regulation of microtubule polymerization or depolymerization	11	0	0.01	0.58264
GO:0031114	regulation of microtubule depolymerization	11	0	0.01	0.58264
GO:0007034	vacuolar transport	637	0	0.5	0.58299
GO:0044209	AMP salvage	10	0	0.01	0.58352
GO:0030865	cortical cytoskeleton organization	196	0	0.15	0.58375
GO:0052173	response to defenses of other organism involved in symbiotic interaction	203	0	0.16	0.58376
GO:0052255	modulation by organism of defense response of other organism involved in symbiotic interaction	203	0	0.16	0.58376
GO:0052200	response to host defenses	203	0	0.16	0.58376
GO:0052564	response to immune response of other organism involved in symbiotic interaction	203	0	0.16	0.58376
GO:0052552	modulation by organism of immune response of other organism involved in symbiotic interaction	203	0	0.16	0.58376
GO:0052553	modulation by symbiont of host immune response	203	0	0.16	0.58376
GO:0052555	positive regulation by organism of immune response of other organism involved in symbiotic interaction	203	0	0.16	0.58376
GO:0052556	positive regulation by symbiont of host immune response	203	0	0.16	0.58376
GO:0052572	response to host immune response	203	0	0.16	0.58376
GO:0075136	response to host	203	0	0.16	0.58376
GO:0052031	modulation by symbiont of host defense response	203	0	0.16	0.58376
GO:0006308	DNA catabolic process	15	0	0.01	0.58472
GO:0043090	amino acid import	465	0	0.37	0.58484
GO:0045176	apical protein localization	29	0	0.02	0.58562
GO:0008105	asymmetric protein localization	29	0	0.02	0.58562
GO:0009448	gamma-aminobutyric acid metabolic process	28	0	0.02	0.5869
GO:0010337	regulation of salicylic acid metabolic process	33	0	0.03	0.58699
GO:0048830	adventitious root development	55	0	0.04	0.58722
GO:0006072	glycerol-3-phosphate metabolic process	13	0	0.01	0.58824
GO:2000605	positive regulation of secondary growth	31	0	0.02	0.58847
GO:0006264	mitochondrial DNA replication	9	0	0.01	0.58918
GO:0007215	glutamate receptor signaling pathway	35	0	0.03	0.59054
GO:0035235	ionotropic glutamate receptor signaling pathway	35	0	0.03	0.59054
GO:0071902	positive regulation of protein serine/threonine kinase activity	27	0	0.02	0.59195
GO:0035556	intracellular signal transduction	2569	2	2.02	0.59368
GO:0070482	response to oxygen levels	396	0	0.31	0.59418
GO:0036293	response to decreased oxygen levels	396	0	0.31	0.59418
GO:0010528	regulation of transposition	8	0	0.01	0.59432
GO:0010529	negative regulation of transposition	8	0	0.01	0.59432
GO:0051247	positive regulation of protein metabolic process	400	0	0.31	0.59435
GO:0006497	protein lipidation	486	1	0.38	0.59506
GO:0042157	lipoprotein metabolic process	486	1	0.38	0.59506
GO:0042158	lipoprotein biosynthetic process	486	1	0.38	0.59506
GO:2001006	regulation of cellulose biosynthetic process	10	0	0.01	0.59565
GO:0098660	inorganic ion transmembrane transport	518	3	0.41	0.59609
GO:0010112	regulation of systemic acquired resistance	59	0	0.05	0.59616
GO:0010071	root meristem specification	25	0	0.02	0.59636
GO:0010962	regulation of glucan biosynthetic process	72	0	0.06	0.59656
GO:0051651	maintenance of location in cell	80	0	0.06	0.59681
GO:0006220	pyrimidine nucleotide metabolic process	351	0	0.28	0.59694
GO:0042822	pyridoxal phosphate metabolic process	17	0	0.01	0.59708
GO:0042823	pyridoxal phosphate biosynthetic process	17	0	0.01	0.59708
GO:0019755	one-carbon compound transport	39	0	0.03	0.59731
GO:0072348	sulfur compound transport	102	0	0.08	0.59892
GO:0034243	regulation of transcription elongation from RNA polymerase II promoter	7	0	0.01	0.59933
GO:0032968	positive regulation of transcription elongation from RNA polymerase II promoter	7	0	0.01	0.59933
GO:1901616	organic hydroxy compound catabolic process	122	0	0.1	0.59936
GO:0015712	hexose phosphate transport	21	0	0.02	0.59958
GO:0015714	phosphoenolpyruvate transport	21	0	0.02	0.59958
GO:0048469	cell maturation	1863	0	1.46	0.59992
GO:0048764	trichoblast maturation	1863	0	1.46	0.59992
GO:0048765	root hair cell differentiation	1863	0	1.46	0.59992
GO:0006012	galactose metabolic process	49	0	0.04	0.60022
GO:0034660	ncRNA metabolic process	1195	0	0.94	0.6005
GO:0006212	uracil catabolic process	6	0	0	0.60065
GO:0006208	pyrimidine nucleobase catabolic process	6	0	0	0.60065
GO:0071368	cellular response to cytokinin stimulus	339	0	0.27	0.6011
GO:0045144	meiotic sister chromatid segregation	10	0	0.01	0.60112
GO:0051177	meiotic sister chromatid cohesion	10	0	0.01	0.60112
GO:0043455	regulation of secondary metabolic process	267	0	0.21	0.60118
GO:0051274	beta-glucan biosynthetic process	604	0	0.47	0.6016
GO:0010234	anther wall tapetum cell fate specification	20	0	0.02	0.60165
GO:0046900	tetrahydrofolylpolyglutamate metabolic process	13	0	0.01	0.60166
GO:0010078	maintenance of root meristem identity	87	0	0.07	0.60187
GO:0006221	pyrimidine nucleotide biosynthetic process	350	0	0.28	0.60191
GO:0052305	positive regulation by organism of innate immune response in other organism involved in symbiotic interaction	194	0	0.15	0.60214
GO:0052306	modulation by organism of innate immune response in other organism involved in symbiotic interaction	194	0	0.15	0.60214
GO:0052308	pathogen-associated molecular pattern dependent modulation by organism of innate immune response in other organism involved in symbiotic interaction	194	0	0.15	0.60214
GO:0052166	positive regulation by symbiont of host innate immune response	194	0	0.15	0.60214
GO:0052167	modulation by symbiont of host innate immune response	194	0	0.15	0.60214
GO:0052169	pathogen-associated molecular pattern dependent modulation by symbiont of host innate immune response	194	0	0.15	0.60214
GO:0052257	pathogen-associated molecular pattern dependent induction by organism of innate immune response of other organism involved in symbiotic interaction	194	0	0.15	0.60214
GO:0052510	positive regulation by organism of defense response of other organism involved in symbiotic interaction	194	0	0.15	0.60214
GO:0052509	positive regulation by symbiont of host defense response	194	0	0.15	0.60214
GO:0052033	pathogen-associated molecular pattern dependent induction by symbiont of host innate immune response	194	0	0.15	0.60214
GO:0009739	response to gibberellin	1055	2	0.83	0.60234
GO:0071491	cellular response to red light	97	0	0.08	0.60238
GO:0043241	protein complex disassembly	201	0	0.16	0.6027
GO:0032984	macromolecular complex disassembly	201	0	0.16	0.6027
GO:0070085	glycosylation	676	0	0.53	0.60392
GO:0080001	mucilage extrusion from seed coat	35	0	0.03	0.60398
GO:0032312	regulation of ARF GTPase activity	22	0	0.02	0.60429
GO:0006099	tricarboxylic acid cycle	91	0	0.07	0.60453
GO:2000105	positive regulation of DNA-dependent DNA replication	14	0	0.01	0.60554
GO:0032877	positive regulation of DNA endoreduplication	14	0	0.01	0.60554
GO:0048354	mucilage biosynthetic process involved in seed coat development	126	0	0.1	0.60587
GO:0040011	locomotion	113	0	0.09	0.60727
GO:0009875	pollen-pistil interaction	105	0	0.08	0.60811
GO:0010042	response to manganese ion	18	0	0.01	0.60917
GO:0009263	deoxyribonucleotide biosynthetic process	13	0	0.01	0.60959
GO:0008156	negative regulation of DNA replication	25	0	0.02	0.60999
GO:0046349	amino sugar biosynthetic process	8	0	0.01	0.61005
GO:0051814	movement in other organism involved in symbiotic interaction	15	0	0.01	0.61022
GO:0052192	movement in environment of other organism involved in symbiotic interaction	15	0	0.01	0.61022
GO:0052126	movement in host environment	15	0	0.01	0.61022
GO:0044000	movement in host	15	0	0.01	0.61022
GO:0046739	transport of virus in multicellular host	15	0	0.01	0.61022
GO:0046903	secretion	196	1	0.15	0.61175
GO:0009083	branched-chain amino acid catabolic process	30	0	0.02	0.61179
GO:0034059	response to anoxia	34	0	0.03	0.61223
GO:1901979	regulation of inward rectifier potassium channel activity	18	0	0.01	0.61271
GO:2001257	regulation of cation channel activity	18	0	0.01	0.61271
GO:1901379	regulation of potassium ion transmembrane transport	18	0	0.01	0.61271
GO:1901016	regulation of potassium ion transmembrane transporter activity	18	0	0.01	0.61271
GO:0071806	protein transmembrane transport	448	0	0.35	0.6134
GO:0018342	protein prenylation	18	0	0.01	0.61372
GO:0097354	prenylation	18	0	0.01	0.61372
GO:0034308	primary alcohol metabolic process	36	0	0.03	0.61372
GO:0019363	pyridine nucleotide biosynthetic process	39	0	0.03	0.61384
GO:0030258	lipid modification	755	0	0.59	0.61454
GO:0008104	protein localization	4251	1	3.34	0.61516
GO:0032509	endosome transport via multivesicular body sorting pathway	14	0	0.01	0.61535
GO:0070201	regulation of establishment of protein localization	21	0	0.02	0.61621
GO:0051223	regulation of protein transport	21	0	0.02	0.61621
GO:0006493	protein O-linked glycosylation	15	0	0.01	0.61684
GO:0033567	DNA replication, Okazaki fragment processing	7	0	0.01	0.61729
GO:0051792	medium-chain fatty acid biosynthetic process	7	0	0.01	0.61737
GO:0050992	dimethylallyl diphosphate biosynthetic process	7	0	0.01	0.61864
GO:0043433	negative regulation of sequence-specific DNA binding transcription factor activity	11	0	0.01	0.619
GO:0051090	regulation of sequence-specific DNA binding transcription factor activity	11	0	0.01	0.619
GO:0019481	L-alanine catabolic process, by transamination	6	0	0	0.61985
GO:0007265	Ras protein signal transduction	61	0	0.05	0.61989
GO:0051056	regulation of small GTPase mediated signal transduction	61	0	0.05	0.61989
GO:0046578	regulation of Ras protein signal transduction	61	0	0.05	0.61989
GO:0030007	cellular potassium ion homeostasis	38	0	0.03	0.62131
GO:0006513	protein monoubiquitination	13	0	0.01	0.62137
GO:0005984	disaccharide metabolic process	668	0	0.53	0.62166
GO:0010500	transmitting tissue development	34	0	0.03	0.62181
GO:0046916	cellular transition metal ion homeostasis	214	0	0.17	0.62197
GO:0007076	mitotic chromosome condensation	7	0	0.01	0.62253
GO:0010508	positive regulation of autophagy	16	0	0.01	0.62266
GO:0031331	positive regulation of cellular catabolic process	16	0	0.01	0.62266
GO:0043484	regulation of RNA splicing	39	0	0.03	0.62292
GO:0000712	resolution of meiotic recombination intermediates	9	0	0.01	0.62412
GO:0043086	negative regulation of catalytic activity	375	0	0.29	0.62452
GO:0030497	fatty acid elongation	30	0	0.02	0.62454
GO:0019375	galactolipid biosynthetic process	363	4	0.29	0.62499
GO:0010150	leaf senescence	669	0	0.53	0.62534
GO:0009561	megagametogenesis	516	0	0.41	0.62669
GO:0010037	response to carbon dioxide	51	0	0.04	0.62727
GO:0090332	stomatal closure	90	1	0.07	0.62807
GO:0019674	NAD metabolic process	32	0	0.03	0.62886
GO:0042178	xenobiotic catabolic process	10	0	0.01	0.62906
GO:0005983	starch catabolic process	106	0	0.08	0.62917
GO:0015908	fatty acid transport	21	0	0.02	0.62966
GO:0046085	adenosine metabolic process	6	0	0	0.63064
GO:0045143	homologous chromosome segregation	11	0	0.01	0.63085
GO:0019760	glucosinolate metabolic process	875	0	0.69	0.6315
GO:0019757	glycosinolate metabolic process	875	0	0.69	0.6315
GO:0016143	S-glycoside metabolic process	875	0	0.69	0.6315
GO:0071277	cellular response to calcium ion	14	1	0.01	0.63199
GO:0043244	regulation of protein complex disassembly	152	0	0.12	0.63215
GO:0046785	microtubule polymerization	336	0	0.26	0.63241
GO:0015846	polyamine transport	11	0	0.01	0.6336
GO:0048219	inter-Golgi cisterna vesicle-mediated transport	9	0	0.01	0.634
GO:0048193	Golgi vesicle transport	1463	0	1.15	0.63429
GO:0080147	root hair cell development	1289	0	1.01	0.63504
GO:0032786	positive regulation of DNA-templated transcription, elongation	9	0	0.01	0.63619
GO:0010262	somatic embryogenesis	30	0	0.02	0.63656
GO:0007020	microtubule nucleation	331	0	0.26	0.63659
GO:0034284	response to monosaccharide	849	0	0.67	0.63784
GO:0010496	intercellular transport	57	0	0.04	0.6383
GO:0006886	intracellular protein transport	3633	0	2.86	0.63851
GO:0050891	multicellular organismal water homeostasis	13	0	0.01	0.63953
GO:0050878	regulation of body fluid levels	13	0	0.01	0.63953
GO:0080160	selenate transport	37	0	0.03	0.63955
GO:0006207	'de novo' pyrimidine nucleobase biosynthetic process	19	0	0.01	0.64024
GO:0010116	positive regulation of abscisic acid biosynthetic process	10	0	0.01	0.64084
GO:0045828	positive regulation of isoprenoid metabolic process	10	0	0.01	0.64084
GO:2000038	regulation of stomatal complex development	71	0	0.06	0.64106
GO:0042439	ethanolamine-containing compound metabolic process	77	0	0.06	0.64141
GO:0010600	regulation of auxin biosynthetic process	24	0	0.02	0.64193
GO:0019243	methylglyoxal catabolic process to D-lactate	191	0	0.15	0.64366
GO:0006089	lactate metabolic process	191	0	0.15	0.64366
GO:2000021	regulation of ion homeostasis	23	0	0.02	0.64375
GO:0007186	G-protein coupled receptor signaling pathway	70	0	0.06	0.64397
GO:0010231	maintenance of seed dormancy	75	0	0.06	0.64446
GO:0097437	maintenance of dormancy	75	0	0.06	0.64446
GO:0018958	phenol-containing compound metabolic process	1046	0	0.82	0.64447
GO:0065002	intracellular protein transmembrane transport	445	0	0.35	0.64471
GO:0072489	methylammonium transmembrane transport	10	0	0.01	0.64517
GO:2001252	positive regulation of chromosome organization	144	0	0.11	0.64526
GO:0006413	translational initiation	226	1	0.18	0.6455
GO:0017145	stem cell division	75	0	0.06	0.64697
GO:0043624	cellular protein complex disassembly	136	0	0.11	0.64752
GO:0010959	regulation of metal ion transport	73	0	0.06	0.64802
GO:1902170	cellular response to reactive nitrogen species	90	0	0.07	0.6481
GO:0042558	pteridine-containing compound metabolic process	90	0	0.07	0.64847
GO:0034605	cellular response to heat	192	0	0.15	0.64904
GO:0000002	mitochondrial genome maintenance	29	0	0.02	0.64961
GO:2000603	regulation of secondary growth	32	0	0.03	0.65094
GO:0002238	response to molecule of fungal origin	88	0	0.07	0.65094
GO:0031935	regulation of chromatin silencing	7	0	0.01	0.65124
GO:0080148	negative regulation of response to water deprivation	34	0	0.03	0.65187
GO:0031109	microtubule polymerization or depolymerization	344	0	0.27	0.65201
GO:0051347	positive regulation of transferase activity	138	0	0.11	0.65236
GO:0009225	nucleotide-sugar metabolic process	109	0	0.09	0.65472
GO:0046777	protein autophosphorylation	1117	0	0.88	0.65569
GO:0006646	phosphatidylethanolamine biosynthetic process	8	0	0.01	0.65579
GO:0046337	phosphatidylethanolamine metabolic process	8	0	0.01	0.65579
GO:0043155	negative regulation of photosynthesis, light reaction	80	0	0.06	0.65579
GO:0010205	photoinhibition	80	0	0.06	0.65579
GO:0009627	systemic acquired resistance	1797	0	1.41	0.65649
GO:0031122	cytoplasmic microtubule organization	191	0	0.15	0.6566
GO:0010161	red light signaling pathway	94	0	0.07	0.65831
GO:0071470	cellular response to osmotic stress	201	0	0.16	0.6587
GO:0009638	phototropism	206	0	0.16	0.66003
GO:0042176	regulation of protein catabolic process	82	0	0.06	0.66004
GO:0042538	hyperosmotic salinity response	1015	0	0.8	0.66038
GO:0072529	pyrimidine-containing compound catabolic process	11	0	0.01	0.6605
GO:0009814	defense response, incompatible interaction	2436	1	1.91	0.66067
GO:0010050	vegetative phase change	240	0	0.19	0.66098
GO:1901698	response to nitrogen compound	3273	2	2.57	0.66112
GO:0042759	long-chain fatty acid biosynthetic process	11	0	0.01	0.66128
GO:0009432	SOS response	6	0	0	0.6618
GO:2000012	regulation of auxin polar transport	23	0	0.02	0.66216
GO:0044273	sulfur compound catabolic process	108	0	0.08	0.66262
GO:0010068	protoderm histogenesis	165	0	0.13	0.66339
GO:0007276	gamete generation	441	0	0.35	0.66663
GO:0034661	ncRNA catabolic process	33	0	0.03	0.66669
GO:0015980	energy derivation by oxidation of organic compounds	278	0	0.22	0.6667
GO:0071230	cellular response to amino acid stimulus	19	0	0.01	0.66681
GO:0046448	tropane alkaloid metabolic process	13	0	0.01	0.66716
GO:0010063	positive regulation of trichoblast fate specification	10	0	0.01	0.66942
GO:0010055	atrichoblast differentiation	10	0	0.01	0.66942
GO:0010056	atrichoblast fate specification	10	0	0.01	0.66942
GO:0010058	regulation of atrichoblast fate specification	10	0	0.01	0.66942
GO:0010059	positive regulation of atrichoblast fate specification	10	0	0.01	0.66942
GO:0016310	phosphorylation	3709	0	2.92	0.66998
GO:0000060	protein import into nucleus, translocation	28	0	0.02	0.67118
GO:0006760	folic acid-containing compound metabolic process	85	0	0.07	0.67155
GO:0047484	regulation of response to osmotic stress	47	0	0.04	0.67166
GO:0034470	ncRNA processing	895	0	0.7	0.67289
GO:2000035	regulation of stem cell division	74	0	0.06	0.67314
GO:0016579	protein deubiquitination	190	0	0.15	0.67353
GO:0010394	homogalacturonan metabolic process	34	0	0.03	0.6744
GO:0010289	homogalacturonan biosynthetic process	34	0	0.03	0.6744
GO:0000738	DNA catabolic process, exonucleolytic	11	0	0.01	0.67471
GO:0010321	regulation of vegetative phase change	24	0	0.02	0.67483
GO:0045229	external encapsulating structure organization	3568	0	2.8	0.67633
GO:1902023	L-arginine transport	19	0	0.01	0.67719
GO:0043091	L-arginine import	19	0	0.01	0.67719
GO:0090467	arginine import	19	0	0.01	0.67719
GO:0070727	cellular macromolecule localization	4023	0	3.16	0.67722
GO:0010204	defense response signaling pathway, resistance gene-independent	76	0	0.06	0.67788
GO:0023051	regulation of signaling	1149	0	0.9	0.67915
GO:0006892	post-Golgi vesicle-mediated transport	58	0	0.05	0.6797
GO:0006896	Golgi to vacuole transport	58	0	0.05	0.6797
GO:0016575	histone deacetylation	33	0	0.03	0.68029
GO:0010646	regulation of cell communication	1159	1	0.91	0.68169
GO:0032412	regulation of ion transmembrane transporter activity	270	0	0.21	0.68205
GO:0032409	regulation of transporter activity	270	0	0.21	0.68205
GO:0022898	regulation of transmembrane transporter activity	270	0	0.21	0.68205
GO:1901935	beta-caryophyllene metabolic process	6	0	0	0.68422
GO:1901937	beta-caryophyllene biosynthetic process	6	0	0	0.68422
GO:0046209	nitric oxide metabolic process	46	0	0.04	0.68437
GO:0046131	pyrimidine ribonucleoside metabolic process	87	0	0.07	0.68451
GO:0006213	pyrimidine nucleoside metabolic process	87	0	0.07	0.68451
GO:0051046	regulation of secretion	30	0	0.02	0.68513
GO:0019464	glycine decarboxylation via glycine cleavage system	31	0	0.02	0.68583
GO:0010098	suspensor development	38	0	0.03	0.68696
GO:0006465	signal peptide processing	7	0	0.01	0.687
GO:1902582	single-organism intracellular transport	4330	0	3.4	0.68711
GO:0019953	sexual reproduction	576	1	0.45	0.68719
GO:0010219	regulation of vernalization response	13	0	0.01	0.68736
GO:0009395	phospholipid catabolic process	75	0	0.06	0.68749
GO:0046049	UMP metabolic process	40	0	0.03	0.68771
GO:0009174	pyrimidine ribonucleoside monophosphate biosynthetic process	40	0	0.03	0.68771
GO:0006222	UMP biosynthetic process	40	0	0.03	0.68771
GO:0009710	tropane alkaloid biosynthetic process	12	0	0.01	0.68827
GO:0009738	abscisic acid-activated signaling pathway	1402	0	1.1	0.68902
GO:0051649	establishment of localization in cell	5519	1	4.34	0.69011
GO:0009746	response to hexose	835	0	0.66	0.69013
GO:0034311	diol metabolic process	13	0	0.01	0.69059
GO:0034312	diol biosynthetic process	13	0	0.01	0.69059
GO:0042446	hormone biosynthetic process	1124	0	0.88	0.69171
GO:0006401	RNA catabolic process	286	0	0.22	0.69205
GO:0009072	aromatic amino acid family metabolic process	870	0	0.68	0.69252
GO:0048199	vesicle targeting, to, from or within Golgi	11	0	0.01	0.69259
GO:0006903	vesicle targeting	11	0	0.01	0.69259
GO:0006525	arginine metabolic process	59	0	0.05	0.69264
GO:1901998	toxin transport	8	0	0.01	0.69282
GO:0042891	antibiotic transport	8	0	0.01	0.69282
GO:0009966	regulation of signal transduction	1147	0	0.9	0.69297
GO:0007131	reciprocal meiotic recombination	313	0	0.25	0.69328
GO:0035825	reciprocal DNA recombination	313	0	0.25	0.69328
GO:0071732	cellular response to nitric oxide	56	0	0.04	0.69338
GO:0009176	pyrimidine deoxyribonucleoside monophosphate metabolic process	9	0	0.01	0.69341
GO:0009177	pyrimidine deoxyribonucleoside monophosphate biosynthetic process	9	0	0.01	0.69341
GO:0051656	establishment of organelle localization	460	0	0.36	0.69357
GO:0010359	regulation of anion channel activity	268	0	0.21	0.69373
GO:0032885	regulation of polysaccharide biosynthetic process	77	0	0.06	0.69401
GO:0010117	photoprotection	11	0	0.01	0.69413
GO:1902586	multi-organism intercellular transport	7	0	0.01	0.69434
GO:0046740	transport of virus in host, cell to cell	7	0	0.01	0.69434
GO:1902243	copal-8-ol diphosphate(3-) biosynthetic process	10	0	0.01	0.69463
GO:1902247	geranylgeranyl diphosphate catabolic process	10	0	0.01	0.69463
GO:0009854	oxidative photosynthetic carbon pathway	28	0	0.02	0.69464
GO:1901991	negative regulation of mitotic cell cycle phase transition	18	0	0.01	0.69464
GO:1901988	negative regulation of cell cycle phase transition	18	0	0.01	0.69464
GO:0044211	CTP salvage	7	0	0.01	0.69584
GO:1902593	single-organism nuclear import	434	0	0.34	0.69748
GO:0006606	protein import into nucleus	434	0	0.34	0.69748
GO:0044744	protein targeting to nucleus	434	0	0.34	0.69748
GO:0009834	plant-type secondary cell wall biogenesis	339	0	0.27	0.69808
GO:0006021	inositol biosynthetic process	8	0	0.01	0.69809
GO:0006310	DNA recombination	684	0	0.54	0.69861
GO:0006723	cuticle hydrocarbon biosynthetic process	16	0	0.01	0.69915
GO:0008285	negative regulation of cell proliferation	47	0	0.04	0.69956
GO:1901162	primary amino compound biosynthetic process	10	0	0.01	0.69963
GO:0009808	lignin metabolic process	441	0	0.35	0.70044
GO:0080050	regulation of seed development	224	0	0.18	0.70144
GO:0021700	developmental maturation	1989	0	1.56	0.70151
GO:0010449	root meristem growth	153	0	0.12	0.70168
GO:0032881	regulation of polysaccharide metabolic process	150	0	0.12	0.70185
GO:0031146	SCF-dependent proteasomal ubiquitin-dependent protein catabolic process	30	0	0.02	0.70252
GO:0071941	nitrogen cycle metabolic process	60	0	0.05	0.70264
GO:0072596	establishment of protein localization to chloroplast	174	0	0.14	0.70345
GO:0072598	protein localization to chloroplast	174	0	0.14	0.70345
GO:0045036	protein targeting to chloroplast	174	0	0.14	0.70345
GO:0010942	positive regulation of cell death	110	0	0.09	0.70476
GO:0010190	cytochrome b6f complex assembly	6	0	0	0.70521
GO:0010053	root epidermal cell differentiation	2160	0	1.7	0.70539
GO:2000896	amylopectin metabolic process	23	0	0.02	0.70564
GO:0010021	amylopectin biosynthetic process	23	0	0.02	0.70564
GO:0015672	monovalent inorganic cation transport	1113	3	0.87	0.7057
GO:0043157	response to cation stress	11	0	0.01	0.70621
GO:0005986	sucrose biosynthetic process	81	0	0.06	0.70623
GO:0034219	carbohydrate transmembrane transport	108	0	0.08	0.70633
GO:0046653	tetrahydrofolate metabolic process	48	0	0.04	0.70665
GO:0048577	negative regulation of short-day photoperiodism, flowering	33	0	0.03	0.70672
GO:0019751	polyol metabolic process	315	1	0.25	0.7076
GO:0051170	nuclear import	457	0	0.36	0.70776
GO:0009413	response to flooding	11	0	0.01	0.708
GO:0048564	photosystem I assembly	45	0	0.04	0.70914
GO:0043201	response to leucine	73	0	0.06	0.70958
GO:0080052	response to histidine	73	0	0.06	0.70958
GO:0080053	response to phenylalanine	73	0	0.06	0.70958
GO:0051501	diterpene phytoalexin metabolic process	36	0	0.03	0.7096
GO:0007032	endosome organization	51	0	0.04	0.71008
GO:0043266	regulation of potassium ion transport	54	0	0.04	0.7103
GO:0042762	regulation of sulfur metabolic process	187	0	0.15	0.71034
GO:0031401	positive regulation of protein modification process	248	0	0.19	0.71054
GO:0006071	glycerol metabolic process	27	1	0.02	0.71062
GO:0015760	glucose-6-phosphate transport	20	0	0.02	0.71077
GO:0006269	DNA replication, synthesis of RNA primer	6	0	0	0.71094
GO:0043605	cellular amide catabolic process	12	0	0.01	0.71094
GO:0051554	flavonol metabolic process	55	0	0.04	0.71124
GO:0009593	detection of chemical stimulus	140	0	0.11	0.7113
GO:0017157	regulation of exocytosis	27	0	0.02	0.71156
GO:0000162	tryptophan biosynthetic process	149	0	0.12	0.71178
GO:0046219	indolalkylamine biosynthetic process	149	0	0.12	0.71178
GO:0010046	response to mycotoxin	7	0	0.01	0.71181
GO:0050691	regulation of defense response to virus by host	15	0	0.01	0.71184
GO:0080112	seed growth	98	0	0.08	0.71217
GO:0080113	regulation of seed growth	98	0	0.08	0.71217
GO:0019400	alditol metabolic process	60	1	0.05	0.71239
GO:0046246	terpene biosynthetic process	115	0	0.09	0.71258
GO:0010187	negative regulation of seed germination	171	1	0.13	0.71314
GO:0006521	regulation of cellular amino acid metabolic process	76	0	0.06	0.71364
GO:0033238	regulation of cellular amine metabolic process	76	0	0.06	0.71364
GO:0071450	cellular response to oxygen radical	41	0	0.03	0.71394
GO:0071451	cellular response to superoxide	41	0	0.03	0.71394
GO:0019430	removal of superoxide radicals	41	0	0.03	0.71394
GO:0006108	malate metabolic process	43	0	0.03	0.71403
GO:0009147	pyrimidine nucleoside triphosphate metabolic process	25	0	0.02	0.71423
GO:0048826	cotyledon morphogenesis	13	0	0.01	0.71524
GO:0019692	deoxyribose phosphate metabolic process	14	0	0.01	0.71524
GO:0009394	2'-deoxyribonucleotide metabolic process	14	0	0.01	0.71524
GO:0051552	flavone metabolic process	57	0	0.04	0.71532
GO:0051275	beta-glucan catabolic process	26	0	0.02	0.7161
GO:0070592	cell wall polysaccharide biosynthetic process	683	0	0.54	0.71665
GO:0032196	transposition	51	0	0.04	0.71666
GO:0007263	nitric oxide mediated signal transduction	52	0	0.04	0.7167
GO:0009132	nucleoside diphosphate metabolic process	18	0	0.01	0.71679
GO:0000105	histidine biosynthetic process	22	0	0.02	0.71758
GO:0009957	epidermal cell fate specification	68	0	0.05	0.71814
GO:0051667	establishment of plastid localization	418	0	0.33	0.71822
GO:0051644	plastid localization	418	0	0.33	0.71822
GO:0009902	chloroplast relocation	418	0	0.33	0.71822
GO:0051187	cofactor catabolic process	295	0	0.23	0.71873
GO:0034214	protein hexamerization	16	0	0.01	0.71902
GO:0006084	acetyl-CoA metabolic process	350	0	0.28	0.71906
GO:0016233	telomere capping	6	0	0	0.71958
GO:0035384	thioester biosynthetic process	53	0	0.04	0.71966
GO:0071616	acyl-CoA biosynthetic process	53	0	0.04	0.71966
GO:0008356	asymmetric cell division	133	0	0.1	0.7198
GO:0010360	negative regulation of anion channel activity	37	0	0.03	0.72014
GO:0010361	regulation of anion channel activity by blue light	37	0	0.03	0.72014
GO:0010362	negative regulation of anion channel activity by blue light	37	0	0.03	0.72014
GO:0032410	negative regulation of transporter activity	37	0	0.03	0.72014
GO:0032413	negative regulation of ion transmembrane transporter activity	37	0	0.03	0.72014
GO:0071554	cell wall organization or biogenesis	4538	0	3.57	0.7204
GO:1901879	regulation of protein depolymerization	79	0	0.06	0.72189
GO:0045824	negative regulation of innate immune response	12	0	0.01	0.72201
GO:0050777	negative regulation of immune response	12	0	0.01	0.72201
GO:0006536	glutamate metabolic process	68	0	0.05	0.72322
GO:1903320	regulation of protein modification by small protein conjugation or removal	14	0	0.01	0.72397
GO:0010236	plastoquinone biosynthetic process	11	0	0.01	0.72414
GO:1901607	alpha-amino acid biosynthetic process	1555	0	1.22	0.72424
GO:0035335	peptidyl-tyrosine dephosphorylation	36	0	0.03	0.72442
GO:0000729	DNA double-strand break processing	9	0	0.01	0.72476
GO:0000706	meiotic DNA double-strand break processing	9	0	0.01	0.72476
GO:1901000	regulation of response to salt stress	7	0	0.01	0.72491
GO:0071786	endoplasmic reticulum tubular network organization	28	0	0.02	0.72516
GO:0031537	regulation of anthocyanin metabolic process	219	2	0.17	0.72578
GO:0055114	oxidation-reduction process	3900	9	3.07	0.72593
GO:0033015	tetrapyrrole catabolic process	289	0	0.23	0.72641
GO:0006787	porphyrin-containing compound catabolic process	289	0	0.23	0.72641
GO:0019761	glucosinolate biosynthetic process	753	0	0.59	0.72742
GO:0019758	glycosinolate biosynthetic process	753	0	0.59	0.72742
GO:0016144	S-glycoside biosynthetic process	753	0	0.59	0.72742
GO:0019374	galactolipid metabolic process	375	4	0.29	0.72806
GO:0010220	positive regulation of vernalization response	11	0	0.01	0.72818
GO:0046620	regulation of organ growth	64	0	0.05	0.72883
GO:0010675	regulation of cellular carbohydrate metabolic process	301	0	0.24	0.72951
GO:0042335	cuticle development	350	0	0.28	0.73046
GO:0010638	positive regulation of organelle organization	721	0	0.57	0.73065
GO:0015996	chlorophyll catabolic process	285	0	0.22	0.73157
GO:0050994	regulation of lipid catabolic process	14	0	0.01	0.73171
GO:0009822	alkaloid catabolic process	10	0	0.01	0.7325
GO:1901867	ecgonine methyl ester metabolic process	10	0	0.01	0.7325
GO:1901870	ecgonone methyl ester metabolic process	10	0	0.01	0.7325
GO:0009219	pyrimidine deoxyribonucleotide metabolic process	13	0	0.01	0.73257
GO:0008380	RNA splicing	1096	0	0.86	0.7328
GO:2000028	regulation of photoperiodism, flowering	228	0	0.18	0.73294
GO:1900618	regulation of shoot system morphogenesis	14	0	0.01	0.73298
GO:0010089	xylem development	419	0	0.33	0.73431
GO:0046460	neutral lipid biosynthetic process	105	0	0.08	0.73434
GO:0046463	acylglycerol biosynthetic process	105	0	0.08	0.73434
GO:0048576	positive regulation of short-day photoperiodism, flowering	85	0	0.07	0.7348
GO:0051761	sesquiterpene metabolic process	33	0	0.03	0.7359
GO:0051762	sesquiterpene biosynthetic process	33	0	0.03	0.7359
GO:0046794	transport of virus	19	0	0.01	0.73649
GO:0031349	positive regulation of defense response	524	1	0.41	0.73675
GO:0002215	defense response to nematode	62	0	0.05	0.73729
GO:0044743	intracellular protein transmembrane import	436	0	0.34	0.73782
GO:0009741	response to brassinosteroid	694	0	0.55	0.73861
GO:0009265	2'-deoxyribonucleotide biosynthetic process	12	0	0.01	0.73874
GO:0009221	pyrimidine deoxyribonucleotide biosynthetic process	12	0	0.01	0.73874
GO:0046385	deoxyribose phosphate biosynthetic process	12	0	0.01	0.73874
GO:0006265	DNA topological change	35	0	0.03	0.73895
GO:0044042	glucan metabolic process	1990	0	1.56	0.74004
GO:0006073	cellular glucan metabolic process	1990	0	1.56	0.74004
GO:0015822	ornithine transport	8	0	0.01	0.74058
GO:0046244	salicylic acid catabolic process	8	0	0.01	0.7409
GO:0010082	regulation of root meristem growth	136	0	0.11	0.74099
GO:0090066	regulation of anatomical structure size	849	0	0.67	0.74131
GO:0032535	regulation of cellular component size	849	0	0.67	0.74131
GO:0000375	RNA splicing, via transesterification reactions	487	0	0.38	0.74165
GO:0000377	RNA splicing, via transesterification reactions with bulged adenosine as nucleophile	487	0	0.38	0.74165
GO:0072506	trivalent inorganic anion homeostasis	59	3	0.05	0.74328
GO:0055062	phosphate ion homeostasis	59	3	0.05	0.74328
GO:0010061	regulation of trichoblast fate specification	12	0	0.01	0.7436
GO:0010057	trichoblast fate specification	12	0	0.01	0.7436
GO:0009220	pyrimidine ribonucleotide biosynthetic process	322	0	0.25	0.74413
GO:0009218	pyrimidine ribonucleotide metabolic process	322	0	0.25	0.74413
GO:0009101	glycoprotein biosynthetic process	659	0	0.52	0.74456
GO:0032922	circadian regulation of gene expression	46	0	0.04	0.74457
GO:0009620	response to fungus	2636	0	2.07	0.7452
GO:0044712	single-organism catabolic process	4720	1	3.71	0.74543
GO:0048584	positive regulation of response to stimulus	925	2	0.73	0.74679
GO:0034052	positive regulation of plant-type hypersensitive response	35	0	0.03	0.74721
GO:0019747	regulation of isoprenoid metabolic process	53	0	0.04	0.74733
GO:0046039	GTP metabolic process	278	0	0.22	0.74752
GO:0055076	transition metal ion homeostasis	273	0	0.21	0.7479
GO:1901136	carbohydrate derivative catabolic process	747	0	0.59	0.74888
GO:0000910	cytokinesis	1774	0	1.39	0.74889
GO:0044070	regulation of anion transport	283	0	0.22	0.7489
GO:0015743	malate transport	26	0	0.02	0.74938
GO:0034762	regulation of transmembrane transport	295	0	0.23	0.74985
GO:0034765	regulation of ion transmembrane transport	295	0	0.23	0.74985
GO:0009306	protein secretion	77	1	0.06	0.7499
GO:1900673	olefin metabolic process	311	0	0.24	0.75
GO:1900674	olefin biosynthetic process	311	0	0.24	0.75
GO:0000098	sulfur amino acid catabolic process	12	0	0.01	0.75072
GO:0018065	protein-cofactor linkage	16	0	0.01	0.75075
GO:0048232	male gamete generation	164	0	0.13	0.7508
GO:0032940	secretion by cell	186	1	0.15	0.75173
GO:0015696	ammonium transport	196	0	0.15	0.75208
GO:0046273	lignan catabolic process	10	0	0.01	0.7522
GO:1901598	(-)-pinoresinol metabolic process	10	0	0.01	0.7522
GO:1902123	(-)-pinoresinol catabolic process	10	0	0.01	0.7522
GO:1902124	(+)-pinoresinol metabolic process	10	0	0.01	0.7522
GO:1902125	(+)-pinoresinol catabolic process	10	0	0.01	0.7522
GO:1902127	(-)-lariciresinol metabolic process	10	0	0.01	0.7522
GO:1902128	(-)-lariciresinol catabolic process	10	0	0.01	0.7522
GO:1902129	(-)-lariciresinol biosynthetic process	10	0	0.01	0.7522
GO:1902130	(+)-lariciresinol metabolic process	10	0	0.01	0.7522
GO:1902131	(+)-lariciresinol catabolic process	10	0	0.01	0.7522
GO:1902132	(+)-lariciresinol biosynthetic process	10	0	0.01	0.7522
GO:1902133	(+)-secoisolariciresinol metabolic process	10	0	0.01	0.7522
GO:1902135	(+)-secoisolariciresinol biosynthetic process	10	0	0.01	0.7522
GO:1902136	(-)-secoisolariciresinol metabolic process	10	0	0.01	0.7522
GO:1902138	(-)-secoisolariciresinol biosynthetic process	10	0	0.01	0.7522
GO:1901502	ether catabolic process	10	0	0.01	0.7522
GO:1901503	ether biosynthetic process	10	0	0.01	0.7522
GO:0034310	primary alcohol catabolic process	10	0	0.01	0.7522
GO:0034309	primary alcohol biosynthetic process	10	0	0.01	0.7522
GO:0009749	response to glucose	358	0	0.28	0.75244
GO:0050778	positive regulation of immune response	514	1	0.4	0.75271
GO:0002684	positive regulation of immune system process	514	1	0.4	0.75271
GO:0019563	glycerol catabolic process	11	0	0.01	0.75361
GO:0019405	alditol catabolic process	11	0	0.01	0.75361
GO:0030834	regulation of actin filament depolymerization	68	0	0.05	0.75487
GO:0042344	indole glucosinolate catabolic process	66	0	0.05	0.75494
GO:0051641	cellular localization	5943	1	4.67	0.75562
GO:1901868	ecgonine methyl ester catabolic process	9	0	0.01	0.75567
GO:1901869	ecgonine methyl ester biosynthetic process	9	0	0.01	0.75567
GO:1901871	ecgonone methyl ester catabolic process	9	0	0.01	0.75567
GO:1901872	ecgonone methyl ester biosynthetic process	9	0	0.01	0.75567
GO:0042182	ketone catabolic process	9	0	0.01	0.75567
GO:0018904	ether metabolic process	79	0	0.06	0.75594
GO:0009717	isoflavonoid biosynthetic process	26	0	0.02	0.75612
GO:0046287	isoflavonoid metabolic process	26	0	0.02	0.75612
GO:0035670	plant-type ovary development	754	0	0.59	0.75664
GO:0051493	regulation of cytoskeleton organization	500	0	0.39	0.75708
GO:0043620	regulation of DNA-templated transcription in response to stress	74	0	0.06	0.75767
GO:0051262	protein tetramerization	39	1	0.03	0.75778
GO:0031396	regulation of protein ubiquitination	12	0	0.01	0.75817
GO:0033356	UDP-L-arabinose metabolic process	27	0	0.02	0.75845
GO:1902533	positive regulation of intracellular signal transduction	26	0	0.02	0.75863
GO:0043410	positive regulation of MAPK cascade	26	0	0.02	0.75863
GO:0043406	positive regulation of MAP kinase activity	26	0	0.02	0.75863
GO:0000187	activation of MAPK activity	26	0	0.02	0.75863
GO:0046907	intracellular transport	5016	0	3.94	0.75913
GO:0010155	regulation of proton transport	254	0	0.2	0.75944
GO:0008202	steroid metabolic process	1092	0	0.86	0.75969
GO:0043413	macromolecule glycosylation	658	0	0.52	0.76044
GO:0006486	protein glycosylation	658	0	0.52	0.76044
GO:0010119	regulation of stomatal movement	594	0	0.47	0.76049
GO:0051130	positive regulation of cellular component organization	733	0	0.58	0.76168
GO:0071731	response to nitric oxide	68	0	0.05	0.76169
GO:0032527	protein exit from endoplasmic reticulum	19	0	0.01	0.76169
GO:0006323	DNA packaging	191	0	0.15	0.7622
GO:0046856	phosphatidylinositol dephosphorylation	18	0	0.01	0.76335
GO:0046839	phospholipid dephosphorylation	18	0	0.01	0.76335
GO:0046488	phosphatidylinositol metabolic process	271	0	0.21	0.76443
GO:0045089	positive regulation of innate immune response	505	1	0.4	0.76448
GO:0019762	glucosinolate catabolic process	78	0	0.06	0.7645
GO:0019759	glycosinolate catabolic process	78	0	0.06	0.7645
GO:0016145	S-glycoside catabolic process	78	0	0.06	0.7645
GO:0019432	triglyceride biosynthetic process	101	0	0.08	0.76457
GO:0009553	embryo sac development	836	0	0.66	0.76503
GO:0019544	arginine catabolic process to glutamate	7	0	0.01	0.76504
GO:0071804	cellular potassium ion transport	212	0	0.17	0.76567
GO:0071805	potassium ion transmembrane transport	212	0	0.17	0.76567
GO:0044038	cell wall macromolecule biosynthetic process	686	0	0.54	0.76639
GO:0070589	cellular component macromolecule biosynthetic process	686	0	0.54	0.76639
GO:1901419	regulation of response to alcohol	570	0	0.45	0.76642
GO:0046482	para-aminobenzoic acid metabolic process	173	0	0.14	0.76687
GO:0080164	regulation of nitric oxide metabolic process	7	0	0.01	0.76731
GO:0010731	protein glutathionylation	8	0	0.01	0.76734
GO:0048654	anther morphogenesis	61	0	0.05	0.76808
GO:0048655	anther wall tapetum morphogenesis	61	0	0.05	0.76808
GO:0048656	anther wall tapetum formation	61	0	0.05	0.76808
GO:0048657	anther wall tapetum cell differentiation	61	0	0.05	0.76808
GO:0048574	long-day photoperiodism, flowering	208	0	0.16	0.7681
GO:0006605	protein targeting	3233	0	2.54	0.76818
GO:0010439	regulation of glucosinolate biosynthetic process	127	0	0.1	0.76823
GO:0007015	actin filament organization	551	0	0.43	0.76858
GO:0050993	dimethylallyl diphosphate metabolic process	10	0	0.01	0.76887
GO:0010087	phloem or xylem histogenesis	656	0	0.52	0.76951
GO:0009894	regulation of catabolic process	295	0	0.23	0.7696
GO:0015729	oxaloacetate transport	6	0	0	0.76992
GO:0015742	alpha-ketoglutarate transport	6	0	0	0.76992
GO:0009250	glucan biosynthetic process	1196	0	0.94	0.77004
GO:0043543	protein acylation	710	1	0.56	0.77078
GO:0006809	nitric oxide biosynthetic process	39	0	0.03	0.77095
GO:0071281	cellular response to iron ion	194	0	0.15	0.77126
GO:0010201	response to continuous far red light stimulus by the high-irradiance response system	14	0	0.01	0.77144
GO:1900424	regulation of defense response to bacterium	77	0	0.06	0.77154
GO:0010054	trichoblast differentiation	2041	0	1.6	0.77201
GO:0051261	protein depolymerization	100	0	0.08	0.77221
GO:0045604	regulation of epidermal cell differentiation	57	0	0.04	0.77242
GO:0030856	regulation of epithelial cell differentiation	57	0	0.04	0.77242
GO:0009411	response to UV	1452	0	1.14	0.77253
GO:0046173	polyol biosynthetic process	228	0	0.18	0.77272
GO:0017038	protein import	870	0	0.68	0.77274
GO:0006805	xenobiotic metabolic process	16	0	0.01	0.77284
GO:0071466	cellular response to xenobiotic stimulus	16	0	0.01	0.77284
GO:0010227	floral organ abscission	95	0	0.07	0.77289
GO:0010541	acropetal auxin transport	46	0	0.04	0.77365
GO:0006268	DNA unwinding involved in DNA replication	22	0	0.02	0.77386
GO:0043446	cellular alkane metabolic process	42	0	0.03	0.77439
GO:0043447	alkane biosynthetic process	42	0	0.03	0.77439
GO:0010092	specification of organ identity	293	0	0.23	0.77516
GO:0010093	specification of floral organ identity	293	0	0.23	0.77516
GO:0061640	cytoskeleton-dependent cytokinesis	1629	0	1.28	0.77523
GO:0070734	histone H3-K27 methylation	17	0	0.01	0.77531
GO:0009109	coenzyme catabolic process	6	0	0	0.77535
GO:0036115	fatty-acyl-CoA catabolic process	6	0	0	0.77535
GO:0009920	cell plate formation involved in plant-type cell wall biogenesis	29	0	0.02	0.77544
GO:0009722	detection of cytokinin stimulus	8	0	0.01	0.77599
GO:0034097	response to cytokine	8	0	0.01	0.77599
GO:0071345	cellular response to cytokine stimulus	8	0	0.01	0.77599
GO:0042761	very long-chain fatty acid biosynthetic process	50	0	0.04	0.77607
GO:0000304	response to singlet oxygen	32	0	0.03	0.77711
GO:0051494	negative regulation of cytoskeleton organization	61	0	0.05	0.77765
GO:0080126	ovary septum development	24	0	0.02	0.7779
GO:0042214	terpene metabolic process	173	0	0.14	0.77811
GO:0048571	long-day photoperiodism	217	0	0.17	0.77817
GO:0006801	superoxide metabolic process	47	0	0.04	0.77824
GO:0051640	organelle localization	564	0	0.44	0.77837
GO:0007031	peroxisome organization	456	0	0.36	0.78036
GO:0009226	nucleotide-sugar biosynthetic process	88	0	0.07	0.7809
GO:0043255	regulation of carbohydrate biosynthetic process	221	0	0.17	0.78095
GO:0071490	cellular response to far red light	71	0	0.06	0.78104
GO:0048209	regulation of vesicle targeting, to, from or within Golgi	10	0	0.01	0.7815
GO:0006662	glycerol ether metabolic process	69	0	0.05	0.78225
GO:0016116	carotenoid metabolic process	439	0	0.35	0.78245
GO:0016108	tetraterpenoid metabolic process	439	0	0.35	0.78245
GO:0001708	cell fate specification	296	0	0.23	0.78342
GO:0006641	triglyceride metabolic process	113	0	0.09	0.78344
GO:0015976	carbon utilization	14	0	0.01	0.78416
GO:0015693	magnesium ion transport	35	0	0.03	0.78471
GO:0043254	regulation of protein complex assembly	482	0	0.38	0.78495
GO:0032271	regulation of protein polymerization	482	0	0.38	0.78495
GO:0006638	neutral lipid metabolic process	127	0	0.1	0.78533
GO:0006639	acylglycerol metabolic process	127	0	0.1	0.78533
GO:2000693	positive regulation of seed maturation	12	0	0.01	0.78551
GO:0009107	lipoate biosynthetic process	15	0	0.01	0.78584
GO:1990267	response to transition metal nanoparticle	438	0	0.34	0.78629
GO:0046505	sulfolipid metabolic process	6	0	0	0.78648
GO:0046506	sulfolipid biosynthetic process	6	0	0	0.78648
GO:0046937	phytochelatin metabolic process	24	0	0.02	0.78693
GO:0046938	phytochelatin biosynthetic process	24	0	0.02	0.78693
GO:0048283	indeterminate inflorescence morphogenesis	7	0	0.01	0.78721
GO:0032324	molybdopterin cofactor biosynthetic process	21	0	0.02	0.78729
GO:0019720	Mo-molybdopterin cofactor metabolic process	21	0	0.02	0.78729
GO:0043545	molybdopterin cofactor metabolic process	21	0	0.02	0.78729
GO:0051189	prosthetic group metabolic process	21	0	0.02	0.78729
GO:0006777	Mo-molybdopterin cofactor biosynthetic process	21	0	0.02	0.78729
GO:1901349	glucosinolate transport	21	0	0.02	0.78783
GO:0090449	phloem glucosinolate loading	21	0	0.02	0.78783
GO:0009062	fatty acid catabolic process	853	0	0.67	0.78801
GO:0016197	endosomal transport	203	0	0.16	0.78808
GO:2000123	positive regulation of stomatal complex development	15	0	0.01	0.78849
GO:0045684	positive regulation of epidermis development	15	0	0.01	0.78849
GO:0015936	coenzyme A metabolic process	31	0	0.02	0.78905
GO:0035265	organ growth	110	0	0.09	0.78945
GO:0009657	plastid organization	1611	0	1.27	0.78992
GO:0042886	amide transport	455	0	0.36	0.7901
GO:1901334	lactone metabolic process	21	0	0.02	0.79025
GO:1901336	lactone biosynthetic process	21	0	0.02	0.79025
GO:1901600	strigolactone metabolic process	21	0	0.02	0.79025
[truncated: 1,736 more rows]

## Sheet: black-CC
Table S8. GO analyses of DEGs in different modules
GO.ID	Term	Annotated	Significant	Expected	KS
GO:0016021	integral component of membrane	3965	14	4.06	< 1e-30
GO:0000788	nuclear nucleosome	24	0	0.02	5.9e-19
GO:0009523	photosystem II	146	7	0.15	1.7e-14
GO:0019013	viral nucleocapsid	16	0	0.02	4e-13
GO:0009522	photosystem I	108	1	0.11	1.1e-09
GO:0071013	catalytic step 2 spliceosome	9	0	0.01	1.3e-07
GO:0071011	precatalytic spliceosome	8	0	0.01	7.8e-07
GO:0046540	U4/U6 x U5 tri-snRNP complex	15	0	0.02	1.3e-06
GO:0022627	cytosolic small ribosomal subunit	180	0	0.18	1.7e-05
GO:0005682	U5 snRNP	6	0	0.01	1.7e-05
GO:0005687	U4 snRNP	6	0	0.01	1.7e-05
GO:0030687	preribosome, large subunit precursor	6	0	0.01	2.2e-05
GO:0005686	U2 snRNP	12	0	0.01	4.7e-05
GO:0022625	cytosolic large ribosomal subunit	324	0	0.33	6.1e-05
GO:0005747	mitochondrial respiratory chain complex I	119	0	0.12	8.9e-05
GO:0005689	U12-type spliceosomal complex	8	0	0.01	0.00011
GO:0071004	U2-type prespliceosome	7	0	0.01	0.00023
GO:0015935	small ribosomal subunit	206	0	0.21	0.00024
GO:0009535	chloroplast thylakoid membrane	896	9	0.92	0.00024
GO:0045261	proton-transporting ATP synthase complex, catalytic core F(1)	41	3	0.04	0.00048
GO:0005685	U1 snRNP	12	0	0.01	0.00049
GO:0097526	spliceosomal tri-snRNP complex	19	0	0.02	0.00066
GO:0070469	respiratory chain	210	0	0.22	0.00124
GO:0045263	proton-transporting ATP synthase complex, coupling factor F(o)	16	1	0.02	0.00223
GO:0005720	nuclear heterochromatin	16	0	0.02	0.00318
GO:0009539	photosystem II reaction center	8	1	0.01	0.00387
GO:1902554	serine/threonine protein kinase complex	10	0	0.01	0.01298
GO:0005945	6-phosphofructokinase complex	20	0	0.02	0.01439
GO:0005955	calcineurin complex	6	0	0.01	0.01449
GO:0048226	Casparian strip	18	0	0.02	0.01837
GO:0000275	mitochondrial proton-transporting ATP synthase complex, catalytic core F(1)	14	0	0.01	0.02439
GO:0031970	organelle envelope lumen	38	0	0.04	0.02503
GO:0005758	mitochondrial intermembrane space	38	0	0.04	0.02503
GO:0045259	proton-transporting ATP synthase complex	69	3	0.07	0.02876
GO:0005753	mitochondrial proton-transporting ATP synthase complex	39	0	0.04	0.03128
GO:0044455	mitochondrial membrane part	293	0	0.3	0.03147
GO:1990104	DNA bending complex	138	0	0.14	0.03195
GO:0000786	nucleosome	138	0	0.14	0.03195
GO:0048471	perinuclear region of cytoplasm	27	0	0.03	0.03216
GO:0045267	proton-transporting ATP synthase, catalytic core	6	0	0.01	0.03362
GO:0005754	mitochondrial proton-transporting ATP synthase, catalytic core	6	0	0.01	0.03362
GO:0016272	prefoldin complex	15	0	0.02	0.03686
GO:0044815	DNA packaging complex	145	0	0.15	0.03867
GO:0005665	DNA-directed RNA polymerase II, core complex	48	0	0.05	0.04191
GO:0016591	DNA-directed RNA polymerase II, holoenzyme	82	0	0.08	0.04287
GO:0044426	cell wall part	42	0	0.04	0.04317
GO:0005853	eukaryotic translation elongation factor 1 complex	10	0	0.01	0.0442
GO:0005741	mitochondrial outer membrane	76	0	0.08	0.04504
GO:0043190	ATP-binding cassette (ABC) transporter complex	11	0	0.01	0.04591
GO:0000315	organellar large ribosomal subunit	12	0	0.01	0.04614
GO:0030686	90S preribosome	13	0	0.01	0.04631
GO:0031966	mitochondrial membrane	528	0	0.54	0.04994
GO:1990351	transporter complex	64	0	0.07	0.05494
GO:0030904	retromer complex	20	0	0.02	0.05565
GO:0044462	external encapsulating structure part	53	0	0.05	0.05594
GO:0008250	oligosaccharyltransferase complex	16	0	0.02	0.06197
GO:0005740	mitochondrial envelope	577	0	0.59	0.06579
GO:1902911	protein kinase complex	13	0	0.01	0.06756
GO:0030173	integral component of Golgi membrane	33	0	0.03	0.07552
GO:0031228	intrinsic component of Golgi membrane	33	0	0.03	0.07552
GO:0005746	mitochondrial respiratory chain	171	0	0.18	0.07757
GO:0070069	cytochrome complex	43	0	0.04	0.08207
GO:0000419	DNA-directed RNA polymerase V complex	38	0	0.04	0.08407
GO:0005743	mitochondrial inner membrane	448	0	0.46	0.09872
GO:0005761	mitochondrial ribosome	15	0	0.02	0.104
GO:0016602	CCAAT-binding factor complex	17	0	0.02	0.10477
GO:0016469	proton-transporting two-sector ATPase complex	127	3	0.13	0.10539
GO:0042646	plastid nucleoid	60	0	0.06	0.10573
GO:0046930	pore complex	87	0	0.09	0.10793
GO:0032993	protein-DNA complex	199	0	0.2	0.12161
GO:0009538	photosystem I reaction center	20	0	0.02	0.12325
GO:0044798	nuclear transcription factor complex	49	0	0.05	0.12384
GO:0090575	RNA polymerase II transcription factor complex	46	0	0.05	0.13121
GO:0098573	intrinsic component of mitochondrial membrane	40	0	0.04	0.13334
GO:0000145	exocyst	53	0	0.05	0.1336
GO:0044448	cell cortex part	199	0	0.2	0.136
GO:0009531	secondary cell wall	45	0	0.05	0.1362
GO:0005732	small nucleolar ribonucleoprotein complex	48	0	0.05	0.13627
GO:0031907	microbody lumen	14	0	0.01	0.1414
GO:0005782	peroxisomal matrix	14	0	0.01	0.1414
GO:0045275	respiratory chain complex III	37	0	0.04	0.14669
GO:0005750	mitochondrial respiratory chain complex III	37	0	0.04	0.14669
GO:0030684	preribosome	28	0	0.03	0.14735
GO:0033180	proton-transporting V-type ATPase, V1 domain	22	0	0.02	0.15186
GO:0005667	transcription factor complex	59	0	0.06	0.15473
GO:0034708	methyltransferase complex	6	0	0.01	0.15645
GO:0031304	intrinsic component of mitochondrial inner membrane	13	0	0.01	0.16148
GO:1902495	transmembrane transporter complex	61	0	0.06	0.16227
GO:0032588	trans-Golgi network membrane	77	0	0.08	0.16502
GO:0043224	nuclear SCF ubiquitin ligase complex	14	0	0.01	0.16561
GO:0005811	lipid particle	13	0	0.01	0.17076
GO:0005872	minus-end kinesin complex	7	0	0.01	0.17232
GO:0032592	integral component of mitochondrial membrane	30	0	0.03	0.17264
GO:0005960	glycine cleavage complex	20	0	0.02	0.18165
GO:0033177	proton-transporting two-sector ATPase complex, proton-transporting domain	48	1	0.05	0.19193
GO:0005777	peroxisome	745	0	0.76	0.19216
GO:0033179	proton-transporting V-type ATPase, V0 domain	32	0	0.03	0.19241
GO:0010009	cytoplasmic side of endosome membrane	16	0	0.02	0.19586
GO:0098552	side of membrane	190	0	0.19	0.19607
GO:0042575	DNA polymerase complex	17	0	0.02	0.19667
GO:0033178	proton-transporting two-sector ATPase complex, catalytic domain	70	3	0.07	0.19854
GO:0055028	cortical microtubule	130	0	0.13	0.19984
GO:0098562	cytoplasmic side of membrane	107	0	0.11	0.20035
GO:0042579	microbody	748	0	0.77	0.20835
GO:0005971	ribonucleoside-diphosphate reductase complex	7	0	0.01	0.21408
GO:0009295	nucleoid	104	0	0.11	0.21809
GO:0031306	intrinsic component of mitochondrial outer membrane	27	0	0.03	0.22025
GO:0031307	integral component of mitochondrial outer membrane	27	0	0.03	0.22025
GO:0060187	cell pole	108	0	0.11	0.22225
GO:0051286	cell tip	108	0	0.11	0.22225
GO:0005881	cytoplasmic microtubule	134	0	0.14	0.22748
GO:0044429	mitochondrial part	766	0	0.79	0.23447
GO:0009897	external side of plasma membrane	83	0	0.09	0.23517
GO:0010369	chromocenter	9	0	0.01	0.23597
GO:0070062	extracellular vesicular exosome	17	0	0.02	0.23672
GO:0065010	extracellular membrane-bounded organelle	17	0	0.02	0.23672
GO:0043230	extracellular organelle	17	0	0.02	0.23672
GO:0031985	Golgi cisterna	51	0	0.05	0.23767
GO:0033095	aleurone grain	32	0	0.03	0.24364
GO:0005938	cell cortex	242	0	0.25	0.24432
GO:0000418	DNA-directed RNA polymerase IV complex	51	0	0.05	0.24436
GO:0000428	DNA-directed RNA polymerase complex	113	0	0.12	0.24814
GO:0005876	spindle microtubule	47	0	0.05	0.25001
GO:0009331	glycerol-3-phosphate dehydrogenase complex	11	0	0.01	0.25012
GO:0008287	protein serine/threonine phosphatase complex	131	0	0.13	0.25349
GO:1903293	phosphatase complex	131	0	0.13	0.25349
GO:0005657	replication fork	31	0	0.03	0.25478
GO:0031901	early endosome membrane	41	0	0.04	0.25574
GO:0010445	nuclear dicing body	9	0	0.01	0.25868
GO:0008023	transcription elongation factor complex	9	0	0.01	0.26393
GO:0005956	protein kinase CK2 complex	11	0	0.01	0.26602
GO:0035061	interchromatin granule	51	0	0.05	0.27286
GO:0010287	plastoglobule	186	0	0.19	0.27536
GO:0010316	pyrophosphate-dependent phosphofructokinase complex	7	0	0.01	0.27875
GO:0005852	eukaryotic translation initiation factor 3 complex	46	0	0.05	0.28532
GO:0044452	nucleolar part	31	0	0.03	0.28767
GO:0005663	DNA replication factor C complex	7	0	0.01	0.28817
GO:0030880	RNA polymerase complex	116	0	0.12	0.28864
GO:0055029	nuclear DNA-directed RNA polymerase complex	112	0	0.11	0.28928
GO:0000159	protein phosphatase type 2A complex	51	0	0.05	0.2959
GO:0030863	cortical cytoskeleton	142	0	0.15	0.29775
GO:0000313	organellar ribosome	38	0	0.04	0.30174
GO:0008540	proteasome regulatory particle, base subcomplex	114	0	0.12	0.30572
GO:0005775	vacuolar lumen	37	0	0.04	0.31216
GO:0042644	chloroplast nucleoid	20	0	0.02	0.3135
GO:0090404	pollen tube tip	104	0	0.11	0.31506
GO:0035838	growing cell tip	104	0	0.11	0.31506
GO:0005730	nucleolus	1551	1	1.59	0.31569
GO:0000776	kinetochore	10	0	0.01	0.31635
GO:0005793	endoplasmic reticulum-Golgi intermediate compartment	8	0	0.01	0.31689
GO:0033116	endoplasmic reticulum-Golgi intermediate compartment membrane	8	0	0.01	0.31689
GO:0032580	Golgi cisterna membrane	12	0	0.01	0.31695
GO:0019866	organelle inner membrane	647	0	0.66	0.32088
GO:0031520	plasma membrane of cell tip	7	0	0.01	0.32362
GO:0070603	SWI/SNF superfamily-type complex	7	0	0.01	0.32565
GO:0009574	preprophase band	129	0	0.13	0.32616
GO:0045239	tricarboxylic acid cycle enzyme complex	9	0	0.01	0.32636
GO:0009521	photosystem	192	8	0.2	0.32856
GO:0032040	small-subunit processome	17	0	0.02	0.32895
GO:0033176	proton-transporting V-type ATPase complex	58	0	0.06	0.33053
GO:0031209	SCAR complex	11	0	0.01	0.33419
GO:0030076	light-harvesting complex	26	0	0.03	0.34181
GO:0031931	TORC1 complex	8	0	0.01	0.3467
GO:0038201	TOR complex	8	0	0.01	0.3467
GO:0045281	succinate dehydrogenase complex	18	0	0.02	0.34719
GO:0045273	respiratory chain complex II	18	0	0.02	0.34719
GO:0043680	filiform apparatus	24	0	0.02	0.34864
GO:0030981	cortical microtubule cytoskeleton	139	0	0.14	0.34941
GO:0042406	extrinsic component of endoplasmic reticulum membrane	6	0	0.01	0.3498
GO:0005887	integral component of plasma membrane	198	1	0.2	0.35016
GO:0005742	mitochondrial outer membrane translocase complex	10	0	0.01	0.35191
GO:0009509	chromoplast	26	0	0.03	0.35303
GO:0070382	exocytic vesicle	23	0	0.02	0.3531
GO:0000311	plastid large ribosomal subunit	7	0	0.01	0.35363
GO:0035101	FACT complex	7	0	0.01	0.35488
GO:0005763	mitochondrial small ribosomal subunit	6	0	0.01	0.35554
GO:0042720	mitochondrial inner membrane peptidase complex	6	0	0.01	0.35635
GO:0000229	cytoplasmic chromosome	34	0	0.03	0.35702
GO:0009508	plastid chromosome	34	0	0.03	0.35702
GO:1902493	acetyltransferase complex	39	0	0.04	0.35871
GO:0031248	protein acetyltransferase complex	39	0	0.04	0.35871
GO:0048500	signal recognition particle	28	0	0.03	0.35906
GO:0010008	endosome membrane	142	0	0.15	0.36483
GO:0044440	endosomal part	142	0	0.15	0.36483
GO:0005749	mitochondrial respiratory chain complex II	12	0	0.01	0.36757
GO:0045257	succinate dehydrogenase complex (ubiquinone)	12	0	0.01	0.36757
GO:0045283	fumarate reductase complex	12	0	0.01	0.36757
GO:0015934	large ribosomal subunit	378	0	0.39	0.37225
GO:0005674	transcription factor TFIIF complex	6	0	0.01	0.37597
GO:0033290	eukaryotic 48S preinitiation complex	45	0	0.05	0.37648
GO:0016282	eukaryotic 43S preinitiation complex	45	0	0.05	0.37648
GO:0070993	translation preinitiation complex	45	0	0.05	0.37648
GO:0030427	site of polarized growth	123	0	0.13	0.3782
GO:0000815	ESCRT III complex	19	0	0.02	0.38077
GO:0009505	plant-type cell wall	1134	0	1.16	0.38169
GO:0000152	nuclear ubiquitin ligase complex	34	0	0.03	0.38298
GO:0018444	translation release factor complex	8	0	0.01	0.38341
GO:1990204	oxidoreductase complex	262	0	0.27	0.3836
GO:0005786	signal recognition particle, endoplasmic reticulum targeting	26	0	0.03	0.38634
GO:0000276	mitochondrial proton-transporting ATP synthase complex, coupling factor F(o)	8	0	0.01	0.38966
GO:0030137	COPI-coated vesicle	49	0	0.05	0.38992
GO:0030663	COPI-coated vesicle membrane	49	0	0.05	0.38992
GO:0036464	cytoplasmic ribonucleoprotein granule	77	0	0.08	0.39195
GO:0035770	ribonucleoprotein granule	77	0	0.08	0.39195
GO:0005578	proteinaceous extracellular matrix	18	0	0.02	0.39785
GO:0045177	apical part of cell	197	0	0.2	0.40042
GO:0009516	leucoplast	12	0	0.01	0.4009
GO:0030126	COPI vesicle coat	36	0	0.04	0.41311
GO:0030964	NADH dehydrogenase complex	123	0	0.13	0.41586
GO:0045271	respiratory chain complex I	123	0	0.13	0.41586
GO:0005801	cis-Golgi network	91	0	0.09	0.41591
GO:0000220	vacuolar proton-transporting V-type ATPase, V0 domain	21	0	0.02	0.42578
GO:0000164	protein phosphatase type 1 complex	14	0	0.01	0.42855
GO:0005681	spliceosomal complex	79	0	0.08	0.43048
GO:0098590	plasma membrane region	169	0	0.17	0.43231
GO:0005643	nuclear pore	66	0	0.07	0.43459
GO:0016324	apical plasma membrane	115	0	0.12	0.43668
GO:0005838	proteasome regulatory particle	141	0	0.14	0.44093
GO:0022624	proteasome accessory complex	141	0	0.14	0.44093
GO:0000421	autophagic vacuole membrane	12	0	0.01	0.44155
GO:0033107	CVT vesicle	12	0	0.01	0.44155
GO:0033110	Cvt vesicle membrane	12	0	0.01	0.44155
GO:0005776	autophagic vacuole	12	0	0.01	0.44155
GO:0098533	ATPase dependent transmembrane transport complex	20	0	0.02	0.44565
GO:0005770	late endosome	152	0	0.16	0.45748
GO:0005797	Golgi medial cisterna	26	0	0.03	0.45863
GO:0008622	epsilon DNA polymerase complex	11	0	0.01	0.46491
GO:0000109	nucleotide-excision repair complex	11	0	0.01	0.46491
GO:0030894	replisome	21	0	0.02	0.46696
GO:0000139	Golgi membrane	283	1	0.29	0.46935
GO:0010170	glucose-1-phosphate adenylyltransferase complex	8	0	0.01	0.47453
GO:1902503	adenylyltransferase complex	8	0	0.01	0.47453
GO:0005769	early endosome	131	0	0.13	0.47575
GO:0019898	extrinsic component of membrane	201	0	0.21	0.47802
GO:0005791	rough endoplasmic reticulum	7	0	0.01	0.47972
GO:0030867	rough endoplasmic reticulum membrane	7	0	0.01	0.47972
GO:0080008	Cul4-RING E3 ubiquitin ligase complex	144	0	0.15	0.48373
GO:0000794	condensed nuclear chromosome	42	0	0.04	0.49383
GO:0044391	ribosomal subunit	582	0	0.6	0.49815
GO:0005835	fatty acid synthase complex	6	0	0.01	0.49846
GO:0005680	anaphase-promoting complex	11	0	0.01	0.50338
GO:0035618	root hair	8	0	0.01	0.50347
GO:0035619	root hair tip	8	0	0.01	0.50347
GO:0030123	AP-3 adaptor complex	7	0	0.01	0.51002
GO:0019012	virion	24	0	0.02	0.51327
GO:0044423	virion part	24	0	0.02	0.51327
GO:0036338	viral membrane	8	0	0.01	0.5141
GO:0019031	viral envelope	8	0	0.01	0.5141
GO:0016328	lateral plasma membrane	38	0	0.04	0.5193
GO:0031350	intrinsic component of plastid membrane	71	0	0.07	0.52004
GO:0031351	integral component of plastid membrane	71	0	0.07	0.52004
GO:0032578	aleurone grain membrane	27	0	0.03	0.52211
GO:0009328	phenylalanine-tRNA ligase complex	6	0	0.01	0.52628
GO:0046658	anchored component of plasma membrane	344	0	0.35	0.52789
GO:0010494	cytoplasmic stress granule	32	0	0.03	0.53406
GO:0031354	intrinsic component of plastid outer membrane	42	0	0.04	0.53968
GO:0031355	integral component of plastid outer membrane	42	0	0.04	0.53968
GO:0031358	intrinsic component of chloroplast outer membrane	42	0	0.04	0.53968
GO:0031359	integral component of chloroplast outer membrane	42	0	0.04	0.53968
GO:0000178	exosome (RNase complex)	10	0	0.01	0.5438
GO:0005871	kinesin complex	75	0	0.08	0.54669
GO:0033588	Elongator holoenzyme complex	7	0	0.01	0.54817
GO:0072686	mitotic spindle	22	0	0.02	0.55094
GO:0030532	small nuclear ribonucleoprotein complex	29	0	0.03	0.55411
GO:0009898	cytoplasmic side of plasma membrane	63	0	0.06	0.56008
GO:0098589	membrane region	801	0	0.82	0.56157
GO:0030136	clathrin-coated vesicle	119	0	0.12	0.57324
GO:0030118	clathrin coat	83	0	0.09	0.57948
GO:0009514	glyoxysome	59	0	0.06	0.57985
GO:0043601	nuclear replisome	19	0	0.02	0.58065
GO:0043596	nuclear replication fork	19	0	0.02	0.58065
GO:0045178	basal part of cell	54	0	0.06	0.58729
GO:0016323	basolateral plasma membrane	54	0	0.06	0.58729
GO:0009925	basal plasma membrane	54	0	0.06	0.58729
GO:0000932	cytoplasmic mRNA processing body	42	0	0.04	0.58799
GO:0009330	DNA topoisomerase complex (ATP-hydrolyzing)	7	0	0.01	0.60411
GO:0009654	photosystem II oxygen evolving complex	37	0	0.04	0.60419
GO:0044425	membrane part	5775	16	5.92	0.61192
GO:0000015	phosphopyruvate hydratase complex	10	0	0.01	0.61964
GO:0031897	Tic complex	19	0	0.02	0.61986
GO:0005744	mitochondrial inner membrane presequence translocase complex	37	0	0.04	0.6217
GO:0030119	AP-type membrane coat adaptor complex	50	0	0.05	0.62399
GO:0030117	membrane coat	148	0	0.15	0.63108
GO:0048475	coated membrane	148	0	0.15	0.63108
GO:0016607	nuclear speck	107	0	0.11	0.63197
GO:0030135	coated vesicle	201	0	0.21	0.63291
GO:0000796	condensin complex	7	0	0.01	0.63566
GO:0044463	cell projection part	152	0	0.16	0.63643
GO:0009986	cell surface	209	2	0.21	0.639
GO:0030095	chloroplast photosystem II	21	0	0.02	0.63944
GO:0005819	spindle	266	0	0.27	0.64621
GO:0005905	coated pit	21	0	0.02	0.65492
GO:0033106	cis-Golgi network membrane	16	0	0.02	0.6621
GO:0010598	NAD(P)H dehydrogenase complex (plastoquinone)	15	0	0.02	0.66476
GO:0044438	microbody part	71	0	0.07	0.66514
GO:0044439	peroxisomal part	71	0	0.07	0.66514
GO:0034425	etioplast envelope	10	0	0.01	0.66629
GO:0034426	etioplast membrane	10	0	0.01	0.66629
GO:0045298	tubulin complex	30	0	0.03	0.66976
GO:0031012	extracellular matrix	72	0	0.07	0.6728
GO:0030131	clathrin adaptor complex	43	0	0.04	0.67397
GO:0042555	MCM complex	16	0	0.02	0.67949
GO:0005739	mitochondrion	4708	8	4.83	0.68025
GO:0005834	heterotrimeric G-protein complex	82	0	0.08	0.68548
GO:0030286	dynein complex	15	0	0.02	0.68588
GO:0015030	Cajal body	83	0	0.09	0.68985
GO:0000785	chromatin	314	0	0.32	0.69132
GO:0005875	microtubule associated complex	112	0	0.11	0.69441
GO:0016020	membrane	14902	20	15.27	0.70017
GO:0009344	nitrite reductase complex [NAD(P)H]	7	0	0.01	0.70141
GO:0031371	ubiquitin conjugating enzyme complex	61	0	0.06	0.70255
GO:0031372	UBC13-MMS2 complex	61	0	0.06	0.70255
GO:0010282	senescence-associated vacuole	17	0	0.02	0.70442
GO:0010005	cortical microtubule, transverse to long axis	98	0	0.1	0.70752
GO:0005669	transcription factor TFIID complex	10	0	0.01	0.70914
GO:0005798	Golgi-associated vesicle	148	0	0.15	0.70951
GO:0030125	clathrin vesicle coat	47	0	0.05	0.71207
GO:0000781	chromosome, telomeric region	14	0	0.01	0.71302
GO:0098687	chromosomal region	14	0	0.01	0.71302
GO:0009921	auxin efflux carrier complex	13	0	0.01	0.71368
GO:0044437	vacuolar part	2404	1	2.46	0.7139
GO:0000793	condensed chromosome	72	0	0.07	0.71397
GO:0042175	nuclear outer membrane-endoplasmic reticulum membrane network	632	0	0.65	0.71546
GO:0005774	vacuolar membrane	2375	1	2.43	0.7155
GO:0009930	longitudinal side of cell surface	17	0	0.02	0.71585
GO:0030665	clathrin-coated vesicle membrane	63	0	0.06	0.72193
GO:0071458	integral component of cytoplasmic side of endoplasmic reticulum membrane	28	0	0.03	0.72238
GO:0098554	cytoplasmic side of endoplasmic reticulum membrane	28	0	0.03	0.72238
GO:0030929	ADPG pyrophosphorylase complex	8	0	0.01	0.72494
GO:0030931	heterotetrameric ADPG pyrophosphorylase complex	8	0	0.01	0.72494
GO:0000775	chromosome, centromeric region	37	0	0.04	0.72844
GO:0031903	microbody membrane	63	0	0.06	0.7298
GO:0005778	peroxisomal membrane	63	0	0.06	0.7298
GO:0010007	magnesium chelatase complex	23	0	0.02	0.73415
GO:0008541	proteasome regulatory particle, lid subcomplex	27	0	0.03	0.73496
GO:0043036	starch grain	10	0	0.01	0.73726
GO:0034518	RNA cap binding complex	6	0	0.01	0.74172
GO:0005846	nuclear cap binding complex	6	0	0.01	0.74172
GO:0031519	PcG protein complex	15	0	0.02	0.74458
GO:0000138	Golgi trans cisterna	13	0	0.01	0.74467
GO:0030132	clathrin coat of coated pit	18	0	0.02	0.7467
GO:0009517	PSII associated light-harvesting complex II	10	0	0.01	0.74774
GO:0030140	trans-Golgi network transport vesicle	75	0	0.08	0.74854
GO:0005618	cell wall	2545	1	2.61	0.74867
GO:0043189	H4/H2A histone acetyltransferase complex	6	0	0.01	0.74916
GO:0035267	NuA4 histone acetyltransferase complex	6	0	0.01	0.74916
GO:1902562	H4 histone acetyltransferase complex	6	0	0.01	0.74916
GO:0000123	histone acetyltransferase complex	36	0	0.04	0.7495
GO:0005789	endoplasmic reticulum membrane	622	0	0.64	0.7523
GO:0009547	plastid ribosome	21	0	0.02	0.75391
GO:0000221	vacuolar proton-transporting V-type ATPase, V1 domain	6	0	0.01	0.75589
GO:0009706	chloroplast inner membrane	171	0	0.18	0.75603
GO:0009579	thylakoid	1611	11	1.65	0.75964
GO:0010168	ER body	8	0	0.01	0.76041
GO:0031514	motile cilium	48	0	0.05	0.77151
GO:0031314	extrinsic component of mitochondrial inner membrane	14	0	0.01	0.77309
GO:0015630	microtubule cytoskeleton	703	0	0.72	0.77702
GO:0030312	external encapsulating structure	2556	1	2.62	0.77804
GO:0008278	cohesin complex	10	0	0.01	0.78268
GO:0009504	cell plate	199	0	0.2	0.78601
GO:0035145	exon-exon junction complex	18	0	0.02	0.78826
GO:0005874	microtubule	370	0	0.38	0.789
GO:0044433	cytoplasmic vesicle part	208	0	0.21	0.7935
GO:0030659	cytoplasmic vesicle membrane	208	0	0.21	0.7935
GO:0005576	extracellular region	3235	3	3.32	0.7936
GO:0009528	plastid inner membrane	186	0	0.19	0.79382
GO:0031312	extrinsic component of organelle membrane	39	0	0.04	0.79562
GO:0031224	intrinsic component of membrane	4381	14	4.49	0.79579
GO:0090406	pollen tube	281	0	0.29	0.79592
GO:0030134	ER to Golgi transport vesicle	37	0	0.04	0.79628
GO:0031902	late endosome membrane	10	0	0.01	0.80023
GO:0000922	spindle pole	11	0	0.01	0.80075
GO:0030660	Golgi-associated vesicle membrane	77	0	0.08	0.80133
GO:0031231	intrinsic component of peroxisomal membrane	15	0	0.02	0.80182
GO:0005779	integral component of peroxisomal membrane	15	0	0.02	0.80182
GO:0042995	cell projection	431	0	0.44	0.802
GO:0016471	vacuolar proton-transporting V-type ATPase complex	31	0	0.03	0.80226
GO:0030313	cell envelope	11	0	0.01	0.80269
GO:0030288	outer membrane-bounded periplasmic space	11	0	0.01	0.80269
GO:0030662	coated vesicle membrane	129	0	0.13	0.80313
GO:0044430	cytoskeletal part	807	0	0.83	0.80349
GO:0031977	thylakoid lumen	237	0	0.24	0.81006
GO:0012506	vesicle membrane	226	0	0.23	0.81221
GO:0044432	endoplasmic reticulum part	807	0	0.83	0.81337
GO:0031225	anchored component of membrane	431	0	0.44	0.81603
GO:0031360	intrinsic component of thylakoid membrane	7	0	0.01	0.81615
GO:0031361	integral component of thylakoid membrane	7	0	0.01	0.81615
GO:0033281	TAT protein transport complex	7	0	0.01	0.81615
GO:0009840	chloroplastic endopeptidase Clp complex	23	0	0.02	0.81887
GO:0009368	endopeptidase Clp complex	23	0	0.02	0.81887
GO:0031004	potassium ion-transporting ATPase complex	9	0	0.01	0.82021
GO:0090533	cation-transporting ATPase complex	9	0	0.01	0.82021
GO:0000325	plant-type vacuole	689	0	0.71	0.82114
GO:0044427	chromosomal part	451	0	0.46	0.82126
GO:0031201	SNARE complex	30	0	0.03	0.82207
GO:0000813	ESCRT I complex	10	0	0.01	0.82933
GO:0000439	core TFIIH complex	10	0	0.01	0.83122
GO:0036452	ESCRT complex	32	0	0.03	0.83145
GO:0044459	plasma membrane part	1052	1	1.08	0.83413
GO:0005884	actin filament	31	0	0.03	0.83434
GO:0009923	fatty acid elongase complex	6	0	0.01	0.83559
GO:0009705	plant-type vacuole membrane	498	0	0.51	0.83846
GO:0031978	plastid thylakoid lumen	143	0	0.15	0.83849
GO:0009543	chloroplast thylakoid lumen	143	0	0.15	0.83849
GO:0000790	nuclear chromatin	91	0	0.09	0.84165
GO:0031090	organelle membrane	4227	3	4.33	0.8503
GO:0042807	central vacuole	20	0	0.02	0.85104
GO:0005829	cytosol	6593	1	6.76	0.85256
GO:0031226	intrinsic component of plasma membrane	542	1	0.56	0.85304
GO:0009503	thylakoid light-harvesting complex	12	0	0.01	0.85557
GO:0005771	multivesicular body	63	0	0.06	0.85611
GO:0031463	Cul3-RING ubiquitin ligase complex	42	0	0.04	0.8572
GO:0005783	endoplasmic reticulum	2079	1	2.13	0.85746
GO:0043673	sexine	20	0	0.02	0.85861
GO:0043674	columella	20	0	0.02	0.85861
GO:0016363	nuclear matrix	45	0	0.05	0.86171
GO:0005787	signal peptidase complex	6	0	0.01	0.86423
GO:0009513	etioplast	12	0	0.01	0.87117
GO:0000795	synaptonemal complex	15	0	0.02	0.87121
GO:0005929	cilium	120	0	0.12	0.87391
GO:0030120	vesicle coat	104	0	0.11	0.87398
GO:0034357	photosynthetic membrane	967	11	0.99	0.87409
GO:0005759	mitochondrial matrix	211	0	0.22	0.88042
GO:0031300	intrinsic component of organelle membrane	246	0	0.25	0.88042
GO:0000323	lytic vacuole	40	0	0.04	0.882
GO:0031965	nuclear membrane	27	0	0.03	0.88403
GO:0019897	extrinsic component of plasma membrane	88	0	0.09	0.88411
GO:0031234	extrinsic component of cytoplasmic side of plasma membrane	88	0	0.09	0.88411
GO:0033597	mitotic checkpoint complex	12	0	0.01	0.88585
GO:0005694	chromosome	594	0	0.61	0.88613
GO:0071944	cell periphery	10054	5	10.31	0.88694
GO:0012507	ER to Golgi transport vesicle membrane	21	0	0.02	0.88746
GO:0030127	COPII vesicle coat	21	0	0.02	0.88746
GO:0042597	periplasmic space	12	0	0.01	0.88999
GO:0000314	organellar small ribosomal subunit	22	0	0.02	0.89136
GO:0030139	endocytic vesicle	37	0	0.04	0.89722
GO:0030956	glutamyl-tRNA(Gln) amidotransferase complex	6	0	0.01	0.90055
GO:0009524	phragmoplast	445	0	0.46	0.90254
GO:1990234	transferase complex	637	0	0.65	0.90459
GO:0005840	ribosome	1208	0	1.24	0.90689
GO:0098588	bounding membrane of organelle	3468	2	3.55	0.90791
GO:0044436	thylakoid part	1063	11	1.09	0.90827
GO:0016459	myosin complex	43	0	0.04	0.90945
GO:0000808	origin recognition complex	16	0	0.02	0.91099
GO:0005847	mRNA cleavage and polyadenylation specificity factor complex	10	0	0.01	0.9125
GO:0000322	storage vacuole	50	0	0.05	0.91525
GO:0000326	protein storage vacuole	50	0	0.05	0.91525
GO:0005911	cell-cell junction	4228	1	4.33	0.91781
GO:0030054	cell junction	4228	1	4.33	0.91781
GO:0009317	acetyl-CoA carboxylase complex	11	0	0.01	0.91852
GO:0031984	organelle subcompartment	1324	9	1.36	0.91958
GO:0055044	symplast	4223	1	4.33	0.92026
GO:0009506	plasmodesma	4223	1	4.33	0.92026
GO:0071782	endoplasmic reticulum tubular network	32	0	0.03	0.92036
GO:0005634	nucleus	11170	5	11.45	0.93047
GO:0000228	nuclear chromosome	167	0	0.17	0.93054
GO:0043228	non-membrane-bounded organelle	3889	1	3.99	0.93485
GO:0043232	intracellular non-membrane-bounded organelle	3889	1	3.99	0.93485
GO:0005856	cytoskeleton	909	0	0.93	0.94236
GO:0000306	extrinsic component of vacuolar membrane	19	0	0.02	0.94395
GO:0044454	nuclear chromosome part	134	0	0.14	0.94817
GO:0005719	nuclear euchromatin	17	0	0.02	0.94833
GO:0009536	plastid	9595	25	9.83	0.94851
GO:1902494	catalytic complex	1139	0	1.17	0.95343
GO:0005788	endoplasmic reticulum lumen	174	0	0.18	0.95345
GO:0005815	microtubule organizing center	24	0	0.02	0.95464
GO:0042651	thylakoid membrane	937	9	0.96	0.95471
GO:0031976	plastid thylakoid	1273	9	1.3	0.95471
GO:0009534	chloroplast thylakoid	1271	9	1.3	0.95559
GO:0005849	mRNA cleavage factor complex	16	0	0.02	0.96201
GO:0009346	citrate lyase complex	10	0	0.01	0.9623
GO:0015629	actin cytoskeleton	116	0	0.12	0.96281
GO:0031301	integral component of organelle membrane	227	0	0.23	0.9631
GO:0031974	membrane-enclosed lumen	2837	1	2.91	0.96321
GO:0044451	nucleoplasm part	571	0	0.59	0.96342
GO:0043667	pollen wall	31	0	0.03	0.96353
GO:0043668	exine	31	0	0.03	0.96353
GO:0044420	extracellular matrix part	31	0	0.03	0.96353
GO:0009507	chloroplast	8516	24	8.73	0.96495
GO:0070013	intracellular organelle lumen	2818	1	2.89	0.96552
GO:0043233	organelle lumen	2818	1	2.89	0.96552
GO:0009527	plastid outer membrane	180	0	0.18	0.96638
GO:1990391	DNA repair complex	34	0	0.03	0.96885
GO:0031981	nuclear lumen	2411	1	2.47	0.96987
GO:0005951	carbamoyl-phosphate synthase complex	10	0	0.01	0.97062
GO:0048046	apoplast	1719	1	1.76	0.97315
GO:0000151	ubiquitin ligase complex	348	0	0.36	0.97429
GO:0005654	nucleoplasm	739	0	0.76	0.97586
GO:0016604	nuclear body	256	0	0.26	0.97594
GO:0032838	cell projection cytoplasm	40	0	0.04	0.97613
GO:0097014	ciliary cytoplasm	40	0	0.04	0.97613
GO:0044441	ciliary part	40	0	0.04	0.97613
GO:0009707	chloroplast outer membrane	153	0	0.16	0.9768
GO:0005773	vacuole	4001	3	4.1	0.97777
GO:0000327	lytic vacuole within protein storage vacuole	13	0	0.01	0.97895
GO:0031461	cullin-RING ubiquitin ligase complex	283	0	0.29	0.97908
GO:0005885	Arp2/3 protein complex	33	0	0.03	0.97944
GO:0009843	cyanelle thylakoid	7	0	0.01	0.97981
GO:0033115	cyanelle thylakoid membrane	7	0	0.01	0.97981
GO:0044428	nuclear part	2981	1	3.06	0.98037
GO:0009533	chloroplast stromal thylakoid	41	0	0.04	0.98061
GO:0032300	mismatch repair complex	21	0	0.02	0.98065
GO:0005886	plasma membrane	8409	5	8.62	0.98389
GO:0005635	nuclear envelope	324	0	0.33	0.98491
GO:0030529	ribonucleoprotein complex	1580	0	1.62	0.98654
GO:0005795	Golgi stack	179	0	0.18	0.98709
GO:0009842	cyanelle	44	0	0.05	0.98726
GO:0019005	SCF ubiquitin ligase complex	119	0	0.12	0.98823
GO:0005768	endosome	1266	0	1.3	0.98842
GO:0016592	mediator complex	140	0	0.14	0.98904
GO:0000791	euchromatin	19	0	0.02	0.98936
GO:0010240	plastid pyruvate dehydrogenase complex	10	0	0.01	0.98951
GO:0044444	cytoplasmic part	20062	28	20.56	0.98971
GO:0030874	nucleolar chromatin	18	0	0.02	0.98991
GO:0005731	nucleolus organizer region	18	0	0.02	0.98991
GO:0019773	proteasome core complex, alpha-subunit complex	28	0	0.03	0.9902
GO:0032153	cell division site	7	0	0.01	0.99056
GO:0005640	nuclear outer membrane	7	0	0.01	0.99056
GO:0030666	endocytic vesicle membrane	13	0	0.01	0.99086
GO:0043231	intracellular membrane-bounded organelle	23591	30	24.18	0.99138
GO:0043227	membrane-bounded organelle	23613	30	24.2	0.99142
GO:0000148	1,3-beta-D-glucan synthase complex	29	0	0.03	0.99146
GO:0009783	photosystem II antenna complex	10	0	0.01	0.99159
GO:0031969	chloroplast membrane	410	0	0.42	0.99182
GO:0043229	intracellular organelle	24153	30	24.76	0.99209
GO:0043226	organelle	24178	30	24.78	0.99214
GO:0043660	bacteroid-containing symbiosome	11	0	0.01	0.99226
GO:0043661	peribacteroid membrane	11	0	0.01	0.99226
GO:0043659	symbiosome	11	0	0.01	0.99226
GO:0042170	plastid membrane	487	0	0.5	0.99244
GO:0032301	MutSalpha complex	8	0	0.01	0.99259
GO:0005737	cytoplasm	21691	28	22.23	0.99279
GO:0005839	proteasome core complex	63	0	0.06	0.99388
GO:0030133	transport vesicle	156	0	0.16	0.99416
GO:0031227	intrinsic component of endoplasmic reticulum membrane	92	0	0.09	0.99429
GO:0030176	integral component of endoplasmic reticulum membrane	83	0	0.09	0.99485
GO:0005677	chromatin silencing complex	29	0	0.03	0.99507
GO:0017119	Golgi transport complex	20	0	0.02	0.99517
GO:0044421	extracellular region part	154	0	0.16	0.99538
GO:0008180	COP9 signalosome	26	0	0.03	0.99545
GO:0000930	gamma-tubulin complex	6	0	0.01	0.99581
GO:0044450	microtubule organizing center part	6	0	0.01	0.99581
GO:0030130	clathrin coat of trans-Golgi network vesicle	18	0	0.02	0.99612
GO:0044424	intracellular part	26200	30	26.85	0.99638
GO:0005622	intracellular	26320	30	26.98	0.99654
GO:0019867	outer membrane	251	0	0.26	0.99686
GO:0031968	organelle outer membrane	248	0	0.25	0.99689
GO:0000502	proteasome complex	272	0	0.28	0.99704
GO:0045254	pyruvate dehydrogenase complex	14	0	0.01	0.99779
GO:0034399	nuclear periphery	73	0	0.07	0.9979
GO:0005615	extracellular space	123	0	0.13	0.99791
GO:0010319	stromule	223	0	0.23	0.99851
GO:0044445	cytosolic part	987	0	1.01	0.99856
GO:0044464	cell part	28058	30	28.76	0.99867
GO:0005623	cell	28075	30	28.78	0.99869
GO:0009501	amyloplast	79	0	0.08	0.99888
GO:0033186	CAF-1 complex	6	0	0.01	0.99889
GO:0005794	Golgi apparatus	3411	2	3.5	0.9992
GO:0005802	trans-Golgi network	1000	0	1.02	0.99922
GO:0012510	trans-Golgi network transport vesicle membrane	28	0	0.03	0.99932
GO:0022626	cytosolic ribosome	946	0	0.97	0.99938
GO:0000312	plastid small ribosomal subunit	14	0	0.01	0.99956
GO:0044435	plastid part	4307	11	4.41	0.99985
GO:0044434	chloroplast part	4145	10	4.25	0.99985
GO:0043234	protein complex	3756	11	3.85	0.99988
GO:0031975	envelope	3022	0	3.1	0.99993
GO:0031967	organelle envelope	3011	0	3.09	0.99993
GO:0030658	transport vesicle membrane	59	0	0.06	0.99995
GO:0009526	plastid envelope	2303	0	2.36	0.99995
GO:0009532	plastid stroma	2109	1	2.16	0.99995
GO:0009941	chloroplast envelope	2092	0	2.14	0.99995
GO:0009570	chloroplast stroma	2068	1	2.12	0.99995
GO:0044422	organelle part	11717	12	12.01	0.99996
GO:0044446	intracellular organelle part	11645	12	11.94	0.99996
GO:0012505	endomembrane system	5219	2	5.35	0.99998
GO:0032991	macromolecular complex	5289	11	5.42	0.99999
GO:0031982	vesicle	1500	0	1.54	1
GO:0031988	membrane-bounded vesicle	1470	0	1.51	1
GO:0031410	cytoplasmic vesicle	1465	0	1.5	1
GO:0016023	cytoplasmic membrane-bounded vesicle	1447	0	1.48	1
GO:0044431	Golgi apparatus part	1332	1	1.37	1
GO:0005575	cellular_component	29269	30	30	1
GO:0071010	prespliceosome	7	0	0.01	1
GO:0000792	heterochromatin	16	0	0.02	1
GO:0055035	plastid thylakoid membrane	896	9	0.92	1
GO:0005684	U2-type spliceosomal complex	7	0	0.01	1
GO:0019028	viral capsid	16	0	0.02	1
GO:0097525	spliceosomal snRNP complex	19	0	0.02	1

## Sheet: black-MF
Table S8. GO analyses of DEGs in different modules
GO.ID	Term	Annotated	Significant	Expected	KS
GO:0031409	pigment binding	24	0	0.02	5.7e-15
GO:0061630	ubiquitin protein ligase activity	27	0	0.02	1.6e-12
GO:0016168	chlorophyll binding	92	5	0.08	7.5e-12
GO:0080044	quercetin 7-O-glucosyltransferase activity	86	0	0.08	3.3e-11
GO:0080043	quercetin 3-O-glucosyltransferase activity	75	0	0.07	1.1e-10
GO:0003735	structural constituent of ribosome	712	0	0.65	5.5e-10
GO:0004190	aspartic-type endopeptidase activity	111	0	0.1	9.8e-10
GO:0008137	NADH dehydrogenase (ubiquinone) activity	62	0	0.06	1.5e-08
GO:0031492	nucleosomal DNA binding	14	0	0.01	2.2e-08
GO:0046564	oxalate decarboxylase activity	7	0	0.01	3e-06
GO:0004252	serine-type endopeptidase activity	180	0	0.16	7.3e-06
GO:0004523	RNA-DNA hybrid ribonuclease activity	20	0	0.02	1.1e-05
GO:0019843	rRNA binding	198	0	0.18	2.2e-05
GO:0045158	electron transporter, transferring electrons within cytochrome b6/f complex of photosystem II activity	7	0	0.01	6.2e-05
GO:0046933	proton-transporting ATP synthase activity, rotational mechanism	65	3	0.06	0.00047
GO:0004069	L-aspartate:2-oxoglutarate aminotransferase activity	30	0	0.03	0.00068
GO:0003746	translation elongation factor activity	76	0	0.07	0.00098
GO:0046961	proton-transporting ATPase activity, rotational mechanism	69	2	0.06	0.00137
GO:0045156	electron transporter, transferring electrons within the cyclic electron transport pathway of photosynthesis activity	20	5	0.02	0.00153
GO:0004439	phosphatidylinositol-4,5-bisphosphate 5-phosphatase activity	34	0	0.03	0.00214
GO:0033855	nicotianamine aminotransferase activity	10	0	0.01	0.00243
GO:0080108	S-alkylthiohydroximate lyase activity	10	0	0.01	0.00243
GO:0004857	enzyme inhibitor activity	222	0	0.2	0.0031
GO:0004121	cystathionine beta-lyase activity	15	0	0.01	0.00485
GO:0016929	SUMO-specific protease activity	8	0	0.01	0.00824
GO:0030145	manganese ion binding	72	0	0.07	0.00845
GO:0008028	monocarboxylic acid transmembrane transporter activity	48	0	0.04	0.00874
GO:0050366	tyramine N-feruloyltransferase activity	6	0	0.01	0.01019
GO:0061135	endopeptidase regulator activity	46	0	0.04	0.01115
GO:0004866	endopeptidase inhibitor activity	46	0	0.04	0.01115
GO:0003995	acyl-CoA dehydrogenase activity	22	0	0.02	0.01282
GO:0008519	ammonium transmembrane transporter activity	10	0	0.01	0.01284
GO:0008375	acetylglucosaminyltransferase activity	47	0	0.04	0.01311
GO:0015563	uptake transmembrane transporter activity	16	0	0.01	0.0137
GO:0061134	peptidase regulator activity	47	0	0.04	0.01394
GO:0030414	peptidase inhibitor activity	47	0	0.04	0.01394
GO:0046910	pectinesterase inhibitor activity	6	0	0.01	0.014
GO:0004448	isocitrate dehydrogenase activity	15	0	0.01	0.01439
GO:0003872	6-phosphofructokinase activity	20	0	0.02	0.01526
GO:0050362	L-tryptophan:2-oxoglutarate aminotransferase activity	16	0	0.01	0.01541
GO:0004838	L-tyrosine:2-oxoglutarate aminotransferase activity	16	0	0.01	0.01541
GO:0016854	racemase and epimerase activity	89	0	0.08	0.01558
GO:0050378	UDP-glucuronate 4-epimerase activity	9	0	0.01	0.0168
GO:0015370	solute:sodium symporter activity	16	0	0.01	0.01717
GO:0004165	dodecenoyl-CoA delta-isomerase activity	14	0	0.01	0.01758
GO:0048038	quinone binding	48	0	0.04	0.01834
GO:0004476	mannose-6-phosphate isomerase activity	8	0	0.01	0.01911
GO:0000030	mannosyltransferase activity	46	0	0.04	0.02015
GO:0031386	protein tag	7	0	0.01	0.02082
GO:0045330	aspartyl esterase activity	48	0	0.04	0.02083
GO:0080004	thalian-diol desaturase activity	6	0	0.01	0.02101
GO:0004112	cyclic-nucleotide phosphodiesterase activity	6	0	0.01	0.02446
GO:0019948	SUMO activating enzyme activity	10	0	0.01	0.02446
GO:0004751	ribose-5-phosphate isomerase activity	7	0	0.01	0.02509
GO:0005544	calcium-dependent phospholipid binding	30	0	0.03	0.02528
GO:0031369	translation initiation factor binding	8	0	0.01	0.02609
GO:0005343	organic acid:sodium symporter activity	15	0	0.01	0.0264
GO:0015125	bile acid transmembrane transporter activity	15	0	0.01	0.0264
GO:0008508	bile acid:sodium symporter activity	15	0	0.01	0.0264
GO:0004672	protein kinase activity	2299	0	2.08	0.02741
GO:0080138	borate uptake transmembrane transporter activity	12	0	0.01	0.02756
GO:0015115	silicate transmembrane transporter activity	12	0	0.01	0.02756
GO:0015205	nucleobase transmembrane transporter activity	38	0	0.03	0.02829
GO:0004337	geranyltranstransferase activity	18	0	0.02	0.02882
GO:0008443	phosphofructokinase activity	23	0	0.02	0.03044
GO:0004839	ubiquitin activating enzyme activity	8	0	0.01	0.03185
GO:0050833	pyruvate transmembrane transporter activity	13	0	0.01	0.03208
GO:0080130	L-phenylalanine:2-oxoglutarate aminotransferase activity	27	0	0.02	0.03213
GO:0004004	ATP-dependent RNA helicase activity	19	0	0.02	0.03331
GO:0004673	protein histidine kinase activity	63	0	0.06	0.03416
GO:0016775	phosphotransferase activity, nitrogenous group as acceptor	63	0	0.06	0.03416
GO:0050552	(4S)-limonene synthase activity	7	0	0.01	0.0342
GO:0015081	sodium ion transmembrane transporter activity	52	0	0.05	0.03469
GO:0004674	protein serine/threonine kinase activity	1733	0	1.57	0.03512
GO:0000293	ferric-chelate reductase activity	19	0	0.02	0.03522
GO:0016723	oxidoreductase activity, oxidizing metal ions, NAD or NADP as acceptor	19	0	0.02	0.03522
GO:0000155	phosphorelay sensor kinase activity	53	0	0.05	0.03549
GO:0008121	ubiquinol-cytochrome-c reductase activity	37	0	0.03	0.03549
GO:0016681	oxidoreductase activity, acting on diphenols and related substances as donors, cytochrome as acceptor	37	0	0.03	0.03549
GO:0008186	RNA-dependent ATPase activity	21	0	0.02	0.03571
GO:0003713	transcription coactivator activity	53	0	0.05	0.03597
GO:0009011	starch synthase activity	25	0	0.02	0.03654
GO:0016857	racemase and epimerase activity, acting on carbohydrates and derivatives	70	0	0.06	0.03819
GO:0010297	heteropolysaccharide binding	13	0	0.01	0.03909
GO:0005345	purine nucleobase transmembrane transporter activity	36	0	0.03	0.03911
GO:0030246	carbohydrate binding	401	0	0.36	0.03993
GO:0004568	chitinase activity	59	0	0.05	0.04015
GO:0004664	prephenate dehydratase activity	8	0	0.01	0.04034
GO:0047769	arogenate dehydratase activity	8	0	0.01	0.04034
GO:0016725	oxidoreductase activity, acting on CH or CH2 groups	20	0	0.02	0.04072
GO:0016682	oxidoreductase activity, acting on diphenols and related substances as donors, oxygen as acceptor	93	0	0.08	0.04074
GO:0051539	4 iron, 4 sulfur cluster binding	81	0	0.07	0.04078
GO:0015101	organic cation transmembrane transporter activity	39	0	0.04	0.04097
GO:0031956	medium-chain fatty acid-CoA ligase activity	6	0	0.01	0.04348
GO:0004449	isocitrate dehydrogenase (NAD+) activity	8	0	0.01	0.04352
GO:0046982	protein heterodimerization activity	391	0	0.35	0.04401
GO:0070529	L-tryptophan aminotransferase activity	19	0	0.02	0.04523
GO:0070547	L-tyrosine aminotransferase activity	19	0	0.02	0.04523
GO:0018812	3-hydroxyacyl-CoA dehydratase activity	11	0	0.01	0.04656
GO:0016856	racemase and epimerase activity, acting on hydroxy acids and derivatives	11	0	0.01	0.04656
GO:0008692	3-hydroxybutyryl-CoA epimerase activity	11	0	0.01	0.04656
GO:0000254	C-4 methylsterol oxidase activity	9	0	0.01	0.0472
GO:0016679	oxidoreductase activity, acting on diphenols and related substances as donors	130	0	0.12	0.04851
GO:0004714	transmembrane receptor protein tyrosine kinase activity	18	0	0.02	0.05035
GO:0032549	ribonucleoside binding	4194	5	3.8	0.05122
GO:0008442	3-hydroxyisobutyrate dehydrogenase activity	9	0	0.01	0.05123
GO:0004457	lactate dehydrogenase activity	8	0	0.01	0.0516
GO:0001882	nucleoside binding	4196	5	3.8	0.05201
GO:0052592	oxidoreductase activity, acting on CH or CH2 groups, with an iron-sulfur protein as acceptor	10	0	0.01	0.05332
GO:0019863	IgE binding	37	0	0.03	0.05405
GO:0031516	far-red light photoreceptor activity	8	0	0.01	0.05425
GO:0016861	intramolecular oxidoreductase activity, interconverting aldoses and ketoses	41	0	0.04	0.0548
GO:0015296	anion:cation symporter activity	56	0	0.05	0.05679
GO:0008641	small protein activating enzyme activity	35	0	0.03	0.05872
GO:0015925	galactosidase activity	76	0	0.07	0.06017
GO:0004450	isocitrate dehydrogenase (NADP+) activity	7	0	0.01	0.06055
GO:0034593	phosphatidylinositol bisphosphate phosphatase activity	45	0	0.04	0.06108
GO:0016722	oxidoreductase activity, oxidizing metal ions	25	0	0.02	0.06156
GO:0015232	heme transporter activity	6	0	0.01	0.0618
GO:0070546	L-phenylalanine aminotransferase activity	30	0	0.03	0.06199
GO:0008756	o-succinylbenzoate-CoA ligase activity	17	0	0.02	0.06214
GO:0016860	intramolecular oxidoreductase activity	113	0	0.1	0.06229
GO:0000989	transcription factor binding transcription factor activity	130	0	0.12	0.06246
GO:0016767	geranylgeranyl-diphosphate geranylgeranyltransferase activity	6	0	0.01	0.06263
GO:0016894	endonuclease activity, active with either ribo- or deoxyribonucleic acids and producing 3'-phosphomonoesters	14	0	0.01	0.0627
GO:0050113	inositol oxygenase activity	6	0	0.01	0.0629
GO:0051507	beta-sitosterol UDP-glucosyltransferase activity	12	0	0.01	0.0643
GO:0016906	sterol 3-beta-glucosyltransferase activity	12	0	0.01	0.0643
GO:0032555	purine ribonucleotide binding	4182	5	3.79	0.06451
GO:0031543	peptidyl-proline dioxygenase activity	18	0	0.02	0.06452
GO:0031545	peptidyl-proline 4-dioxygenase activity	18	0	0.02	0.06452
GO:0004656	procollagen-proline 4-dioxygenase activity	18	0	0.02	0.06452
GO:0019798	procollagen-proline dioxygenase activity	18	0	0.02	0.06452
GO:0005509	calcium ion binding	468	0	0.42	0.06462
GO:0015035	protein disulfide oxidoreductase activity	106	0	0.1	0.06515
GO:0030515	snoRNA binding	6	0	0.01	0.06618
GO:0047251	thiohydroximate beta-D-glucosyltransferase activity	17	0	0.02	0.06628
GO:0015168	glycerol transmembrane transporter activity	13	0	0.01	0.06667
GO:0005460	UDP-glucose transmembrane transporter activity	44	0	0.04	0.06675
GO:0004045	aminoacyl-tRNA hydrolase activity	7	0	0.01	0.067
GO:0008270	zinc ion binding	1647	0	1.49	0.0672
GO:0097367	carbohydrate derivative binding	4335	5	3.93	0.0681
GO:0001883	purine nucleoside binding	4180	5	3.79	0.06874
GO:0032550	purine ribonucleoside binding	4180	5	3.79	0.06874
GO:0005199	structural constituent of cell wall	58	0	0.05	0.06917
GO:0017076	purine nucleotide binding	4252	5	3.85	0.07
GO:0004616	phosphogluconate dehydrogenase (decarboxylating) activity	21	0	0.02	0.07084
GO:0004034	aldose 1-epimerase activity	17	0	0.02	0.07093
GO:0003724	RNA helicase activity	54	0	0.05	0.0718
GO:0016780	phosphotransferase activity, for other substituted phosphate groups	22	0	0.02	0.07318
GO:0005459	UDP-galactose transmembrane transporter activity	43	0	0.04	0.07329
GO:0015203	polyamine transmembrane transporter activity	15	0	0.01	0.07371
GO:0003997	acyl-CoA oxidase activity	15	0	0.01	0.07391
GO:0042409	caffeoyl-CoA O-methyltransferase activity	12	0	0.01	0.074
GO:0032553	ribonucleotide binding	4271	5	3.87	0.07681
GO:0005097	Rab GTPase activator activity	18	0	0.02	0.07785
GO:0043813	phosphatidylinositol-3,5-bisphosphate 5-phosphatase activity	13	0	0.01	0.0779
GO:0046872	metal ion binding	5045	10	4.57	0.07848
GO:0016413	O-acetyltransferase activity	33	0	0.03	0.07865
GO:0047635	alanine-oxo-acid transaminase activity	26	0	0.02	0.07881
GO:0004021	L-alanine:2-oxoglutarate aminotransferase activity	26	0	0.02	0.07881
GO:0043021	ribonucleoprotein complex binding	36	0	0.03	0.07889
GO:0015165	pyrimidine nucleotide-sugar transmembrane transporter activity	62	0	0.06	0.0793
GO:0050660	flavin adenine dinucleotide binding	222	0	0.2	0.08116
GO:0003964	RNA-directed DNA polymerase activity	108	0	0.1	0.08286
GO:0035639	purine ribonucleoside triphosphate binding	4050	5	3.67	0.08425
GO:0016731	oxidoreductase activity, acting on iron-sulfur proteins as donors, NAD or NADP as acceptor	9	0	0.01	0.08429
GO:0016863	intramolecular oxidoreductase activity, transposing C=C bonds	22	0	0.02	0.08441
GO:0045703	ketoreductase activity	6	0	0.01	0.08472
GO:0018454	acetoacetyl-CoA reductase activity	6	0	0.01	0.08472
GO:0043022	ribosome binding	24	0	0.02	0.08487
GO:0052744	phosphatidylinositol monophosphate phosphatase activity	11	0	0.01	0.08747
GO:0052658	inositol-1,4,5-trisphosphate 5-phosphatase activity	16	0	0.01	0.08891
GO:0034485	phosphatidylinositol-3,4,5-trisphosphate 5-phosphatase activity	16	0	0.01	0.08891
GO:0043023	ribosomal large subunit binding	9	0	0.01	0.08951
GO:0003862	3-isopropylmalate dehydrogenase activity	6	0	0.01	0.09108
GO:0000988	protein binding transcription factor activity	154	0	0.14	0.0921
GO:0004311	farnesyltranstransferase activity	22	0	0.02	0.09259
GO:0004161	dimethylallyltranstransferase activity	22	0	0.02	0.09259
GO:0004661	protein geranylgeranyltransferase activity	8	0	0.01	0.09307
GO:0004089	carbonate dehydratase activity	34	0	0.03	0.09368
GO:0052640	salicylic acid glucosyltransferase (glucoside-forming) activity	18	0	0.02	0.09383
GO:0052641	benzoic acid glucosyltransferase activity	18	0	0.02	0.09383
GO:0052639	salicylic acid glucosyltransferase (ester-forming) activity	18	0	0.02	0.09383
GO:0001076	RNA polymerase II transcription factor binding transcription factor activity	27	0	0.02	0.09406
GO:0004564	beta-fructofuranosidase activity	31	0	0.03	0.09507
GO:0003984	acetolactate synthase activity	8	0	0.01	0.09537
GO:0034062	RNA polymerase activity	136	1	0.12	0.09623
GO:0019172	glyoxalase III activity	6	0	0.01	0.09716
GO:0008843	endochitinase activity	11	0	0.01	0.09797
GO:0045289	luciferin monooxygenase activity	10	0	0.01	0.09989
GO:0047077	Photinus-luciferin 4-monooxygenase (ATP-hydrolyzing) activity	10	0	0.01	0.09989
GO:0016801	hydrolase activity, acting on ether bonds	13	0	0.01	0.10173
GO:0004097	catechol oxidase activity	6	0	0.01	0.1024
GO:0016412	serine O-acyltransferase activity	8	0	0.01	0.10479
GO:0009001	serine O-acetyltransferase activity	8	0	0.01	0.10479
GO:0030554	adenyl nucleotide binding	3793	5	3.44	0.1059
GO:0020037	heme binding	521	1	0.47	0.10592
GO:0008526	phosphatidylinositol transporter activity	14	0	0.01	0.10646
GO:0043169	cation binding	5176	10	4.69	0.10653
GO:0004557	alpha-galactosidase activity	7	0	0.01	0.10757
GO:0034594	phosphatidylinositol trisphosphate phosphatase activity	18	0	0.02	0.10767
GO:0043167	ion binding	9596	15	8.7	0.10853
GO:0000149	SNARE binding	11	0	0.01	0.10931
GO:0016297	acyl-[acyl-carrier-protein] hydrolase activity	9	0	0.01	0.10975
GO:0016627	oxidoreductase activity, acting on the CH-CH group of donors	558	0	0.51	0.11026
GO:0036080	purine nucleotide-sugar transmembrane transporter activity	31	0	0.03	0.11036
GO:0005457	GDP-fucose transmembrane transporter activity	31	0	0.03	0.11036
GO:0032559	adenyl ribonucleotide binding	3727	5	3.38	0.1111
GO:0015166	polyol transmembrane transporter activity	41	0	0.04	0.11178
GO:0016769	transferase activity, transferring nitrogenous groups	160	0	0.14	0.112
GO:0008483	transaminase activity	160	0	0.14	0.112
GO:0004713	protein tyrosine kinase activity	257	0	0.23	0.11238
GO:0031517	red light photoreceptor activity	6	0	0.01	0.11242
GO:0016799	hydrolase activity, hydrolyzing N-glycosyl compounds	40	0	0.04	0.11303
GO:0004575	sucrose alpha-glucosidase activity	29	0	0.03	0.11389
GO:0070704	sterol desaturase activity	6	0	0.01	0.11525
GO:0004412	homoserine dehydrogenase activity	8	0	0.01	0.116
GO:0019840	isoprenoid binding	39	0	0.04	0.11605
GO:0009884	cytokinin receptor activity	12	0	0.01	0.11618
GO:0004609	phosphatidylserine decarboxylase activity	6	0	0.01	0.11794
GO:0009883	red or far-red light photoreceptor activity	10	0	0.01	0.11817
GO:0008020	G-protein coupled photoreceptor activity	10	0	0.01	0.11817
GO:0000150	recombinase activity	6	0	0.01	0.11917
GO:0003712	transcription cofactor activity	125	0	0.11	0.1196
GO:0043168	anion binding	5335	5	4.83	0.12048
GO:0047372	acylglycerol lipase activity	14	0	0.01	0.12083
GO:0003960	NADPH:quinone reductase activity	7	0	0.01	0.12091
GO:0046030	inositol trisphosphate phosphatase activity	22	0	0.02	0.12309
GO:0004869	cysteine-type endopeptidase inhibitor activity	19	0	0.02	0.12316
GO:0004324	ferredoxin-NADP+ reductase activity	7	0	0.01	0.12345
GO:0009885	transmembrane histidine kinase cytokinin receptor activity	10	0	0.01	0.12516
GO:0019955	cytokine binding	10	0	0.01	0.12516
GO:0009784	transmembrane receptor histidine kinase activity	10	0	0.01	0.12516
GO:0005034	osmosensor activity	10	0	0.01	0.12516
GO:0017150	tRNA dihydrouridine synthase activity	9	0	0.01	0.1254
GO:0003899	DNA-directed RNA polymerase activity	128	1	0.12	0.12576
GO:0003987	acetate-CoA ligase activity	33	0	0.03	0.12636
GO:0016892	endoribonuclease activity, producing 3'-phosphomonoesters	13	0	0.01	0.12739
GO:0015421	oligopeptide-transporting ATPase activity	6	0	0.01	0.12759
GO:0035673	oligopeptide transmembrane transporter activity	6	0	0.01	0.12759
GO:0046429	4-hydroxy-3-methylbut-2-en-1-yl diphosphate synthase activity	7	0	0.01	0.1285
GO:0008835	diaminohydroxyphosphoribosylaminopyrimidine deaminase activity	6	0	0.01	0.12927
GO:0005536	glucose binding	6	0	0.01	0.13094
GO:0005537	mannose binding	6	0	0.01	0.13094
GO:0004300	enoyl-CoA hydratase activity	18	0	0.02	0.13235
GO:0008792	arginine decarboxylase activity	6	0	0.01	0.13414
GO:0004659	prenyltransferase activity	60	0	0.05	0.13533
GO:0004647	phosphoserine phosphatase activity	6	0	0.01	0.13538
GO:0008395	steroid hydroxylase activity	48	0	0.04	0.1357
GO:0047334	diphosphate-fructose-6-phosphate 1-phosphotransferase activity	8	0	0.01	0.13602
GO:0004930	G-protein coupled receptor activity	29	0	0.03	0.13611
GO:0016711	flavonoid 3'-monooxygenase activity	75	0	0.07	0.13755
GO:0004104	cholinesterase activity	14	0	0.01	0.13776
GO:0005338	nucleotide-sugar transmembrane transporter activity	91	0	0.08	0.13788
GO:0019212	phosphatase inhibitor activity	24	0	0.02	0.13925
GO:0004864	protein phosphatase inhibitor activity	24	0	0.02	0.13925
GO:0016773	phosphotransferase activity, alcohol group as acceptor	2647	0	2.4	0.14038
GO:0016832	aldehyde-lyase activity	39	0	0.04	0.14197
GO:0033843	xyloglucan 6-xylosyltransferase activity	7	0	0.01	0.14322
GO:0071949	FAD binding	10	0	0.01	0.14411
GO:0008301	DNA binding, bending	8	0	0.01	0.14528
GO:0033770	2-hydroxyisoflavanone synthase activity	6	0	0.01	0.14565
GO:0004420	hydroxymethylglutaryl-CoA reductase (NADPH) activity	6	0	0.01	0.14621
GO:0047134	protein-disulfide reductase activity	8	0	0.01	0.14722
GO:0004133	glycogen debranching enzyme activity	12	0	0.01	0.14783
GO:0052692	raffinose alpha-galactosidase activity	6	0	0.01	0.14793
GO:0008318	protein prenyltransferase activity	11	0	0.01	0.1487
GO:0015440	peptide-transporting ATPase activity	7	0	0.01	0.14916
GO:0004831	tyrosine-tRNA ligase activity	8	0	0.01	0.14921
GO:0004514	nicotinate-nucleotide diphosphorylase (carboxylating) activity	8	0	0.01	0.14922
GO:0004817	cysteine-tRNA ligase activity	7	0	0.01	0.14966
GO:0008113	peptide-methionine (S)-S-oxide reductase activity	19	0	0.02	0.15128
GO:0015288	porin activity	25	0	0.02	0.15138
GO:0022829	wide pore channel activity	25	0	0.02	0.15138
GO:0004335	galactokinase activity	17	0	0.02	0.15155
GO:0016984	ribulose-bisphosphate carboxylase activity	10	2	0.01	0.15302
GO:0005524	ATP binding	3599	5	3.26	0.15309
GO:0004888	transmembrane signaling receptor activity	236	0	0.21	0.15311
GO:0004737	pyruvate decarboxylase activity	8	0	0.01	0.15355
GO:0000049	tRNA binding	32	0	0.03	0.15379
GO:0015036	disulfide oxidoreductase activity	125	0	0.11	0.1543
GO:0033926	glycopeptide alpha-N-acetylgalactosaminidase activity	17	0	0.02	0.15521
GO:0052745	inositol phosphate phosphatase activity	39	0	0.04	0.15639
GO:0004340	glucokinase activity	13	0	0.01	0.15764
GO:0008970	phosphatidylcholine 1-acylhydrolase activity	19	0	0.02	0.15778
GO:0008235	metalloexopeptidase activity	22	0	0.02	0.15885
GO:0009922	fatty acid elongase activity	26	0	0.02	0.15989
GO:0015369	calcium:proton antiporter activity	12	0	0.01	0.16066
GO:0008794	arsenate reductase (glutaredoxin) activity	8	0	0.01	0.1624
GO:0030611	arsenate reductase activity	8	0	0.01	0.1624
GO:0030613	oxidoreductase activity, acting on phosphorus or arsenic in donors	8	0	0.01	0.1624
GO:0030614	oxidoreductase activity, acting on phosphorus or arsenic in donors, disulfide as acceptor	8	0	0.01	0.1624
GO:0015385	sodium:proton antiporter activity	28	0	0.03	0.16391
GO:0004134	4-alpha-glucanotransferase activity	6	0	0.01	0.16488
GO:0004654	polyribonucleotide nucleotidyltransferase activity	6	0	0.01	0.16502
GO:0015204	urea transmembrane transporter activity	32	0	0.03	0.16625
GO:0050551	myrcene synthase activity	32	0	0.03	0.16841
GO:0003840	gamma-glutamyltransferase activity	7	0	0.01	0.16881
GO:0010331	gibberellin binding	10	0	0.01	0.16925
GO:0034387	4-aminobutyrate:pyruvate transaminase activity	9	0	0.01	0.17055
GO:0000822	inositol hexakisphosphate binding	14	0	0.01	0.17057
GO:0047434	indolepyruvate decarboxylase activity	15	0	0.01	0.17227
GO:0008417	fucosyltransferase activity	6	0	0.01	0.17258
GO:0046920	alpha-(1->3)-fucosyltransferase activity	6	0	0.01	0.17258
GO:0019200	carbohydrate kinase activity	86	0	0.08	0.17289
GO:0004031	aldehyde oxidase activity	12	0	0.01	0.17308
GO:0046906	tetrapyrrole binding	637	6	0.58	0.17393
GO:0004177	aminopeptidase activity	42	0	0.04	0.1756
GO:0019187	beta-1,4-mannosyltransferase activity	33	0	0.03	0.17621
GO:0051753	mannan synthase activity	33	0	0.03	0.17621
GO:0004148	dihydrolipoyl dehydrogenase activity	9	0	0.01	0.17654
GO:0016763	transferase activity, transferring pentosyl groups	111	0	0.1	0.17793
GO:0010487	thermospermine synthase activity	10	0	0.01	0.17949
GO:0008312	7S RNA binding	19	0	0.02	0.18177
GO:0004462	lactoylglutathione lyase activity	17	0	0.02	0.18208
GO:0019210	kinase inhibitor activity	20	0	0.02	0.18309
GO:0015450	P-P-bond-hydrolysis-driven protein transmembrane transporter activity	58	0	0.05	0.18346
GO:0004825	methionine-tRNA ligase activity	10	0	0.01	0.18496
GO:0015377	cation:chloride symporter activity	7	0	0.01	0.18668
GO:0015379	potassium:chloride symporter activity	7	0	0.01	0.18668
GO:0008511	sodium:potassium:chloride symporter activity	7	0	0.01	0.18668
GO:0060089	molecular transducer activity	954	0	0.86	0.18693
GO:0004871	signal transducer activity	954	0	0.86	0.18693
GO:0004536	deoxyribonuclease activity	32	0	0.03	0.18694
GO:0008601	protein phosphatase type 2A regulator activity	36	0	0.03	0.18714
GO:0044822	poly(A) RNA binding	181	0	0.16	0.1874
GO:0003867	4-aminobutyrate transaminase activity	13	0	0.01	0.18772
GO:0015929	hexosaminidase activity	20	0	0.02	0.19059
GO:0004650	polygalacturonase activity	75	0	0.07	0.19256
GO:0004565	beta-galactosidase activity	69	0	0.06	0.19272
GO:0080122	AMP transmembrane transporter activity	12	0	0.01	0.1928
GO:0048037	cofactor binding	1028	0	0.93	0.19484
GO:0004849	uridine kinase activity	25	0	0.02	0.19563
GO:0004832	valine-tRNA ligase activity	8	0	0.01	0.19654
GO:0080131	hydroxyjasmonate sulfotransferase activity	7	0	0.01	0.19756
GO:0080066	3-methylthiopropyl-desulfoglucosinolate sulfotransferase activity	7	0	0.01	0.19756
GO:0080067	4-methylthiobutyl-desulfoglucosinolate sulfotransferase activity	7	0	0.01	0.19756
GO:0080068	5-methylthiopentyl-desulfoglucosinolate sulfotransferase activity	7	0	0.01	0.19756
GO:0080069	7-methylthioheptyl-desulfoglucosinolate sulfotransferase activity	7	0	0.01	0.19756
GO:0080070	8-methylthiooctyl-desulfoglucosinolate sulfotransferase activity	7	0	0.01	0.19756
GO:0080071	indol-3-yl-methyl-desulfoglucosinolate sulfotransferase activity	7	0	0.01	0.19756
GO:0050284	sinapate 1-glucosyltransferase activity	14	0	0.01	0.19803
GO:0016730	oxidoreductase activity, acting on iron-sulfur proteins as donors	11	0	0.01	0.19909
GO:0004860	protein kinase inhibitor activity	19	0	0.02	0.19933
GO:0004367	glycerol-3-phosphate dehydrogenase [NAD+] activity	9	0	0.01	0.20006
GO:0004576	oligosaccharyl transferase activity	32	0	0.03	0.20228
GO:0010427	abscisic acid binding	27	0	0.02	0.20904
GO:0080002	UDP-glucose:4-aminobenzoate acylglucosyltransferase activity	21	0	0.02	0.20962
GO:0001104	RNA polymerase II transcription cofactor activity	25	0	0.02	0.21024
GO:0005354	galactose transmembrane transporter activity	7	0	0.01	0.21061
GO:0004806	triglyceride lipase activity	49	0	0.04	0.21095
GO:0009702	L-arabinokinase activity	13	0	0.01	0.21105
GO:0050662	coenzyme binding	732	0	0.66	0.21279
GO:0005046	KDEL sequence binding	24	0	0.02	0.21334
GO:0004563	beta-N-acetylhexosaminidase activity	12	0	0.01	0.21375
GO:0004766	spermidine synthase activity	15	0	0.01	0.21442
GO:0016768	spermine synthase activity	15	0	0.01	0.21442
GO:0003905	alkylbase DNA N-glycosylase activity	8	0	0.01	0.21518
GO:0016758	transferase activity, transferring hexosyl groups	792	0	0.72	0.21528
GO:0046790	virion binding	9	0	0.01	0.21601
GO:0004733	pyridoxamine-phosphate oxidase activity	9	0	0.01	0.2165
GO:0030291	protein serine/threonine kinase inhibitor activity	18	0	0.02	0.217
GO:0004807	triose-phosphate isomerase activity	8	0	0.01	0.21757
GO:0008097	5S rRNA binding	33	0	0.03	0.21818
GO:0004867	serine-type endopeptidase inhibitor activity	29	0	0.03	0.21926
GO:0004748	ribonucleoside-diphosphate reductase activity, thioredoxin disulfide as acceptor	7	0	0.01	0.21997
GO:0016728	oxidoreductase activity, acting on CH or CH2 groups, disulfide as acceptor	7	0	0.01	0.21997
GO:0010348	lithium:proton antiporter activity	6	0	0.01	0.22022
GO:0005484	SNAP receptor activity	65	0	0.06	0.22077
GO:0016882	cyclo-ligase activity	15	0	0.01	0.22103
GO:0052667	phosphomethylethanolamine N-methyltransferase activity	7	0	0.01	0.22107
GO:0000234	phosphoethanolamine N-methyltransferase activity	7	0	0.01	0.22107
GO:0004047	aminomethyltransferase activity	6	0	0.01	0.22277
GO:0003729	mRNA binding	180	0	0.16	0.22332
GO:0010309	acireductone dioxygenase [iron(II)-requiring] activity	6	0	0.01	0.22406
GO:0034212	peptide N-acetyltransferase activity	8	0	0.01	0.22521
GO:0004596	peptide alpha-N-acetyltransferase activity	8	0	0.01	0.22521
GO:0045552	dihydrokaempferol 4-reductase activity	14	0	0.01	0.2266
GO:0003861	3-isopropylmalate dehydratase activity	6	0	0.01	0.22919
GO:0008426	protein kinase C inhibitor activity	8	0	0.01	0.22939
GO:0008374	O-acyltransferase activity	140	0	0.13	0.23022
GO:0004816	asparagine-tRNA ligase activity	6	0	0.01	0.23031
GO:0004795	threonine synthase activity	6	0	0.01	0.2304
GO:0046923	ER retention sequence binding	31	0	0.03	0.23119
GO:0050213	progesterone 5-alpha-reductase activity	7	0	0.01	0.23121
GO:0008172	S-methyltransferase activity	20	0	0.02	0.23136
GO:0016530	metallochaperone activity	16	0	0.01	0.23161
GO:0018488	aryl-aldehyde oxidase activity	10	0	0.01	0.23188
GO:0050062	long-chain-fatty-acyl-CoA reductase activity	37	0	0.03	0.23272
GO:0004049	anthranilate synthase activity	10	0	0.01	0.23416
GO:0009916	alternative oxidase activity	8	0	0.01	0.23461
GO:0016831	carboxy-lyase activity	175	2	0.16	0.23662
GO:0016798	hydrolase activity, acting on glycosyl bonds	823	0	0.75	0.23672
GO:0003680	AT DNA binding	21	0	0.02	0.23743
GO:0046820	4-amino-4-deoxychorismate synthase activity	6	0	0.01	0.23746
GO:0005483	soluble NSF attachment protein activity	6	0	0.01	0.23903
GO:0052716	hydroquinone:oxygen oxidoreductase activity	42	0	0.04	0.23958
GO:0050486	intramolecular transferase activity, transferring hydroxy groups	8	0	0.01	0.24099
GO:0042887	amide transmembrane transporter activity	100	0	0.09	0.2412
GO:0005092	GDP-dissociation inhibitor activity	14	0	0.01	0.24141
GO:0016830	carbon-carbon lyase activity	276	2	0.25	0.2415
GO:0080019	fatty-acyl-CoA reductase (alcohol-forming) activity	49	0	0.04	0.24404
GO:0003756	protein disulfide isomerase activity	44	0	0.04	0.24409
GO:0016864	intramolecular oxidoreductase activity, transposing S-S bonds	44	0	0.04	0.24409
GO:0043733	DNA-3-methylbase glycosylase activity	7	0	0.01	0.2442
GO:0008725	DNA-3-methyladenine glycosylase activity	7	0	0.01	0.2442
GO:0034768	(E)-beta-ocimene synthase activity	29	0	0.03	0.24429
GO:0017169	CDP-alcohol phosphatidyltransferase activity	14	0	0.01	0.24459
GO:0008934	inositol monophosphate 1-phosphatase activity	10	0	0.01	0.24606
GO:0016207	4-coumarate-CoA ligase activity	21	0	0.02	0.24742
GO:0008146	sulfotransferase activity	16	0	0.01	0.24755
GO:0008477	purine nucleosidase activity	7	0	0.01	0.24981
GO:0005385	zinc ion transmembrane transporter activity	23	0	0.02	0.25085
GO:0003871	5-methyltetrahydropteroyltriglutamate-homocysteine S-methyltransferase activity	13	0	0.01	0.25115
GO:0008705	methionine synthase activity	13	0	0.01	0.25115
GO:0042084	5-methyltetrahydrofolate-dependent methyltransferase activity	13	0	0.01	0.25115
GO:0042085	5-methyltetrahydropteroyltri-L-glutamate-dependent methyltransferase activity	13	0	0.01	0.25115
GO:0004805	trehalose-phosphatase activity	45	0	0.04	0.25218
GO:0046593	mandelonitrile lyase activity	20	0	0.02	0.25243
GO:0003924	GTPase activity	310	0	0.28	0.25553
GO:0005525	GTP binding	481	0	0.44	0.25583
GO:0032561	guanyl ribonucleotide binding	485	0	0.44	0.25715
GO:0010293	abscisic aldehyde oxidase activity	8	0	0.01	0.25741
GO:0050302	indole-3-acetaldehyde oxidase activity	8	0	0.01	0.25741
GO:0052638	indole-3-butyrate beta-glucosyltransferase activity	22	0	0.02	0.25766
GO:0051766	inositol trisphosphate kinase activity	13	0	0.01	0.25948
GO:0016151	nickel cation binding	9	0	0.01	0.26242
GO:0045735	nutrient reservoir activity	69	0	0.06	0.26257
GO:0004560	alpha-L-fucosidase activity	19	0	0.02	0.26434
GO:0015928	fucosidase activity	19	0	0.02	0.26434
GO:0033897	ribonuclease T2 activity	8	0	0.01	0.26593
GO:0034432	bis(5'-adenosyl)-pentaphosphatase activity	15	0	0.01	0.26629
GO:0010294	abscisic acid glucosyltransferase activity	37	0	0.03	0.26758
GO:0004781	sulfate adenylyltransferase (ATP) activity	10	0	0.01	0.2683
GO:0004779	sulfate adenylyltransferase activity	10	0	0.01	0.2683
GO:0070290	N-acylphosphatidylethanolamine-specific phospholipase D activity	21	0	0.02	0.26898
GO:0009927	histidine phosphotransfer kinase activity	23	0	0.02	0.26921
GO:0080045	quercetin 3'-O-glucosyltransferase activity	9	0	0.01	0.26939
GO:0016886	ligase activity, forming phosphoric ester bonds	10	0	0.01	0.2694
GO:0000166	nucleotide binding	5814	5	5.27	0.26978
GO:1901265	nucleoside phosphate binding	5814	5	5.27	0.26978
GO:0047268	galactinol-raffinose galactosyltransferase activity	12	0	0.01	0.26993
GO:0003959	NADPH dehydrogenase activity	20	0	0.02	0.27161
GO:0042162	telomeric DNA binding	56	0	0.05	0.27177
GO:0004333	fumarate hydratase activity	6	0	0.01	0.27316
GO:0048027	mRNA 5'-UTR binding	14	0	0.01	0.2735
GO:0008026	ATP-dependent helicase activity	294	0	0.27	0.27535
GO:0070035	purine NTP-dependent helicase activity	294	0	0.27	0.27535
GO:0003846	2-acylglycerol O-acyltransferase activity	9	0	0.01	0.2754
GO:0019206	nucleoside kinase activity	38	0	0.03	0.27615
GO:0005451	monovalent cation:proton antiporter activity	41	0	0.04	0.27618
GO:0019205	nucleobase-containing compound kinase activity	85	0	0.08	0.27774
GO:0008447	L-ascorbate oxidase activity	32	0	0.03	0.28106
GO:0015078	hydrogen ion transmembrane transporter activity	342	3	0.31	0.28113
GO:0003857	3-hydroxyacyl-CoA dehydrogenase activity	12	0	0.01	0.28231
GO:0016210	naringenin-chalcone synthase activity	8	0	0.01	0.28431
GO:0035671	enone reductase activity	29	0	0.03	0.2848
GO:0042393	histone binding	100	0	0.09	0.28503
GO:0005548	phospholipid transporter activity	29	0	0.03	0.2854
GO:0008453	alanine-glyoxylate transaminase activity	17	0	0.02	0.2869
GO:0016166	phytoene dehydrogenase activity	14	0	0.01	0.28717
GO:0000339	RNA cap binding	16	0	0.01	0.28718
GO:0003883	CTP synthase activity	9	0	0.01	0.28765
GO:0050661	NADP binding	154	0	0.14	0.28887
GO:0043425	bHLH transcription factor binding	17	0	0.02	0.29048
GO:0004520	endodeoxyribonuclease activity	28	0	0.03	0.29105
GO:0046509	1,2-diacylglycerol 3-beta-galactosyltransferase activity	6	0	0.01	0.29258
GO:0004820	glycine-tRNA ligase activity	10	0	0.01	0.2946
GO:0038023	signaling receptor activity	454	0	0.41	0.2947
GO:0004348	glucosylceramidase activity	7	0	0.01	0.2958
GO:0008252	nucleotidase activity	24	0	0.02	0.29616
GO:0004824	lysine-tRNA ligase activity	8	0	0.01	0.29667
GO:0016508	long-chain-enoyl-CoA hydratase activity	10	0	0.01	0.29745
GO:0019888	protein phosphatase regulator activity	62	0	0.06	0.2975
GO:0036094	small molecule binding	6124	5	5.55	0.29817
GO:0004553	hydrolase activity, hydrolyzing O-glycosyl compounds	742	0	0.67	0.29984
GO:0071771	aldehyde decarbonylase activity	18	0	0.02	0.30027
GO:0015099	nickel cation transmembrane transporter activity	6	0	0.01	0.30032
GO:0015087	cobalt ion transmembrane transporter activity	6	0	0.01	0.30032
GO:0008061	chitin binding	42	0	0.04	0.30156
GO:0005388	calcium-transporting ATPase activity	42	0	0.04	0.30207
GO:0016703	oxidoreductase activity, acting on single donors with incorporation of molecular oxygen, incorporation of one atom of oxygen (internal monooxygenases or internal mixed function oxidases)	22	0	0.02	0.30237
GO:0050616	secologanin synthase activity	8	0	0.01	0.30241
GO:0052861	glucan endo-1,3-beta-glucanase activity, C-3 substituted reducing group	7	0	0.01	0.30405
GO:0052862	glucan endo-1,4-beta-glucanase activity, C-3 substituted reducing group	7	0	0.01	0.30405
GO:0004872	receptor activity	515	0	0.47	0.30421
GO:0008079	translation termination factor activity	26	0	0.02	0.30431
GO:0003747	translation release factor activity	26	0	0.02	0.30431
GO:0036202	ent-cassa-12,15-diene 11-hydroxylase activity	21	0	0.02	0.30458
GO:0003858	3-hydroxybutyrate dehydrogenase activity	9	0	0.01	0.30538
GO:0016762	xyloglucan:xyloglucosyl transferase activity	60	0	0.05	0.30686
GO:0004072	aspartate kinase activity	9	0	0.01	0.30795
GO:0010436	carotenoid dioxygenase activity	7	0	0.01	0.30836
GO:0045549	9-cis-epoxycarotenoid dioxygenase activity	7	0	0.01	0.30836
GO:0019207	kinase regulator activity	88	0	0.08	0.30893
GO:0019001	guanyl nucleotide binding	488	0	0.44	0.30947
GO:0019887	protein kinase regulator activity	81	0	0.07	0.30975
GO:0015018	galactosylgalactosylxylosylprotein 3-beta-glucuronosyltransferase activity	6	0	0.01	0.3113
GO:0030750	putrescine N-methyltransferase activity	9	0	0.01	0.31222
GO:0004020	adenylylsulfate kinase activity	8	0	0.01	0.31385
GO:0047325	inositol tetrakisphosphate 1-kinase activity	9	0	0.01	0.31475
GO:0052726	inositol-1,3,4-trisphosphate 5-kinase activity	9	0	0.01	0.31475
GO:0005253	anion channel activity	64	0	0.06	0.31508
GO:0004534	5'-3' exoribonuclease activity	13	0	0.01	0.31533
GO:0016628	oxidoreductase activity, acting on the CH-CH group of donors, NAD or NADP as acceptor	428	0	0.39	0.31554
GO:0004601	peroxidase activity	285	0	0.26	0.31687
GO:0042781	3'-tRNA processing endoribonuclease activity	6	0	0.01	0.3169
GO:0016634	oxidoreductase activity, acting on the CH-CH group of donors, oxygen as acceptor	39	0	0.04	0.31826
GO:0004617	phosphoglycerate dehydrogenase activity	8	0	0.01	0.32192
GO:0042879	aldonate transmembrane transporter activity	23	0	0.02	0.32199
GO:0015120	phosphoglycerate transmembrane transporter activity	23	0	0.02	0.32199
GO:0003896	DNA primase activity	11	0	0.01	0.32257
GO:0004029	aldehyde dehydrogenase (NAD) activity	30	0	0.03	0.32347
GO:0005094	Rho GDP-dissociation inhibitor activity	8	0	0.01	0.32356
GO:0008898	S-adenosylmethionine-homocysteine S-methyltransferase activity	6	0	0.01	0.32455
GO:0016205	selenocysteine methyltransferase activity	6	0	0.01	0.32455
GO:0051995	Se-methyltransferase activity	6	0	0.01	0.32455
GO:0080102	3-methylthiopropyl glucosinolate S-oxygenase activity	7	0	0.01	0.32634
GO:0080103	4-methylthiopropyl glucosinolate S-oxygenase activity	7	0	0.01	0.32634
GO:0080104	5-methylthiopropyl glucosinolate S-oxygenase activity	7	0	0.01	0.32634
GO:0080105	6-methylthiopropyl glucosinolate S-oxygenase activity	7	0	0.01	0.32634
GO:0080106	7-methylthiopropyl glucosinolate S-oxygenase activity	7	0	0.01	0.32634
GO:0080107	8-methylthiopropyl glucosinolate S-oxygenase activity	7	0	0.01	0.32634
GO:0080146	L-cysteine desulfhydrase activity	6	0	0.01	0.33115
GO:0043812	phosphatidylinositol-4-phosphate phosphatase activity	7	0	0.01	0.33156
GO:0034596	phosphatidylinositol phosphate 4-phosphatase activity	7	0	0.01	0.33156
GO:0000062	fatty-acyl-CoA binding	37	0	0.03	0.33192
GO:0047911	galacturan 1,4-alpha-galacturonidase activity	34	0	0.03	0.3323
GO:0080132	fatty acid alpha-hydroxylase activity	24	0	0.02	0.33277
GO:0046424	ferulate 5-hydroxylase activity	24	0	0.02	0.33277
GO:0016744	transferase activity, transferring aldehyde or ketonic groups	27	0	0.02	0.33397
GO:0008565	protein transporter activity	209	0	0.19	0.33599
GO:0047627	adenylylsulfatase activity	18	0	0.02	0.33608
GO:0016819	hydrolase activity, acting on acid anhydrides, in sulfonyl-containing anhydrides	18	0	0.02	0.33608
GO:0008703	5-amino-6-(5-phosphoribosylamino)uracil reductase activity	14	0	0.01	0.33761
GO:0005545	1-phosphatidylinositol binding	13	0	0.01	0.33764
GO:0050734	hydroxycinnamoyltransferase activity	32	0	0.03	0.33849
GO:0052689	carboxylic ester hydrolase activity	372	0	0.34	0.34011
GO:0008308	voltage-gated anion channel activity	46	0	0.04	0.34176
GO:0019865	immunoglobulin binding	47	0	0.04	0.3442
GO:0052833	inositol monophosphate 4-phosphatase activity	6	0	0.01	0.34426
GO:0052832	inositol monophosphate 3-phosphatase activity	6	0	0.01	0.34426
GO:0051002	ligase activity, forming nitrogen-metal bonds	8	0	0.01	0.34474
GO:0051003	ligase activity, forming nitrogen-metal bonds, forming coordination complexes	8	0	0.01	0.34474
GO:0016851	magnesium chelatase activity	8	0	0.01	0.34474
GO:0080046	quercetin 4'-O-glucosyltransferase activity	39	0	0.04	0.34481
GO:0004823	leucine-tRNA ligase activity	9	0	0.01	0.34717
GO:0019208	phosphatase regulator activity	64	0	0.06	0.34801
GO:0031624	ubiquitin conjugating enzyme binding	28	0	0.03	0.34931
GO:0044390	small protein conjugating enzyme binding	28	0	0.03	0.34931
GO:0008138	protein tyrosine/serine/threonine phosphatase activity	38	0	0.03	0.34993
GO:0047364	desulfoglucosinolate sulfotransferase activity	8	0	0.01	0.35085
GO:1990135	flavonoid sulfotransferase activity	8	0	0.01	0.35085
GO:0080118	brassinosteroid sulfotransferase activity	8	0	0.01	0.35085
GO:0003999	adenine phosphoribosyltransferase activity	7	0	0.01	0.35313
GO:0032440	2-alkenal reductase [NAD(P)] activity	306	0	0.28	0.35337
GO:0047714	galactolipase activity	27	0	0.02	0.35447
GO:0016888	endodeoxyribonuclease activity, producing 5'-phosphomonoesters	11	0	0.01	0.35636
GO:0008517	folic acid transporter activity	8	0	0.01	0.35976
GO:0080081	4-methylumbelliferyl-beta-D-glucopyranoside beta-glucosidase activity	16	0	0.01	0.36039
GO:0080082	esculin beta-glucosidase activity	16	0	0.01	0.36039
GO:0090599	alpha-glucosidase activity	49	0	0.04	0.36042
GO:0005344	oxygen transporter activity	9	0	0.01	0.36306
GO:0019201	nucleotide kinase activity	40	0	0.04	0.3631
GO:0009824	AMP dimethylallyltransferase activity	10	0	0.01	0.36315
GO:0052622	ATP dimethylallyltransferase activity	10	0	0.01	0.36315
GO:0052623	ADP dimethylallyltransferase activity	10	0	0.01	0.36315
GO:0016229	steroid dehydrogenase activity	61	0	0.06	0.36378
GO:0002161	aminoacyl-tRNA editing activity	28	0	0.03	0.36472
GO:0008569	minus-end-directed microtubule motor activity	19	0	0.02	0.36593
GO:0016298	lipase activity	299	0	0.27	0.36599
GO:0016782	transferase activity, transferring sulfur-containing groups	51	0	0.05	0.36765
GO:0080030	methyl indole-3-acetate esterase activity	43	0	0.04	0.36833
GO:0050403	trans-zeatin O-beta-D-glucosyltransferase activity	28	0	0.03	0.37117
GO:0050502	cis-zeatin O-beta-D-glucosyltransferase activity	28	0	0.03	0.37117
GO:0010181	FMN binding	115	0	0.1	0.37139
GO:0034061	DNA polymerase activity	151	0	0.14	0.37193
GO:0047760	butyrate-CoA ligase activity	22	0	0.02	0.37307
GO:0005085	guanyl-nucleotide exchange factor activity	53	0	0.05	0.3764
GO:0016905	myosin heavy chain kinase activity	25	0	0.02	0.37662
GO:0004306	ethanolamine-phosphate cytidylyltransferase activity	12	0	0.01	0.37691
GO:0008173	RNA methyltransferase activity	47	0	0.04	0.37972
GO:0008441	3'(2'),5'-bisphosphate nucleotidase activity	19	0	0.02	0.38168
GO:0070330	aromatase activity	21	1	0.02	0.38194
GO:0016712	oxidoreductase activity, acting on paired donors, with incorporation or reduction of molecular oxygen, reduced flavin or flavoprotein as one donor, and incorporation of one atom of oxygen	21	1	0.02	0.38194
GO:0043531	ADP binding	99	0	0.09	0.38216
GO:0016740	transferase activity	7212	1	6.53	0.38244
GO:0016538	cyclin-dependent protein serine/threonine kinase regulator activity	38	0	0.03	0.38296
GO:0008878	glucose-1-phosphate adenylyltransferase activity	14	0	0.01	0.38334
GO:0019156	isoamylase activity	6	0	0.01	0.38457
GO:0008883	glutamyl-tRNA reductase activity	7	0	0.01	0.38554
GO:0016837	carbon-oxygen lyase activity, acting on polysaccharides	30	0	0.03	0.38571
GO:0030570	pectate lyase activity	30	0	0.03	0.38571
GO:0001047	core promoter binding	10	0	0.01	0.38589
GO:0046715	borate transmembrane transporter activity	25	0	0.02	0.38595
GO:0052736	beta-glucanase activity	58	0	0.05	0.38601
GO:0005319	lipid transporter activity	113	0	0.1	0.38635
GO:0016149	translation release factor activity, codon specific	17	0	0.02	0.3871
GO:0004326	tetrahydrofolylpolyglutamate synthase activity	11	0	0.01	0.38893
GO:0043141	ATP-dependent 5'-3' DNA helicase activity	6	0	0.01	0.38918
GO:0043139	5'-3' DNA helicase activity	6	0	0.01	0.38918
GO:0016814	hydrolase activity, acting on carbon-nitrogen (but not peptide) bonds, in cyclic amidines	34	0	0.03	0.3894
GO:0004738	pyruvate dehydrogenase activity	26	0	0.02	0.3901
GO:0004739	pyruvate dehydrogenase (acetyl-transferring) activity	26	0	0.02	0.3901
GO:0000104	succinate dehydrogenase activity	11	0	0.01	0.39028
GO:0017077	oxidative phosphorylation uncoupler activity	8	0	0.01	0.39183
GO:0004683	calmodulin-dependent protein kinase activity	132	0	0.12	0.39261
GO:0005275	amine transmembrane transporter activity	22	0	0.02	0.39312
GO:0008728	GTP diphosphokinase activity	15	0	0.01	0.39336
GO:0047800	cysteamine dioxygenase activity	8	0	0.01	0.39442
GO:0016301	kinase activity	3105	0	2.81	0.39495
GO:0071917	triose-phosphate transmembrane transporter activity	24	0	0.02	0.39644
GO:0042285	xylosyltransferase activity	26	0	0.02	0.39697
GO:0003950	NAD+ ADP-ribosyltransferase activity	17	0	0.02	0.40117
GO:0052642	lysophosphatidic acid phosphatase activity	8	0	0.01	0.40334
GO:0016684	oxidoreductase activity, acting on peroxide as acceptor	291	0	0.26	0.4035
GO:0016759	cellulose synthase activity	96	0	0.09	0.40419
GO:0061505	DNA topoisomerase II activity	22	0	0.02	0.40484
GO:0003918	DNA topoisomerase type II (ATP-hydrolyzing) activity	22	0	0.02	0.40484
GO:0008802	betaine-aldehyde dehydrogenase activity	12	0	0.01	0.40656
GO:0016776	phosphotransferase activity, phosphate group as acceptor	59	0	0.05	0.40968
GO:0003854	3-beta-hydroxy-delta5-steroid dehydrogenase activity	15	0	0.01	0.41088
GO:0035252	UDP-xylosyltransferase activity	15	0	0.01	0.41278
GO:0016877	ligase activity, forming carbon-sulfur bonds	115	0	0.1	0.41286
GO:0017108	5'-flap endonuclease activity	6	0	0.01	0.41474
GO:0060229	lipase activator activity	22	0	0.02	0.41775
GO:0016004	phospholipase activator activity	22	0	0.02	0.41775
GO:0015037	peptide disulfide oxidoreductase activity	13	0	0.01	0.41784
GO:0015038	glutathione disulfide oxidoreductase activity	13	0	0.01	0.41784
GO:1902936	phosphatidylinositol bisphosphate binding	36	0	0.03	0.41938
GO:0047274	galactinol-sucrose galactosyltransferase activity	28	0	0.03	0.42506
GO:0003825	alpha,alpha-trehalose-phosphate synthase (UDP-forming) activity	29	0	0.03	0.42546
GO:0004622	lysophospholipase activity	11	0	0.01	0.426
GO:0015200	methylammonium transmembrane transporter activity	17	0	0.02	0.42703
GO:0003796	lysozyme activity	8	0	0.01	0.42753
GO:0004861	cyclin-dependent protein serine/threonine kinase inhibitor activity	10	0	0.01	0.42803
GO:0016772	transferase activity, transferring phosphorus-containing groups	3642	1	3.3	0.42821
GO:0008320	protein transmembrane transporter activity	77	0	0.07	0.42827
GO:0022884	macromolecule transmembrane transporter activity	77	0	0.07	0.42827
GO:0003824	catalytic activity	17283	18	15.66	0.42904
GO:0019862	IgA binding	10	0	0.01	0.42918
GO:0010242	oxygen evolving activity	6	0	0.01	0.42928
GO:0016757	transferase activity, transferring glycosyl groups	1036	0	0.94	0.43048
GO:0033946	xyloglucan-specific endo-beta-1,4-glucanase activity	50	0	0.05	0.43245
GO:0052625	4-aminobenzoate amino acid synthetase activity	28	0	0.03	0.43294
GO:0052626	benzoate amino acid synthetase activity	28	0	0.03	0.43294
GO:0052627	vanillate amino acid synthetase activity	28	0	0.03	0.43294
GO:0052628	4-hydroxybenzoate amino acid synthetase activity	28	0	0.03	0.43294
GO:0052834	inositol monophosphate phosphatase activity	11	0	0.01	0.43391
GO:0016760	cellulose synthase (UDP-forming) activity	69	0	0.06	0.43393
GO:0016675	oxidoreductase activity, acting on a heme group of donors	16	0	0.01	0.43405
GO:0016676	oxidoreductase activity, acting on a heme group of donors, oxygen as acceptor	16	0	0.01	0.43405
GO:0004129	cytochrome-c oxidase activity	16	0	0.01	0.43405
GO:0015002	heme-copper terminal oxidase activity	16	0	0.01	0.43405
GO:0050247	raucaffricine beta-glucosidase activity	12	0	0.01	0.4341
GO:0050506	vomilenine glucosyltransferase activity	12	0	0.01	0.4341
GO:0004396	hexokinase activity	24	0	0.02	0.43492
GO:0050291	sphingosine N-acyltransferase activity	23	0	0.02	0.43552
GO:0016747	transferase activity, transferring acyl groups other than amino-acyl groups	560	0	0.51	0.43593
GO:0009881	photoreceptor activity	101	0	0.09	0.43601
GO:0004105	choline-phosphate cytidylyltransferase activity	11	0	0.01	0.4366
GO:0090450	inosine-diphosphatase activity	10	0	0.01	0.43766
GO:0045134	uridine-diphosphatase activity	10	0	0.01	0.43766
GO:0004382	guanosine-diphosphatase activity	10	0	0.01	0.43766
GO:0050373	UDP-arabinose 4-epimerase activity	12	0	0.01	0.43772
GO:0003978	UDP-glucose 4-epimerase activity	12	0	0.01	0.43772
GO:0016418	S-acetyltransferase activity	10	0	0.01	0.43779
GO:0004742	dihydrolipoyllysine-residue acetyltransferase activity	10	0	0.01	0.43779
GO:0016531	copper chaperone activity	9	0	0.01	0.4393
GO:0005365	myo-inositol transmembrane transporter activity	25	0	0.02	0.44036
GO:0016836	hydro-lyase activity	214	0	0.19	0.44079
GO:0015108	chloride transmembrane transporter activity	25	0	0.02	0.44081
GO:0000287	magnesium ion binding	248	3	0.22	0.44157
GO:0004532	exoribonuclease activity	51	0	0.05	0.44182
GO:0016896	exoribonuclease activity, producing 5'-phosphomonoesters	51	0	0.05	0.44182
GO:0004723	calcium-dependent protein serine/threonine phosphatase activity	21	0	0.02	0.44259
GO:0047203	13-hydroxylupinine O-tigloyltransferase activity	7	0	0.01	0.44299
GO:0051747	cytosine C-5 DNA demethylase activity	6	0	0.01	0.44392
GO:0003886	DNA (cytosine-5-)-methyltransferase activity	7	0	0.01	0.44467
GO:0009008	DNA-methyltransferase activity	7	0	0.01	0.44467
GO:0019203	carbohydrate phosphatase activity	81	0	0.07	0.44471
GO:0016778	diphosphotransferase activity	32	0	0.03	0.44515
GO:0070566	adenylyltransferase activity	43	0	0.04	0.44719
GO:0004321	fatty-acyl-CoA synthase activity	20	0	0.02	0.44728
GO:0004345	glucose-6-phosphate dehydrogenase activity	8	0	0.01	0.44906
GO:0016765	transferase activity, transferring alkyl or aryl (other than methyl) groups	229	0	0.21	0.44909
GO:0080032	methyl jasmonate esterase activity	41	0	0.04	0.45
GO:0043178	alcohol binding	56	0	0.05	0.45011
GO:0015105	arsenite transmembrane transporter activity	68	0	0.06	0.45081
GO:0019786	Atg8-specific protease activity	12	0	0.01	0.45116
GO:0019776	Atg8 ligase activity	12	0	0.01	0.45116
GO:0050275	scopoletin glucosyltransferase activity	12	0	0.01	0.45142
GO:0047262	polygalacturonate 4-alpha-galacturonosyltransferase activity	46	0	0.04	0.45156
GO:0008460	dTDP-glucose 4,6-dehydratase activity	18	0	0.02	0.4517
GO:0033764	steroid dehydrogenase activity, acting on the CH-OH group of donors, NAD or NADP as acceptor	48	0	0.04	0.4524
GO:1901363	heterocyclic compound binding	11354	14	10.29	0.45288
GO:0004812	aminoacyl-tRNA ligase activity	142	0	0.13	0.45326
GO:0016875	ligase activity, forming carbon-oxygen bonds	142	0	0.13	0.45326
GO:0016876	ligase activity, forming aminoacyl-tRNA and related compounds	142	0	0.13	0.45326
GO:0005093	Rab GDP-dissociation inhibitor activity	6	0	0.01	0.45438
GO:0003938	IMP dehydrogenase activity	6	0	0.01	0.45736
GO:0004048	anthranilate phosphoribosyltransferase activity	25	0	0.02	0.45742
GO:0008661	1-deoxy-D-xylulose-5-phosphate synthase activity	7	0	0.01	0.45854
GO:0004003	ATP-dependent DNA helicase activity	76	0	0.07	0.45877
GO:0030976	thiamine pyrophosphate binding	15	0	0.01	0.45903
GO:0004478	methionine adenosyltransferase activity	15	0	0.01	0.46021
GO:0004629	phospholipase C activity	23	0	0.02	0.46154
GO:0046592	polyamine oxidase activity	12	0	0.01	0.46385
GO:0009670	triose-phosphate:phosphate antiporter activity	20	0	0.02	0.46564
GO:0015121	phosphoenolpyruvate:phosphate antiporter activity	20	0	0.02	0.46564
GO:0004516	nicotinate phosphoribosyltransferase activity	6	0	0.01	0.46796
GO:0080039	xyloglucan endotransglucosylase activity	49	0	0.04	0.46915
GO:0051287	NAD binding	156	0	0.14	0.47291
GO:0000285	1-phosphatidylinositol-3-phosphate 5-kinase activity	25	0	0.02	0.47429
GO:0051010	microtubule plus-end binding	7	0	0.01	0.47502
GO:0015924	mannosyl-oligosaccharide mannosidase activity	11	0	0.01	0.47545
GO:0010385	double-stranded methylated DNA binding	10	0	0.01	0.47566
GO:0004618	phosphoglycerate kinase activity	8	0	0.01	0.4779
GO:0008327	methyl-CpG binding	8	0	0.01	0.47933
GO:0015020	glucuronosyltransferase activity	45	0	0.04	0.47939
GO:0016742	hydroxymethyl-, formyl- and related transferase activity	32	0	0.03	0.4795
GO:0016833	oxo-acid-lyase activity	24	0	0.02	0.48028
GO:0004698	calcium-dependent protein kinase C activity	27	0	0.02	0.4811
GO:0043546	molybdopterin cofactor binding	10	0	0.01	0.48126
GO:0016532	superoxide dismutase copper chaperone activity	8	0	0.01	0.48136
GO:0097007	4,8,12-trimethyltrideca-1,3,7,11-tetraene synthase activity	20	0	0.02	0.48311
GO:0097008	(3E)-4,8-dimethyl-1,3,7-nonatriene synthase activity	20	0	0.02	0.48311
GO:0016312	inositol bisphosphate phosphatase activity	8	0	0.01	0.48467
GO:0019902	phosphatase binding	81	0	0.07	0.48494
GO:0019903	protein phosphatase binding	81	0	0.07	0.48494
GO:0000170	sphingosine hydroxylase activity	6	0	0.01	0.48617
GO:0048032	galacturonate binding	24	0	0.02	0.48828
GO:0016040	glutamate synthase (NADH) activity	7	0	0.01	0.489
GO:0004499	N,N-dimethylaniline monooxygenase activity	32	0	0.03	0.49002
GO:0004386	helicase activity	404	0	0.37	0.49125
GO:0080031	methyl salicylate esterase activity	36	0	0.03	0.49131
GO:0051082	unfolded protein binding	156	1	0.14	0.49182
GO:0042392	sphingosine-1-phosphate phosphatase activity	6	0	0.01	0.49265
GO:0004325	ferrochelatase activity	19	0	0.02	0.49389
GO:0004826	phenylalanine-tRNA ligase activity	13	0	0.01	0.49473
GO:0047012	sterol-4-alpha-carboxylate 3-dehydrogenase (decarboxylating) activity	8	0	0.01	0.49526
GO:0052866	phosphatidylinositol phosphate phosphatase activity	61	0	0.06	0.49552
GO:0019779	Atg8 activating enzyme activity	14	0	0.01	0.49576
GO:0030551	cyclic nucleotide binding	63	0	0.06	0.49587
GO:0031491	nucleosome binding	22	0	0.02	0.4966
GO:0032029	myosin tail binding	37	0	0.03	0.49666
GO:0032036	myosin heavy chain binding	37	0	0.03	0.49666
GO:0017022	myosin binding	37	0	0.03	0.49666
GO:0080115	myosin XI tail binding	37	0	0.03	0.49666
GO:0016405	CoA-ligase activity	80	0	0.07	0.49783
GO:0047501	(+)-neomenthol dehydrogenase activity	13	0	0.01	0.49944
GO:0047504	(-)-menthol dehydrogenase activity	13	0	0.01	0.49944
GO:0052725	inositol-1,3,4-trisphosphate 6-kinase activity	12	0	0.01	0.49945
GO:0016717	oxidoreductase activity, acting on paired donors, with oxidation of a pair of donors resulting in the reduction of molecular oxygen to two molecules of water	34	0	0.03	0.501
GO:0015368	calcium:cation antiporter activity	14	0	0.01	0.50171
GO:0015298	solute:cation antiporter activity	144	0	0.13	0.50252
GO:0047958	glycine:2-oxoglutarate aminotransferase activity	10	0	0.01	0.50424
GO:0017057	6-phosphogluconolactonase activity	8	0	0.01	0.5055
GO:0016667	oxidoreductase activity, acting on a sulfur group of donors	220	0	0.2	0.5064
GO:0004845	uracil phosphoribosyltransferase activity	12	0	0.01	0.5074
GO:0016843	amine-lyase activity	26	0	0.02	0.50798
GO:0016844	strictosidine synthase activity	26	0	0.02	0.50798
GO:0016209	antioxidant activity	341	0	0.31	0.50812
GO:0016803	ether hydrolase activity	9	0	0.01	0.50833
GO:0080025	phosphatidylinositol-3,5-bisphosphate binding	14	0	0.01	0.50853
GO:0001653	peptide receptor activity	34	0	0.03	0.5086
GO:0004571	mannosyl-oligosaccharide 1,2-alpha-mannosidase activity	10	0	0.01	0.50871
GO:0008175	tRNA methyltransferase activity	16	0	0.01	0.5091
GO:0032450	maltose alpha-glucosidase activity	12	0	0.01	0.5095
GO:0030755	quercetin 3-O-methyltransferase activity	14	0	0.01	0.51041
GO:0030744	luteolin O-methyltransferase activity	14	0	0.01	0.51041
GO:0047763	caffeate O-methyltransferase activity	14	0	0.01	0.51041
GO:0030785	[ribulose-bisphosphate carboxylase]-lysine N-methyltransferase activity	7	0	0.01	0.51132
GO:0004318	enoyl-[acyl-carrier-protein] reductase (NADH) activity	6	0	0.01	0.51149
GO:0016631	enoyl-[acyl-carrier-protein] reductase activity	6	0	0.01	0.51149
GO:0016796	exonuclease activity, active with either ribo- or deoxyribonucleic acids and producing 5'-phosphomonoesters	53	0	0.05	0.51316
GO:0004567	beta-mannosidase activity	41	0	0.04	0.51327
GO:0034046	poly(G) binding	15	0	0.01	0.51415
GO:0008865	fructokinase activity	21	0	0.02	0.51476
GO:0016491	oxidoreductase activity	3512	3	3.18	0.51531
GO:0015299	solute:proton antiporter activity	136	0	0.12	0.51652
GO:0003968	RNA-directed RNA polymerase activity	8	0	0.01	0.51767
GO:0016409	palmitoyltransferase activity	9	0	0.01	0.51945
GO:0050525	cutinase activity	14	0	0.01	0.52032
GO:0070001	aspartic-type peptidase activity	114	0	0.1	0.52137
GO:0046969	NAD-dependent histone deacetylase activity (H3-K9 specific)	9	0	0.01	0.52187
GO:0046970	NAD-dependent histone deacetylase activity (H4-K16 specific)	9	0	0.01	0.52187
GO:0034739	histone deacetylase activity (H4-K16 specific)	9	0	0.01	0.52187
GO:0032129	histone deacetylase activity (H3-K9 specific)	9	0	0.01	0.52187
GO:0032041	NAD-dependent histone deacetylase activity (H3-K14 specific)	9	0	0.01	0.52187
GO:0017136	NAD-dependent histone deacetylase activity	9	0	0.01	0.52187
GO:0031078	histone deacetylase activity (H3-K14 specific)	9	0	0.01	0.52187
GO:0097372	NAD-dependent histone deacetylase activity (H3-K18 specific)	9	0	0.01	0.52187
GO:0080054	low-affinity nitrate transmembrane transporter activity	33	0	0.03	0.52553
GO:0052731	phosphocholine phosphatase activity	6	1	0.01	0.52697
GO:0052732	phosphoethanolamine phosphatase activity	6	1	0.01	0.52697
GO:0008649	rRNA methyltransferase activity	9	0	0.01	0.5277
GO:0000400	four-way junction DNA binding	10	0	0.01	0.52969
GO:0010285	L,L-diaminopimelate aminotransferase activity	25	0	0.02	0.53003
GO:0098599	palmitoyl hydrolase activity	6	0	0.01	0.53025
GO:0008474	palmitoyl-(protein) hydrolase activity	6	0	0.01	0.53025
GO:0004497	monooxygenase activity	512	3	0.46	0.53094
GO:0033743	peptide-methionine (R)-S-oxide reductase activity	9	0	0.01	0.53201
GO:0033793	aureusidin synthase activity	7	0	0.01	0.53293
GO:0015116	sulfate transmembrane transporter activity	41	0	0.04	0.53349
GO:0004702	receptor signaling protein serine/threonine kinase activity	232	0	0.21	0.53414
GO:0004127	cytidylate kinase activity	8	0	0.01	0.53418
GO:0032791	lead ion binding	24	0	0.02	0.53421
GO:0033293	monocarboxylic acid binding	75	0	0.07	0.5347
GO:0004519	endonuclease activity	240	1	0.22	0.5351
GO:0070300	phosphatidic acid binding	53	0	0.05	0.53606
GO:0016629	12-oxophytodienoate reductase activity	9	0	0.01	0.53629
GO:0016835	carbon-oxygen lyase activity	340	0	0.31	0.53686
GO:0009931	calcium-dependent protein serine/threonine kinase activity	60	0	0.05	0.53789
GO:0010857	calcium-dependent protein kinase activity	60	0	0.05	0.53789
GO:0004830	tryptophan-tRNA ligase activity	9	0	0.01	0.53849
GO:2001080	chitosan binding	12	0	0.01	0.5394
GO:0070402	NADPH binding	46	0	0.04	0.53986
GO:0048256	flap endonuclease activity	10	0	0.01	0.54177
GO:0016273	arginine N-methyltransferase activity	21	0	0.02	0.54204
GO:0016274	protein-arginine N-methyltransferase activity	21	0	0.02	0.54204
GO:0016616	oxidoreductase activity, acting on the CH-OH group of donors, NAD or NADP as acceptor	494	0	0.45	0.543
GO:0035560	pheophoridase activity	10	0	0.01	0.5437
GO:0004784	superoxide dismutase activity	28	0	0.03	0.54442
GO:0016721	oxidoreductase activity, acting on superoxide radicals as acceptor	28	0	0.03	0.54442
GO:0005516	calmodulin binding	584	0	0.53	0.54458
GO:0097159	organic cyclic compound binding	11423	14	10.35	0.54481
GO:0009982	pseudouridine synthase activity	26	0	0.02	0.54555
GO:0051920	peroxiredoxin activity	16	0	0.01	0.54665
GO:0009882	blue light photoreceptor activity	70	0	0.06	0.55112
GO:0016614	oxidoreductase activity, acting on CH-OH group of donors	531	0	0.48	0.55127
GO:0004176	ATP-dependent peptidase activity	54	0	0.05	0.55187
GO:0052581	(-)-isopiperitenone reductase activity	21	0	0.02	0.55233
GO:0030170	pyridoxal phosphate binding	214	0	0.19	0.55482
GO:0019239	deaminase activity	21	0	0.02	0.5549
GO:0005375	copper ion transmembrane transporter activity	48	0	0.04	0.55569
GO:0005507	copper ion binding	648	0	0.59	0.55684
GO:0015491	cation:cation antiporter activity	73	0	0.07	0.55905
GO:0035242	protein-arginine omega-N asymmetric methyltransferase activity	13	0	0.01	0.56035
GO:0003841	1-acylglycerol-3-phosphate O-acyltransferase activity	12	0	0.01	0.56067
GO:0005057	receptor signaling protein activity	331	0	0.3	0.56113
GO:0004143	diacylglycerol kinase activity	26	0	0.02	0.5629
GO:0003962	cystathionine gamma-synthase activity	7	0	0.01	0.5637
GO:0090440	abscisic acid transporter activity	36	0	0.03	0.56441
GO:0046527	glucosyltransferase activity	434	0	0.39	0.565
GO:0050253	retinyl-palmitate esterase activity	18	0	0.02	0.56709
GO:0005366	myo-inositol:proton symporter activity	23	0	0.02	0.56926
GO:0000156	phosphorelay response regulator activity	99	0	0.09	0.57116
GO:0003887	DNA-directed DNA polymerase activity	43	0	0.04	0.5715
GO:0004312	fatty acid synthase activity	80	0	0.07	0.57195
GO:0016781	phosphotransferase activity, paired acceptors	9	0	0.01	0.57245
GO:0015922	aspartate oxidase activity	7	0	0.01	0.5728
GO:0008734	L-aspartate oxidase activity	7	0	0.01	0.5728
GO:0047617	acyl-CoA hydrolase activity	16	0	0.01	0.57327
GO:0052582	(+)-menthofuran synthase activity	11	0	0.01	0.57419
GO:0004708	MAP kinase kinase activity	29	0	0.03	0.57606
GO:1901149	salicylic acid binding	9	0	0.01	0.57623
GO:0008022	protein C-terminus binding	12	0	0.01	0.5763
GO:0005048	signal sequence binding	44	0	0.04	0.57659
GO:0016630	protochlorophyllide reductase activity	16	0	0.01	0.5768
GO:0004351	glutamate decarboxylase activity	10	0	0.01	0.57687
GO:0004834	tryptophan synthase activity	11	0	0.01	0.57746
GO:0016838	carbon-oxygen lyase activity, acting on phosphates	100	0	0.09	0.57867
GO:0050017	L-3-cyanoalanine synthase activity	10	0	0.01	0.57937
GO:0004697	protein kinase C activity	40	0	0.04	0.57993
GO:0016878	acid-thiol ligase activity	90	0	0.08	0.58119
GO:0015149	hexose transmembrane transporter activity	25	0	0.02	0.58295
GO:0004128	cytochrome-b5 reductase activity, acting on NAD(P)H	7	0	0.01	0.58448
GO:0004749	ribose phosphate diphosphokinase activity	13	0	0.01	0.58468
GO:0016985	mannan endo-1,4-beta-mannosidase activity	14	0	0.01	0.58694
GO:0004362	glutathione-disulfide reductase activity	11	0	0.01	0.58858
GO:0045431	flavonol synthase activity	21	0	0.02	0.59163
GO:0008889	glycerophosphodiester phosphodiesterase activity	14	1	0.01	0.59326
GO:0008177	succinate dehydrogenase (ubiquinone) activity	6	0	0.01	0.59449
GO:0016423	tRNA (guanine) methyltransferase activity	9	0	0.01	0.59547
GO:0008094	DNA-dependent ATPase activity	149	0	0.14	0.59682
GO:0031683	G-protein beta/gamma-subunit complex binding	8	0	0.01	0.59699
GO:0001664	G-protein coupled receptor binding	8	0	0.01	0.59699
GO:0004332	fructose-bisphosphate aldolase activity	15	0	0.01	0.59731
GO:0004535	poly(A)-specific ribonuclease activity	10	0	0.01	0.59868
GO:0004561	alpha-N-acetylglucosaminidase activity	8	0	0.01	0.59889
GO:0008066	glutamate receptor activity	37	0	0.03	0.60088
GO:0030695	GTPase regulator activity	121	0	0.11	0.60101
GO:0016872	intramolecular lyase activity	21	0	0.02	0.60109
GO:0043566	structure-specific DNA binding	343	0	0.31	0.60214
GO:0051765	inositol tetrakisphosphate kinase activity	14	0	0.01	0.60321
GO:0008891	glycolate oxidase activity	17	0	0.02	0.60366
GO:0003973	(S)-2-hydroxy-acid oxidase activity	17	0	0.02	0.60366
GO:0052742	phosphatidylinositol kinase activity	31	0	0.03	0.60415
GO:0004521	endoribonuclease activity	123	0	0.11	0.60508
GO:0004707	MAP kinase activity	71	0	0.06	0.60517
GO:0052580	(+)-pulegone reductase, (-)-menthone as substrate, activity	10	0	0.01	0.60578
GO:0052579	(+)-pulegone reductase, (+)-isomenthone as substrate, activity	10	0	0.01	0.60578
GO:0010277	chlorophyllide a oxygenase [overall] activity	10	0	0.01	0.60758
GO:0005384	manganese ion transmembrane transporter activity	33	0	0.03	0.60805
GO:0019136	deoxynucleoside kinase activity	7	0	0.01	0.61003
GO:0004016	adenylate cyclase activity	42	0	0.04	0.61028
GO:0051777	ent-kaurenoate oxidase activity	6	0	0.01	0.61219
GO:0000175	3'-5'-exoribonuclease activity	36	0	0.03	0.61229
GO:0016454	C-palmitoyltransferase activity	7	0	0.01	0.61344
GO:0004758	serine C-palmitoyltransferase activity	7	0	0.01	0.61344
GO:0008081	phosphoric diester hydrolase activity	125	1	0.11	0.61395
GO:0003678	DNA helicase activity	121	0	0.11	0.61493
GO:0004491	methylmalonate-semialdehyde dehydrogenase (acylating) activity	6	0	0.01	0.61495
GO:0042562	hormone binding	67	0	0.06	0.61512
GO:0070403	NAD+ binding	6	0	0.01	0.61592
GO:0004407	histone deacetylase activity	19	0	0.02	0.61712
GO:0019104	DNA N-glycosylase activity	16	0	0.01	0.61935
GO:0016417	S-acyltransferase activity	32	0	0.03	0.61942
GO:0090447	glycerol-3-phosphate 2-O-acyltransferase activity	11	0	0.01	0.62047
GO:0016813	hydrolase activity, acting on carbon-nitrogen (but not peptide) bonds, in linear amidines	13	0	0.01	0.62081
GO:0004488	methylenetetrahydrofolate dehydrogenase (NADP+) activity	9	0	0.01	0.62138
GO:0009674	potassium:sodium symporter activity	22	0	0.02	0.62349
GO:0022820	potassium ion symporter activity	22	0	0.02	0.62349
GO:0004634	phosphopyruvate hydratase activity	10	0	0.01	0.62357
GO:0004028	3-chloroallyl aldehyde dehydrogenase activity	25	0	0.02	0.62398
GO:0004526	ribonuclease P activity	9	0	0.01	0.62428
GO:0002020	protease binding	42	0	0.04	0.62433
GO:0015923	mannosidase activity	68	0	0.06	0.62503
GO:0004467	long-chain fatty acid-CoA ligase activity	27	0	0.02	0.62612
GO:0005546	phosphatidylinositol-4,5-bisphosphate binding	26	0	0.02	0.62621
GO:0004802	transketolase activity	8	0	0.01	0.62643
GO:0016707	gibberellin 3-beta-dioxygenase activity	14	0	0.01	0.62659
GO:0047209	coniferyl-alcohol glucosyltransferase activity	10	0	0.01	0.62843
GO:0005315	inorganic phosphate transmembrane transporter activity	47	0	0.04	0.62916
GO:0003838	sterol 24-C-methyltransferase activity	7	0	0.01	0.63018
GO:0003933	GTP cyclohydrolase activity	8	0	0.01	0.63155
GO:0009975	cyclase activity	93	0	0.08	0.63245
GO:0005504	fatty acid binding	6	0	0.01	0.63403
GO:0004970	ionotropic glutamate receptor activity	35	0	0.03	0.63429
GO:0005230	extracellular ligand-gated ion channel activity	35	0	0.03	0.63429
GO:0051015	actin filament binding	78	0	0.07	0.63531
GO:0008967	phosphoglycolate phosphatase activity	17	0	0.02	0.6359
GO:0004630	phospholipase D activity	28	0	0.03	0.63717
GO:0030504	inorganic diphosphate transmembrane transporter activity	15	0	0.01	0.63947
GO:0003863	3-methyl-2-oxobutanoate dehydrogenase (2-methylpropanoyl-transferring) activity	12	0	0.01	0.63977
GO:0016829	lyase activity	913	2	0.83	0.63983
GO:0016709	oxidoreductase activity, acting on paired donors, with incorporation or reduction of molecular oxygen, NAD(P)H as one donor, and incorporation of one atom of oxygen	322	0	0.29	0.63984
GO:0031071	cysteine desulfurase activity	6	0	0.01	0.6413
GO:0004427	inorganic diphosphatase activity	38	1	0.03	0.64133
GO:0003684	damaged DNA binding	42	0	0.04	0.64136
GO:0009041	uridylate kinase activity	11	0	0.01	0.64172
GO:0016661	oxidoreductase activity, acting on other nitrogenous compounds as donors	33	0	0.03	0.64184
GO:0045300	acyl-[acyl-carrier-protein] desaturase activity	7	0	0.01	0.64236
GO:0016215	acyl-CoA desaturase activity	7	0	0.01	0.64236
GO:0004768	stearoyl-CoA 9-desaturase activity	7	0	0.01	0.64236
GO:0016779	nucleotidyltransferase activity	447	1	0.41	0.644
GO:0008469	histone-arginine N-methyltransferase activity	15	0	0.01	0.64575
GO:0015085	calcium ion transmembrane transporter activity	113	0	0.1	0.64913
GO:0015145	monosaccharide transmembrane transporter activity	62	0	0.06	0.65047
GO:0043424	protein histidine kinase binding	169	0	0.15	0.65443
GO:0030523	dihydrolipoamide S-acyltransferase activity	15	0	0.01	0.65636
GO:0016624	oxidoreductase activity, acting on the aldehyde or oxo group of donors, disulfide as acceptor	40	0	0.04	0.65688
GO:0019199	transmembrane receptor protein kinase activity	136	0	0.12	0.65706
GO:0015297	antiporter activity	276	0	0.25	0.65965
GO:0003916	DNA topoisomerase activity	29	0	0.03	0.66003
GO:0010313	phytochrome binding	32	0	0.03	0.66009
GO:0016893	endonuclease activity, active with either ribo- or deoxyribonucleic acids and producing 5'-phosphomonoesters	86	0	0.08	0.66048
GO:0046524	sucrose-phosphate synthase activity	13	0	0.01	0.66325
GO:0003917	DNA topoisomerase type I activity	11	0	0.01	0.66476
GO:0051019	mitogen-activated protein kinase binding	19	0	0.02	0.6656
GO:0005543	phospholipid binding	353	0	0.32	0.66572
GO:0046976	histone methyltransferase activity (H3-K27 specific)	13	0	0.01	0.66658
GO:0030795	jasmonate O-methyltransferase activity	6	0	0.01	0.66833
GO:0010333	terpene synthase activity	84	0	0.08	0.66867
GO:0008686	3,4-dihydroxy-2-butanone-4-phosphate synthase activity	6	0	0.01	0.66958
GO:0003935	GTP cyclohydrolase II activity	6	0	0.01	0.66958
GO:0030247	polysaccharide binding	89	0	0.08	0.66982
GO:0001871	pattern binding	89	0	0.08	0.66982
GO:0016891	endoribonuclease activity, producing 5'-phosphomonoesters	75	0	0.07	0.67037
GO:0004602	glutathione peroxidase activity	19	0	0.02	0.67057
GO:0003682	chromatin binding	401	0	0.36	0.67095
GO:0060590	ATPase regulator activity	10	0	0.01	0.67143
GO:0004549	tRNA-specific ribonuclease activity	14	0	0.01	0.6721
GO:0000987	core promoter proximal region sequence-specific DNA binding	15	0	0.01	0.67222
GO:0001159	core promoter proximal region DNA binding	15	0	0.01	0.67222
GO:0008171	O-methyltransferase activity	70	0	0.06	0.6736
GO:0008381	mechanically-gated ion channel activity	17	0	0.02	0.67374
GO:0022833	mechanically gated channel activity	17	0	0.02	0.67374
GO:0030742	GTP-dependent protein binding	72	0	0.07	0.6746
GO:0004556	alpha-amylase activity	24	0	0.02	0.67518
GO:0016651	oxidoreductase activity, acting on NAD(P)H	251	0	0.23	0.67603
GO:0030158	protein xylosyltransferase activity	6	0	0.01	0.67727
GO:0045153	electron transporter, transferring electrons within CoQH2-cytochrome c reductase complex activity	6	0	0.01	0.67861
GO:0004525	ribonuclease III activity	27	0	0.02	0.67869
GO:0032296	double-stranded RNA-specific ribonuclease activity	27	0	0.02	0.67869
GO:0004566	beta-glucuronidase activity	8	0	0.01	0.67937
GO:0008408	3'-5' exonuclease activity	66	0	0.06	0.67987
GO:0016206	catechol O-methyltransferase activity	7	0	0.01	0.68055
GO:0003951	NAD+ kinase activity	16	0	0.01	0.68179
GO:0015645	fatty acid ligase activity	28	0	0.03	0.68288
GO:0018858	benzoate-CoA ligase activity	24	0	0.02	0.68332
GO:0019238	cyclohydrolase activity	20	0	0.02	0.6836
GO:0043565	sequence-specific DNA binding	731	0	0.66	0.68728
GO:0004619	phosphoglycerate mutase activity	9	0	0.01	0.68879
GO:0008135	translation factor activity, nucleic acid binding	303	1	0.27	0.689
GO:0016710	trans-cinnamate 4-monooxygenase activity	6	0	0.01	0.6898
GO:0004477	methenyltetrahydrofolate cyclohydrolase activity	7	0	0.01	0.6907
GO:0008187	poly-pyrimidine tract binding	97	0	0.09	0.69175
GO:0008266	poly(U) RNA binding	97	0	0.09	0.69175
GO:0042910	xenobiotic transporter activity	67	0	0.06	0.69247
GO:0008559	xenobiotic-transporting ATPase activity	67	0	0.06	0.69247
GO:0005086	ARF guanyl-nucleotide exchange factor activity	19	0	0.02	0.69354
GO:0008194	UDP-glycosyltransferase activity	520	0	0.47	0.6937
GO:0050529	polyneuridine-aldehyde esterase activity	6	0	0.01	0.6938
GO:0008466	glycogenin glucosyltransferase activity	16	0	0.01	0.69467
GO:0016620	oxidoreductase activity, acting on the aldehyde or oxo group of donors, NAD or NADP as acceptor	235	0	0.21	0.69517
GO:0051740	ethylene binding	20	0	0.02	0.69729
GO:0072328	alkene binding	20	0	0.02	0.69729
GO:0016787	hydrolase activity	6160	12	5.58	0.69744
GO:0047172	shikimate O-hydroxycinnamoyltransferase activity	10	0	0.01	0.69861
GO:0047205	quinate O-hydroxycinnamoyltransferase activity	10	0	0.01	0.69861
GO:0009378	four-way junction helicase activity	17	0	0.02	0.69876
GO:0043138	3'-5' DNA helicase activity	17	0	0.02	0.69876
GO:0004559	alpha-mannosidase activity	23	0	0.02	0.69985
GO:0030295	protein kinase activator activity	18	0	0.02	0.70063
GO:0015665	alcohol transmembrane transporter activity	51	0	0.05	0.702
GO:1901618	organic hydroxy compound transmembrane transporter activity	51	0	0.05	0.702
GO:0070283	radical SAM enzyme activity	17	0	0.02	0.70332
GO:0008271	secondary active sulfate transmembrane transporter activity	35	0	0.03	0.70413
GO:0046992	oxidoreductase activity, acting on X-H and Y-H to form an X-Y bond	11	0	0.01	0.70444
GO:0046993	oxidoreductase activity, acting on X-H and Y-H to form an X-Y bond, with oxygen as acceptor	11	0	0.01	0.70444
GO:0004366	glycerol-3-phosphate O-acyltransferase activity	19	0	0.02	0.7052
GO:0005083	small GTPase regulator activity	109	0	0.1	0.70543
GO:0030527	structural constituent of chromatin	20	0	0.02	0.70677
GO:0016783	sulfurtransferase activity	35	0	0.03	0.70789
GO:1901681	sulfur compound binding	129	0	0.12	0.70934
GO:0016846	carbon-sulfur lyase activity	98	0	0.09	0.71033
GO:0008831	dTDP-4-dehydrorhamnose reductase activity	7	0	0.01	0.71042
GO:0019209	kinase activator activity	22	0	0.02	0.71073
GO:0033558	protein deacetylase activity	21	0	0.02	0.71085
GO:0019213	deacetylase activity	21	0	0.02	0.71085
GO:0044389	small conjugating protein ligase binding	262	0	0.24	0.71117
GO:0031625	ubiquitin protein ligase binding	262	0	0.24	0.71117
GO:0010347	L-galactose-1-phosphate phosphatase activity	6	0	0.01	0.7127
GO:0070456	galactose-1-phosphate phosphatase activity	6	0	0.01	0.7127
GO:0005527	macrolide binding	38	0	0.03	0.71416
GO:0005528	FK506 binding	38	0	0.03	0.71416
GO:0004551	nucleotide diphosphatase activity	32	0	0.03	0.71461
GO:0003697	single-stranded DNA binding	182	0	0.16	0.71469
GO:0016161	beta-amylase activity	79	0	0.07	0.7169
GO:0016635	oxidoreductase activity, acting on the CH-CH group of donors, quinone or related compound as acceptor	13	0	0.01	0.71803
GO:0016623	oxidoreductase activity, acting on the aldehyde or oxo group of donors, oxygen as acceptor	28	0	0.03	0.71845
GO:0015556	C4-dicarboxylate transmembrane transporter activity	28	0	0.03	0.71853
GO:0010486	manganese:proton antiporter activity	12	0	0.01	0.71959
GO:0080123	jasmonate-amino synthetase activity	7	0	0.01	0.7198
GO:0016774	phosphotransferase activity, carboxyl group as acceptor	26	0	0.02	0.7204
GO:0044620	ACP phosphopantetheine attachment site binding	22	0	0.02	0.72049
GO:0051192	prosthetic group binding	22	0	0.02	0.72049
GO:0000036	ACP phosphopantetheine attachment site binding involved in fatty acid biosynthetic process	22	0	0.02	0.72049
GO:0016746	transferase activity, transferring acyl groups	667	0	0.6	0.72167
GO:0008810	cellulase activity	35	0	0.03	0.72179
GO:0015245	fatty acid transporter activity	20	0	0.02	0.72206
GO:0033907	beta-D-fucosidase activity	32	0	0.03	0.72299
GO:0080083	beta-gentiobiose beta-glucosidase activity	32	0	0.03	0.72299
GO:0047701	beta-L-arabinosidase activity	32	0	0.03	0.72299
GO:0009672	auxin:proton symporter activity	13	0	0.01	0.72474
GO:0000257	nitrilase activity	7	0	0.01	0.725
GO:0016815	hydrolase activity, acting on carbon-nitrogen (but not peptide) bonds, in nitriles	7	0	0.01	0.725
GO:0034450	ubiquitin-ubiquitin ligase activity	6	0	0.01	0.72552
GO:0016668	oxidoreductase activity, acting on a sulfur group of donors, NAD(P) as acceptor	41	0	0.04	0.72595
GO:0046556	alpha-L-arabinofuranosidase activity	29	0	0.03	0.72596
GO:0016853	isomerase activity	637	0	0.58	0.72614
GO:0016160	amylase activity	101	0	0.09	0.72808
GO:0016899	oxidoreductase activity, acting on the CH-OH group of donors, oxygen as acceptor	30	0	0.03	0.72825
GO:0004017	adenylate kinase activity	22	0	0.02	0.72853
GO:0051540	metal cluster binding	216	0	0.2	0.72889
GO:0051536	iron-sulfur cluster binding	216	0	0.2	0.72889
GO:0016842	amidine-lyase activity	13	0	0.01	0.7291
GO:0047458	beta-pyrazolylalanine synthase activity	11	0	0.01	0.72948
GO:0050234	pyrazolylalanine synthase activity	11	0	0.01	0.72948
GO:0050461	L-mimosine synthase activity	11	0	0.01	0.72948
GO:0016701	oxidoreductase activity, acting on single donors with incorporation of molecular oxygen	139	0	0.13	0.72977
GO:0034979	NAD-dependent protein deacetylase activity	11	0	0.01	0.73091
GO:0000217	DNA secondary structure binding	17	0	0.02	0.73151
GO:0008864	formyltetrahydrofolate deformylase activity	8	0	0.01	0.73182
GO:0070401	NADP+ binding	10	0	0.01	0.7319
GO:0047036	codeinone reductase (NADPH) activity	10	0	0.01	0.7319
GO:0005506	iron ion binding	557	1	0.5	0.73211
GO:0051219	phosphoprotein binding	38	0	0.03	0.7323
GO:0017005	3'-tyrosyl-DNA phosphodiesterase activity	9	0	0.01	0.73246
GO:0070259	tyrosyl-DNA phosphodiesterase activity	9	0	0.01	0.73246
GO:0015152	glucose-6-phosphate transmembrane transporter activity	20	0	0.02	0.73251
GO:0015119	hexose phosphate transmembrane transporter activity	20	0	0.02	0.73251
GO:0010279	indole-3-acetic acid amido synthetase activity	49	0	0.04	0.73279
GO:0015140	malate transmembrane transporter activity	27	0	0.02	0.73503
GO:0015086	cadmium ion transmembrane transporter activity	57	0	0.05	0.73561
GO:0003743	translation initiation factor activity	208	1	0.19	0.73649
GO:2001070	starch binding	22	0	0.02	0.73687
GO:0004338	glucan exo-1,3-beta-glucosidase activity	30	0	0.03	0.73782
GO:0003913	DNA photolyase activity	15	0	0.01	0.7386
GO:0045548	phenylalanine ammonia-lyase activity	8	0	0.01	0.74027
GO:0015446	arsenite-transmembrane transporting ATPase activity	56	0	0.05	0.74045
GO:0008490	arsenite secondary active transmembrane transporter activity	56	0	0.05	0.74045
GO:0010314	phosphatidylinositol-5-phosphate binding	52	0	0.05	0.74086
GO:0051020	GTPase binding	162	0	0.15	0.74167
GO:0005047	signal recognition particle binding	8	0	0.01	0.74195
GO:0016855	racemase and epimerase activity, acting on amino acids and derivatives	8	0	0.01	0.74271
GO:1901682	sulfur compound transmembrane transporter activity	66	0	0.06	0.74275
GO:0052691	UDP-arabinopyranose mutase activity	13	0	0.01	0.74381
GO:0004611	phosphoenolpyruvate carboxykinase activity	18	0	0.02	0.74397
GO:0010011	auxin binding	30	0	0.03	0.7442
GO:0097617	annealing activity	14	0	0.01	0.74441
GO:0036310	annealing helicase activity	14	0	0.01	0.74441
GO:0048029	monosaccharide binding	83	0	0.08	0.74634
GO:0072510	trivalent inorganic cation transmembrane transporter activity	13	0	0.01	0.74725
GO:0003691	double-stranded telomeric DNA binding	28	0	0.03	0.74764
GO:0030267	glyoxylate reductase (NADP) activity	19	0	0.02	0.74834
GO:0030761	8-hydroxyquercitin 8-O-methyltransferase activity	17	0	0.02	0.74842
GO:0031957	very long-chain fatty acid-CoA ligase activity	13	0	0.01	0.7485
GO:0050266	rosmarinate synthase activity	8	0	0.01	0.75058
GO:0004579	dolichyl-diphosphooligosaccharide-protein glycotransferase activity	28	0	0.03	0.75095
GO:0019202	amino acid kinase activity	18	0	0.02	0.7513
GO:0008481	sphinganine kinase activity	6	0	0.01	0.75145
GO:0016410	N-acyltransferase activity	251	0	0.23	0.75188
GO:0015926	glucosidase activity	163	0	0.15	0.75231
GO:0004222	metalloendopeptidase activity	98	0	0.09	0.75249
GO:0005231	excitatory extracellular ligand-gated ion channel activity	34	0	0.03	0.75249
GO:0005234	extracellular-glutamate-gated ion channel activity	34	0	0.03	0.75249
GO:0010283	pinoresinol reductase activity	10	0	0.01	0.75278
GO:0010284	lariciresinol reductase activity	10	0	0.01	0.75278
GO:0030599	pectinesterase activity	81	0	0.07	0.75287
GO:0080079	cellobiose glucosidase activity	28	0	0.03	0.75294
GO:0016752	sinapoyltransferase activity	11	0	0.01	0.75361
GO:0005471	ATP:ADP antiporter activity	21	0	0.02	0.75768
GO:0071991	phytochelatin transporter activity	54	0	0.05	0.75948
GO:0071992	phytochelatin transmembrane transporter activity	54	0	0.05	0.75948
GO:0010488	UDP-galactose:N-glycan beta-1,3-galactosyltransferase activity	9	0	0.01	0.76006
GO:0015077	monovalent inorganic cation transmembrane transporter activity	547	3	0.5	0.76064
GO:0035091	phosphatidylinositol binding	192	0	0.17	0.76068
GO:0070696	transmembrane receptor protein serine/threonine kinase binding	51	0	0.05	0.76305
GO:0004843	ubiquitin-specific protease activity	42	0	0.04	0.76363
GO:0042623	ATPase activity, coupled	930	3	0.84	0.76448
GO:0015386	potassium:proton antiporter activity	11	0	0.01	0.76514
GO:0030060	L-malate dehydrogenase activity	21	0	0.02	0.7654
GO:0060589	nucleoside-triphosphatase regulator activity	131	0	0.12	0.76595
GO:0016655	oxidoreductase activity, acting on NAD(P)H, quinone or similar compound as acceptor	110	0	0.1	0.76652
GO:0031177	phosphopantetheine binding	6	0	0.01	0.76706
GO:0004310	farnesyl-diphosphate farnesyltransferase activity	6	0	0.01	0.76805
GO:0051996	squalene synthase activity	6	0	0.01	0.76805
GO:0080116	glucuronoxylan glucuronosyltransferase activity	22	0	0.02	0.76806
GO:0019144	ADP-sugar diphosphatase activity	17	0	0.02	0.76838
GO:0080041	ADP-ribose pyrophosphohydrolase activity	17	0	0.02	0.76838
GO:0070567	cytidylyltransferase activity	33	0	0.03	0.76888
GO:0072509	divalent inorganic cation transmembrane transporter activity	226	0	0.2	0.76911
GO:0003849	3-deoxy-7-phosphoheptulonate synthase activity	9	0	0.01	0.76955
GO:0047668	amygdalin beta-glucosidase activity	23	0	0.02	0.77039
GO:0015367	oxoglutarate:malate antiporter activity	6	0	0.01	0.77043
GO:0015131	oxaloacetate transmembrane transporter activity	6	0	0.01	0.77043
GO:0015139	alpha-ketoglutarate transmembrane transporter activity	6	0	0.01	0.77043
GO:0015405	P-P-bond-hydrolysis-driven transmembrane transporter activity	563	3	0.51	0.77109
GO:0048040	UDP-glucuronate decarboxylase activity	23	0	0.02	0.77112
GO:0016618	hydroxypyruvate reductase activity	17	0	0.02	0.77154
GO:0000900	translation repressor activity, nucleic acid binding	9	0	0.01	0.77158
GO:0090079	translation regulator activity, nucleic acid binding	9	0	0.01	0.77158
GO:0030371	translation repressor activity	9	0	0.01	0.77158
GO:0045182	translation regulator activity	9	0	0.01	0.77158
GO:0016755	transferase activity, transferring amino-acyl groups	41	0	0.04	0.77203
GO:0036442	hydrogen-exporting ATPase activity	86	2	0.08	0.77359
GO:0015301	anion:anion antiporter activity	71	0	0.06	0.77379
GO:0010334	sesquiterpene synthase activity	33	0	0.03	0.77394
GO:0009905	ent-copalyl diphosphate synthase activity	7	0	0.01	0.77439
GO:0008234	cysteine-type peptidase activity	178	0	0.16	0.77507
GO:0003844	1,4-alpha-glucan branching enzyme activity	6	0	0.01	0.77558
GO:0031490	chromatin DNA binding	28	0	0.03	0.77613
GO:0005088	Ras guanyl-nucleotide exchange factor activity	23	0	0.02	0.77743
GO:0005089	Rho guanyl-nucleotide exchange factor activity	23	0	0.02	0.77743
GO:0072533	tri-(coumaroyl or caffeoyl) spermidine meta-hydroxylase activity	12	0	0.01	0.77757
GO:0051903	S-(hydroxymethyl)glutathione dehydrogenase activity	7	0	0.01	0.77853
GO:0015193	L-proline transmembrane transporter activity	14	0	0.01	0.77898
GO:0019783	small conjugating protein-specific protease activity	65	0	0.06	0.78021
GO:0000210	NAD+ diphosphatase activity	16	0	0.01	0.78038
GO:1901981	phosphatidylinositol phosphate binding	93	0	0.08	0.78154
GO:0042132	fructose 1,6-bisphosphate 1-phosphatase activity	16	0	0.01	0.78369
GO:0047782	coniferin beta-glucosidase activity	24	0	0.02	0.78412
GO:0047924	geraniol dehydrogenase activity	6	0	0.01	0.78482
GO:0050321	tau-protein kinase activity	10	0	0.01	0.78485
GO:0005222	intracellular cAMP activated cation channel activity	30	0	0.03	0.78518
GO:0016647	oxidoreductase activity, acting on the CH-NH group of donors, oxygen as acceptor	21	0	0.02	0.78583
GO:0004540	ribonuclease activity	208	0	0.19	0.7859
GO:0051087	chaperone binding	23	0	0.02	0.78688
GO:0004842	ubiquitin-protein transferase activity	684	0	0.62	0.78692
GO:0022821	potassium ion antiporter activity	16	0	0.01	0.78729
GO:0032454	histone demethylase activity (H3-K9 specific)	10	0	0.01	0.78748
GO:0016812	hydrolase activity, acting on carbon-nitrogen (but not peptide) bonds, in cyclic amides	15	0	0.01	0.78949
GO:0008536	Ran GTPase binding	70	0	0.06	0.78961
GO:0016720	delta12-fatty acid dehydrogenase activity	14	0	0.01	0.78968
GO:0010292	GTP:GDP antiporter activity	10	0	0.01	0.78972
GO:0001409	guanine nucleotide transmembrane transporter activity	10	0	0.01	0.78972
GO:0080042	ADP-glucose pyrophosphohydrolase activity	15	0	0.01	0.79258
GO:0080139	borate efflux transmembrane transporter activity	13	0	0.01	0.79317
GO:0090484	drug transporter activity	158	0	0.14	0.79328
GO:0015238	drug transmembrane transporter activity	158	0	0.14	0.79328
GO:0015103	inorganic anion transmembrane transporter activity	323	0	0.29	0.79384
GO:0008237	metallopeptidase activity	164	0	0.15	0.79387
GO:0033760	2'-deoxymugineic-acid 2'-dioxygenase activity	8	0	0.01	0.79436
GO:0047995	hydroxyphenylpyruvate reductase activity	15	0	0.01	0.79546
GO:0051537	2 iron, 2 sulfur cluster binding	63	0	0.06	0.79552
GO:0043495	protein anchor	22	0	0.02	0.79587
GO:0004197	cysteine-type endopeptidase activity	77	0	0.07	0.79685
GO:0033613	activating transcription factor binding	7	0	0.01	0.79733
GO:0032794	GTPase activating protein binding	18	0	0.02	0.79826
GO:0097599	xylanase activity	28	0	0.03	0.79843
GO:0009044	xylan 1,4-beta-xylosidase activity	28	0	0.03	0.79843
GO:0005355	glucose transmembrane transporter activity	14	0	0.01	0.79877
GO:0030332	cyclin binding	10	0	0.01	0.79886
GO:0016411	acylglycerol O-acyltransferase activity	49	0	0.04	0.79943
GO:0004430	1-phosphatidylinositol 4-kinase activity	25	0	0.02	0.79944
GO:0004030	aldehyde dehydrogenase [NAD(P)+] activity	11	0	0.01	0.8001
GO:0004797	thymidine kinase activity	6	0	0.01	0.80015
GO:0008289	lipid binding	486	0	0.44	0.80366
GO:0010329	auxin efflux transmembrane transporter activity	50	0	0.05	0.8037
GO:0003855	3-dehydroquinate dehydratase activity	9	0	0.01	0.80503
GO:0004764	shikimate 3-dehydrogenase (NADP+) activity	9	0	0.01	0.80503
GO:0008762	UDP-N-acetylmuramate dehydrogenase activity	49	0	0.04	0.80525
GO:0016208	AMP binding	33	0	0.03	0.80553
GO:0003885	D-arabinono-1,4-lactone oxidase activity	8	0	0.01	0.80584
GO:0050664	oxidoreductase activity, acting on NAD(P)H, oxygen as acceptor	25	0	0.02	0.80588
GO:0004965	G-protein coupled GABA receptor activity	13	0	0.01	0.80601
GO:0016917	GABA receptor activity	13	0	0.01	0.80601
GO:0017050	D-erythro-sphingosine kinase activity	10	0	0.01	0.80643
GO:0016706	oxidoreductase activity, acting on paired donors, with incorporation or reduction of molecular oxygen, 2-oxoglutarate as one donor, and incorporation of one atom each of oxygen into both donors	214	0	0.19	0.80679
GO:0005452	inorganic anion exchanger activity	12	0	0.01	0.80744
GO:0043754	dihydrolipoyllysine-residue (2-methylpropanoyl)transferase activity	10	0	0.01	0.80812
GO:0004001	adenosine kinase activity	6	0	0.01	0.80838
GO:0051213	dioxygenase activity	295	0	0.27	0.80952
GO:0036203	taxoid 14-beta-hydroxylase activity	15	0	0.01	0.81069
GO:0036239	taxoid 7beta-hydroxylase activity	15	0	0.01	0.81069
GO:0016407	acetyltransferase activity	235	0	0.21	0.81106
GO:0042800	histone methyltransferase activity (H3-K4 specific)	95	0	0.09	0.81157
GO:0009703	nitrate reductase (NADH) activity	22	0	0.02	0.81182
GO:0070569	uridylyltransferase activity	12	0	0.01	0.81235
GO:0043855	cyclic nucleotide-gated ion channel activity	38	0	0.03	0.81258
GO:0005221	intracellular cyclic nucleotide activated cation channel activity	38	0	0.03	0.81258
GO:0004084	branched-chain-amino-acid transaminase activity	17	0	0.02	0.81287
GO:0052654	L-leucine transaminase activity	15	0	0.01	0.81295
GO:0052655	L-valine transaminase activity	15	0	0.01	0.81295
GO:0052656	L-isoleucine transaminase activity	15	0	0.01	0.81295
GO:0070717	poly-purine tract binding	68	0	0.06	0.81382
GO:0019842	vitamin binding	76	0	0.07	0.81397
GO:0004075	biotin carboxylase activity	11	0	0.01	0.81498
GO:0003730	mRNA 3'-UTR binding	19	0	0.02	0.81583
GO:0045551	cinnamyl-alcohol dehydrogenase activity	14	0	0.01	0.81586
GO:0090448	glucosinolate:proton symporter activity	21	0	0.02	0.81605
GO:0004316	3-oxoacyl-[acyl-carrier-protein] reductase (NADPH) activity	20	0	0.02	0.81641
GO:0050224	prunasin beta-glucosidase activity	20	0	0.02	0.81658
GO:0042389	omega-3 fatty acid desaturase activity	12	0	0.01	0.81678
GO:0080023	3R-hydroxyacyl-CoA dehydratase activity	7	0	0.01	0.81686
GO:0046870	cadmium ion binding	24	0	0.02	0.81739
GO:0035529	NADH pyrophosphatase activity	13	0	0.01	0.81754
GO:0009678	hydrogen-translocating pyrophosphatase activity	30	0	0.03	0.81997
GO:0008060	ARF GTPase activator activity	53	0	0.05	0.82006
GO:0016887	ATPase activity	1218	4	1.1	0.82018
GO:0004022	alcohol dehydrogenase (NAD) activity	43	0	0.04	0.82048
GO:0042171	lysophosphatidic acid acyltransferase activity	14	0	0.01	0.82138
GO:0036361	racemase activity, acting on amino acids and derivatives	7	0	0.01	0.82157
GO:0033612	receptor serine/threonine kinase binding	184	0	0.17	0.82216
GO:0016903	oxidoreductase activity, acting on the aldehyde or oxo group of donors	308	0	0.28	0.82277
GO:0005102	receptor binding	198	0	0.18	0.82282
GO:0016157	sucrose synthase activity	14	0	0.01	0.82379
GO:0009977	proton motive force dependent protein transmembrane transporter activity	7	0	0.01	0.82398
GO:0008143	poly(A) binding	53	0	0.05	0.82417
GO:0004012	phospholipid-translocating ATPase activity	14	0	0.01	0.82449
GO:0016656	monodehydroascorbate reductase (NADH) activity	11	0	0.01	0.82455
GO:0004767	sphingomyelin phosphodiesterase activity	6	0	0.01	0.82517
GO:0004221	ubiquitin thiolesterase activity	46	0	0.04	0.82529
GO:0004605	phosphatidate cytidylyltransferase activity	14	0	0.01	0.82532
GO:0003878	ATP citrate synthase activity	14	0	0.01	0.82552
GO:0004715	non-membrane spanning protein tyrosine kinase activity	77	0	0.07	0.82624
GO:0003725	double-stranded RNA binding	38	0	0.03	0.8264
GO:0001067	regulatory region nucleic acid binding	280	0	0.25	0.82643
GO:0000975	regulatory region DNA binding	280	0	0.25	0.82643
GO:0016972	thiol oxidase activity	6	0	0.01	0.82671
GO:0031418	L-ascorbic acid binding	45	0	0.04	0.82679
GO:0016307	phosphatidylinositol phosphate kinase activity	59	0	0.05	0.8272
GO:0071997	glutathione S-conjugate-transporting ATPase activity	31	0	0.03	0.82767
GO:0010290	chlorophyll catabolite transmembrane transporter activity	31	0	0.03	0.82767
GO:0015431	glutathione S-conjugate-exporting ATPase activity	31	0	0.03	0.82767
GO:0050162	oxalate oxidase activity	16	0	0.01	0.8279
GO:0004527	exonuclease activity	126	0	0.11	0.82814
GO:0004709	MAP kinase kinase kinase activity	122	0	0.11	0.82877
GO:0004331	fructose-2,6-bisphosphate 2-phosphatase activity	15	0	0.01	0.82949
GO:0045485	omega-6 fatty acid desaturase activity	11	0	0.01	0.83068
GO:0034595	phosphatidylinositol phosphate 5-phosphatase activity	55	0	0.05	0.83105
GO:0008144	drug binding	46	0	0.04	0.83134
GO:0003979	UDP-glucose 6-dehydrogenase activity	12	0	0.01	0.83233
GO:0016992	lipoate synthase activity	15	0	0.01	0.83238
GO:0016979	lipoate-protein ligase activity	15	0	0.01	0.83238
GO:0004416	hydroxyacylglutathione hydrolase activity	6	0	0.01	0.83316
GO:0046975	histone methyltransferase activity (H3-K36 specific)	82	0	0.07	0.83517
GO:0016278	lysine N-methyltransferase activity	208	0	0.19	0.83528
GO:0016279	protein-lysine N-methyltransferase activity	208	0	0.19	0.83528
GO:0005381	iron ion transmembrane transporter activity	37	0	0.03	0.83546
GO:0008199	ferric iron binding	6	0	0.01	0.83628
GO:0005242	inward rectifier potassium channel activity	79	0	0.07	0.83675
GO:0005200	structural constituent of cytoskeleton	81	0	0.07	0.83762
GO:0017016	Ras GTPase binding	118	0	0.11	0.83865
GO:0031267	small GTPase binding	118	0	0.11	0.83865
GO:0030272	5-formyltetrahydrofolate cyclo-ligase activity	9	0	0.01	0.83935
GO:0070818	protoporphyrinogen oxidase activity	8	0	0.01	0.83941
GO:0004729	oxygen-dependent protoporphyrinogen oxidase activity	8	0	0.01	0.83941
GO:0035241	protein-arginine omega-N monomethyltransferase activity	12	0	0.01	0.84034
GO:0016277	[myelin basic protein]-arginine N-methyltransferase activity	12	0	0.01	0.84034
GO:0004372	glycine hydroxymethyltransferase activity	20	0	0.02	0.8407
GO:0072550	triferuloylspermidine meta-hydroxylase activity	9	0	0.01	0.84071
GO:0072551	diferuloyl mono-(hydroxyferuloyl) spermidine meta-hydroxylase activity	9	0	0.01	0.84071
GO:0072552	monoferuloyl di-(hydroxyferuloyl) spermidine meta-hydroxylase activity	9	0	0.01	0.84071
GO:0072547	tricoumaroylspermidine meta-hydroxylase activity	9	0	0.01	0.84071
GO:0072548	dicoumaroyl monocaffeoyl spermidine meta-hydroxylase activity	9	0	0.01	0.84071
GO:0072549	monocoumaroyl dicaffeoyl spermidine meta-hydroxylase activity	9	0	0.01	0.84071
GO:0072532	tri-(feruloyl or hydroxyferuloyl) spermidine meta-hydroxylase activity	9	0	0.01	0.84071
GO:0016790	thiolester hydrolase activity	106	0	0.1	0.84078
GO:0047066	phospholipid-hydroperoxide glutathione peroxidase activity	12	0	0.01	0.84084
GO:0008131	primary amine oxidase activity	40	0	0.04	0.84093
GO:0046914	transition metal ion binding	2925	1	2.65	0.84102
GO:0080013	(E,E)-geranyllinalool synthase activity	9	0	0.01	0.84107
GO:0008409	5'-3' exonuclease activity	21	0	0.02	0.8413
GO:0035175	histone kinase activity (H3-S10 specific)	21	0	0.02	0.84131
GO:0032934	sterol binding	14	0	0.01	0.84142
GO:0009374	biotin binding	6	0	0.01	0.8417
GO:0001727	lipid kinase activity	8	0	0.01	0.8419
GO:0051538	3 iron, 4 sulfur cluster binding	14	0	0.01	0.84303
GO:0018024	histone-lysine N-methyltransferase activity	202	0	0.18	0.84369
GO:0016756	glutathione gamma-glutamylcysteinyltransferase activity	34	0	0.03	0.8452
GO:0047312	L-phenylalanine:pyruvate aminotransferase activity	6	0	0.01	0.84574
GO:0050048	L-leucine:2-oxoglutarate aminotransferase activity	6	0	0.01	0.84574
GO:0080097	L-tryptophan:pyruvate aminotransferase activity	6	0	0.01	0.84574
GO:0080098	L-tyrosine:pyruvate aminotransferase activity	6	0	0.01	0.84574
GO:0080099	L-methionine:2-oxoglutarate aminotransferase activity	6	0	0.01	0.84574
GO:0080100	L-glutamine:2-oxoglutarate aminotransferase activity	6	0	0.01	0.84574
GO:0004620	phospholipase activity	191	0	0.17	0.84761
GO:0030234	enzyme regulator activity	568	0	0.51	0.84799
GO:0044022	histone kinase activity (H3-S28 specific)	19	0	0.02	0.84842
GO:0033549	MAP kinase phosphatase activity	28	0	0.03	0.84909
GO:0010354	homogentisate prenyltransferase activity	8	0	0.01	0.85054
GO:0004124	cysteine synthase activity	13	0	0.01	0.85068
GO:0001070	RNA binding transcription factor activity	66	0	0.06	0.8526
GO:0001072	RNA binding transcription antitermination factor activity	66	0	0.06	0.8526
GO:0016174	NAD(P)H oxidase activity	23	0	0.02	0.85325
GO:0030746	isoflavone 4'-O-methyltransferase activity	16	0	0.01	0.8539
GO:0009000	selenocysteine lyase activity	7	0	0.01	0.85462
GO:0004315	3-oxoacyl-[acyl-carrier-protein] synthase activity	16	0	0.01	0.85484
GO:0015276	ligand-gated ion channel activity	116	0	0.11	0.85518
GO:0022834	ligand-gated channel activity	116	0	0.11	0.85518
GO:0004144	diacylglycerol O-acyltransferase activity	28	0	0.03	0.85571
GO:0016705	oxidoreductase activity, acting on paired donors, with incorporation or reduction of molecular oxygen	712	1	0.65	0.85628
GO:0052852	very-long-chain-(S)-2-hydroxy-acid oxidase activity	12	0	0.01	0.85651
GO:0052853	long-chain-(S)-2-hydroxy-long-chain-acid oxidase activity	12	0	0.01	0.85651
GO:0052854	medium-chain-(S)-2-hydroxy-acid oxidase activity	12	0	0.01	0.85651
GO:0016688	L-ascorbate peroxidase activity	15	0	0.01	0.85917
GO:0016621	cinnamoyl-CoA reductase activity	96	0	0.09	0.85922
GO:0070063	RNA polymerase binding	14	0	0.01	0.85994
GO:0001729	ceramide kinase activity	7	0	0.01	0.86021
GO:0036459	ubiquitinyl hydrolase activity	65	0	0.06	0.86088
GO:0008142	oxysterol binding	12	0	0.01	0.86245
GO:0016670	oxidoreductase activity, acting on a sulfur group of donors, oxygen as acceptor	11	0	0.01	0.8635
GO:0005096	GTPase activator activity	100	0	0.09	0.86517
GO:0005267	potassium channel activity	108	0	0.1	0.86529
GO:0015083	aluminum ion transmembrane transporter activity	10	0	0.01	0.86553
GO:0070548	L-glutamine aminotransferase activity	10	0	0.01	0.86596
GO:0008080	N-acetyltransferase activity	177	0	0.16	0.86647
GO:0070008	serine-type exopeptidase activity	54	0	0.05	0.86764
GO:0034003	vetispiradiene synthase activity	14	0	0.01	0.86816
GO:0032452	histone demethylase activity	20	0	0.02	0.86878
GO:0015189	L-lysine transmembrane transporter activity	22	0	0.02	0.86908
GO:0046983	protein dimerization activity	1235	1	1.12	0.86966
GO:0015197	peptide transporter activity	195	0	0.18	0.8709
GO:0004350	glutamate-5-semialdehyde dehydrogenase activity	7	0	0.01	0.87186
GO:0044212	transcription regulatory region DNA binding	273	0	0.25	0.87289
GO:0016702	oxidoreductase activity, acting on single donors with incorporation of molecular oxygen, incorporation of two atoms of oxygen	113	0	0.1	0.87397
GO:0016641	oxidoreductase activity, acting on the CH-NH2 group of donors, oxygen as acceptor	98	0	0.09	0.87465
GO:0005249	voltage-gated potassium channel activity	106	0	0.1	0.87585
GO:0016868	intramolecular transferase activity, phosphotransferases	33	0	0.03	0.8764
GO:0005496	steroid binding	34	0	0.03	0.87669
GO:0035173	histone kinase activity	41	0	0.04	0.87844
GO:0035174	histone serine kinase activity	41	0	0.04	0.87844
GO:0042936	dipeptide transporter activity	98	0	0.09	0.87868
GO:0003676	nucleic acid binding	5555	4	5.03	0.88
GO:0004356	glutamate-ammonia ligase activity	12	0	0.01	0.88044
GO:0015095	magnesium ion transmembrane transporter activity	34	0	0.03	0.8806
GO:0009671	nitrate:proton symporter activity	13	0	0.01	0.88089
GO:0015662	ATPase activity, coupled to transmembrane movement of ions, phosphorylative mechanism	128	0	0.12	0.88106
GO:0004398	histidine decarboxylase activity	8	0	0.01	0.88264
GO:0042937	tripeptide transporter activity	96	0	0.09	0.88286
GO:0008506	sucrose:proton symporter activity	35	0	0.03	0.8829
GO:0009815	1-aminocyclopropane-1-carboxylate oxidase activity	40	0	0.04	0.88357
GO:0070568	guanylyltransferase activity	20	0	0.02	0.88418
GO:0045181	glutamate synthase activity, NAD(P)H as acceptor	10	0	0.01	0.88509
GO:0042802	identical protein binding	1273	2	1.15	0.88531
GO:0052694	jasmonoyl-isoleucine-12-hydroxylase activity	14	0	0.01	0.88535
GO:0022843	voltage-gated cation channel activity	117	0	0.11	0.88539
GO:0047661	amino-acid racemase activity	6	0	0.01	0.88574
GO:0003904	deoxyribodipyrimidine photo-lyase activity	6	0	0.01	0.88589
GO:0004607	phosphatidylcholine-sterol O-acyltransferase activity	12	0	0.01	0.88665
GO:0008964	phosphoenolpyruvate carboxylase activity	12	0	0.01	0.88757
GO:0004435	phosphatidylinositol phospholipase C activity	13	0	0.01	0.88793
GO:0050897	cobalt ion binding	195	0	0.18	0.88847
GO:0004747	ribokinase activity	16	0	0.01	0.88886
GO:0004623	phospholipase A2 activity	51	0	0.05	0.88904
GO:0004364	glutathione transferase activity	77	0	0.07	0.88977
GO:0051748	UTP-monosaccharide-1-phosphate uridylyltransferase activity	10	0	0.01	0.88987
GO:0035064	methylated histone binding	29	0	0.03	0.89034
GO:0003779	actin binding	180	0	0.16	0.89234
GO:0015142	tricarboxylic acid transmembrane transporter activity	27	0	0.02	0.89259
GO:0000014	single-stranded DNA endodeoxyribonuclease activity	6	0	0.01	0.89262
GO:0004349	glutamate 5-kinase activity	9	0	0.01	0.89275
GO:0008757	S-adenosylmethionine-dependent methyltransferase activity	436	0	0.4	0.89329
GO:0016987	sigma factor activity	24	0	0.02	0.89418
GO:0000990	core RNA polymerase binding transcription factor activity	24	0	0.02	0.89418
GO:0000996	core DNA-dependent RNA polymerase binding promoter specificity activity	24	0	0.02	0.89418
GO:0005216	ion channel activity	263	0	0.24	0.89545
GO:0035251	UDP-glucosyltransferase activity	333	0	0.3	0.89588
GO:0017070	U6 snRNA binding	15	0	0.01	0.89621
GO:0030623	U5 snRNA binding	15	0	0.01	0.89621
GO:0042300	beta-amyrin synthase activity	12	0	0.01	0.89803
GO:0005099	Ras GTPase activator activity	39	0	0.04	0.89931
GO:0008936	nicotinamidase activity	6	0	0.01	0.89934
GO:0004676	3-phosphoinositide-dependent protein kinase activity	9	0	0.01	0.89968
GO:0004042	acetyl-CoA:L-glutamate N-acetyltransferase activity	6	0	0.01	0.89985
GO:0015334	high-affinity oligopeptide transporter activity	87	0	0.08	0.90166
GO:0016811	hydrolase activity, acting on carbon-nitrogen (but not peptide) bonds, in linear amides	112	1	0.1	0.90273
GO:0050136	NADH dehydrogenase (quinone) activity	69	0	0.06	0.90294
GO:0052748	baicalin beta-D-glucuronidase activity	7	0	0.01	0.90316
GO:0052633	isocitrate hydro-lyase (cis-aconitate-forming) activity	6	0	0.01	0.90335
GO:0047893	flavonol 3-O-glucosyltransferase activity	11	0	0.01	0.90365
GO:0031406	carboxylic acid binding	278	0	0.25	0.90405
GO:0043177	organic acid binding	278	0	0.25	0.90405
GO:0010178	IAA-amino acid conjugate hydrolase activity	15	0	0.01	0.90409
GO:0004375	glycine dehydrogenase (decarboxylating) activity	10	0	0.01	0.90461
GO:0016642	oxidoreductase activity, acting on the CH-NH2 group of donors, disulfide as acceptor	10	0	0.01	0.90461
GO:0005313	L-glutamate transmembrane transporter activity	23	0	0.02	0.90498
GO:0016849	phosphorus-oxygen lyase activity	78	0	0.07	0.90581
GO:0005254	chloride channel activity	18	0	0.02	0.90588
GO:0005247	voltage-gated chloride channel activity	18	0	0.02	0.90588
GO:0080176	xyloglucan 1,6-alpha-xylosidase activity	8	0	0.01	0.90619
GO:0050567	glutaminyl-tRNA synthase (glutamine-hydrolyzing) activity	6	0	0.01	0.90774
GO:0042054	histone methyltransferase activity	234	0	0.21	0.90774
GO:0015137	citrate transmembrane transporter activity	23	0	0.02	0.90775
GO:0048487	beta-tubulin binding	15	0	0.01	0.90857
GO:0003954	NADH dehydrogenase activity	79	0	0.07	0.90899
GO:0004712	protein serine/threonine/tyrosine kinase activity	96	0	0.09	0.90924
GO:0016408	C-acyltransferase activity	33	0	0.03	0.91034
GO:0008169	C-methyltransferase activity	17	0	0.02	0.91055
GO:0072374	carotene epsilon hydroxylase activity	6	0	0.01	0.91137
GO:0009974	zeinoxanthin epsilon hydroxylase activity	6	0	0.01	0.91137
GO:0004357	glutamate-cysteine ligase activity	12	0	0.01	0.91173
GO:0004180	carboxypeptidase activity	59	0	0.05	0.91176
GO:0008422	beta-glucosidase activity	113	0	0.1	0.91177
GO:0003774	motor activity	174	0	0.16	0.91281
GO:0003723	RNA binding	1785	1	1.62	0.9133
GO:0016653	oxidoreductase activity, acting on NAD(P)H, heme protein as acceptor	16	0	0.01	0.91345
GO:0005261	cation channel activity	146	0	0.13	0.91356
GO:0004365	glyceraldehyde-3-phosphate dehydrogenase (NAD+) (phosphorylating) activity	15	0	0.01	0.91427
GO:0046409	p-coumarate 3-hydroxylase activity	17	0	0.02	0.91588
GO:0003993	acid phosphatase activity	105	2	0.1	0.91628
GO:0017137	Rab GTPase binding	45	0	0.04	0.9163
GO:0016615	malate dehydrogenase activity	42	0	0.04	0.91679
GO:0016859	cis-trans isomerase activity	205	0	0.19	0.91767
GO:0015114	phosphate ion transmembrane transporter activity	27	0	0.02	0.9178
GO:0004848	ureidoglycolate hydrolase activity	6	0	0.01	0.91809
GO:0001716	L-amino-acid oxidase activity	9	0	0.01	0.91811
GO:0003777	microtubule motor activity	130	0	0.12	0.91887
GO:0001053	plastid sigma factor activity	23	0	0.02	0.91906
GO:0015198	oligopeptide transporter activity	137	0	0.12	0.91932
GO:0004040	amidase activity	23	1	0.02	0.91969
GO:0016308	1-phosphatidylinositol-4-phosphate 5-kinase activity	31	0	0.03	0.91973
GO:0003677	DNA binding	3329	3	3.02	0.92016
GO:0004185	serine-type carboxypeptidase activity	50	0	0.05	0.92019
GO:0017110	nucleoside-diphosphatase activity	30	0	0.03	0.92069
GO:0004818	glutamate-tRNA ligase activity	6	0	0.01	0.92113
GO:0031679	NADH dehydrogenase (plastoquinone) activity	6	0	0.01	0.92143
GO:0047259	glucomannan 4-beta-mannosyltransferase activity	15	0	0.01	0.92149
GO:0046857	oxidoreductase activity, acting on other nitrogenous compounds as donors, with NAD or NADP as acceptor	25	0	0.02	0.92162
GO:0008940	nitrate reductase activity	25	0	0.02	0.92162
GO:0032403	protein complex binding	357	0	0.32	0.92178
GO:0015631	tubulin binding	236	0	0.21	0.92229
GO:0050737	O-hydroxycinnamoyltransferase activity	12	0	0.01	0.92391
GO:0080133	midchain alkane hydroxylase activity	7	0	0.01	0.92412
GO:0046608	carotenoid isomerase activity	85	0	0.08	0.92537
GO:0016671	oxidoreductase activity, acting on a sulfur group of donors, disulfide as acceptor	100	0	0.09	0.92541
GO:0015267	channel activity	338	0	0.31	0.92549
GO:0022803	passive transmembrane transporter activity	338	0	0.31	0.92549
GO:0032453	histone demethylase activity (H3-K4 specific)	10	0	0.01	0.92627
GO:0003727	single-stranded RNA binding	216	0	0.2	0.9263
GO:0022804	active transmembrane transporter activity	1185	3	1.07	0.92736
GO:0019899	enzyme binding	997	0	0.9	0.92778
GO:0030544	Hsp70 protein binding	12	0	0.01	0.92804
GO:0016741	transferase activity, transferring one-carbon groups	701	0	0.64	0.9285
GO:0050308	sugar-phosphatase activity	34	0	0.03	0.92868
GO:0043864	indoleacetamide hydrolase activity	9	0	0.01	0.92945
GO:0016643	oxidoreductase activity, acting on the CH-NH2 group of donors, iron-sulfur protein as acceptor	6	0	0.01	0.92945
GO:0016041	glutamate synthase (ferredoxin) activity	6	0	0.01	0.92945
GO:0016597	amino acid binding	148	0	0.13	0.92968
GO:0010301	xanthoxin dehydrogenase activity	23	0	0.02	0.9297
GO:0018458	isopiperitenol dehydrogenase activity	23	0	0.02	0.9297
GO:0018459	carveol dehydrogenase activity	23	0	0.02	0.9297
GO:0033800	isoflavone 7-O-methyltransferase activity	17	0	0.02	0.93011
GO:0000182	rDNA binding	8	0	0.01	0.93093
GO:0015217	ADP transmembrane transporter activity	45	0	0.04	0.93163
GO:0016453	C-acetyltransferase activity	6	0	0.01	0.93256
GO:0003985	acetyl-CoA C-acetyltransferase activity	6	0	0.01	0.93256
GO:0003988	acetyl-CoA C-acyltransferase activity	6	0	0.01	0.93256
GO:0015562	efflux transmembrane transporter activity	127	0	0.12	0.93322
GO:0008168	methyltransferase activity	688	0	0.62	0.93382
GO:0004392	heme oxygenase (decyclizing) activity	10	0	0.01	0.93461
GO:0005347	ATP transmembrane transporter activity	51	0	0.05	0.93545
GO:0001071	nucleic acid binding transcription factor activity	2152	2	1.95	0.93564
GO:0015174	basic amino acid transmembrane transporter activity	71	0	0.06	0.93614
GO:0002094	polyprenyltransferase activity	11	0	0.01	0.9364
GO:0005310	dicarboxylic acid transmembrane transporter activity	55	0	0.05	0.93657
GO:0015172	acidic amino acid transmembrane transporter activity	51	0	0.05	0.9369
GO:0022836	gated channel activity	219	0	0.2	0.93729
GO:0004518	nuclease activity	442	1	0.4	0.93741
GO:0019900	kinase binding	393	0	0.36	0.93765
GO:0051183	vitamin transporter activity	18	0	0.02	0.938
GO:0022838	substrate-specific channel activity	330	0	0.3	0.93815
GO:0004765	shikimate kinase activity	6	0	0.01	0.93822
GO:0004725	protein tyrosine phosphatase activity	43	0	0.04	0.93909
GO:0004475	mannose-1-phosphate guanylyltransferase activity	11	0	0.01	0.93927
GO:0008170	N-methyltransferase activity	255	0	0.23	0.93995
GO:0004056	argininosuccinate lyase activity	8	0	0.01	0.94008
GO:0003983	UTP:glucose-1-phosphate uridylyltransferase activity	6	0	0.01	0.94017
GO:0019787	small conjugating protein transferase activity	16	0	0.01	0.94085
GO:0003785	actin monomer binding	22	0	0.02	0.94236
GO:0045140	inositol phosphoceramide synthase activity	6	0	0.01	0.94238
GO:0031559	oxidosqualene cyclase activity	49	0	0.04	0.94291
GO:0016881	acid-amino acid ligase activity	153	0	0.14	0.94291
GO:0016866	intramolecular transferase activity	144	0	0.13	0.94311
GO:0004421	hydroxymethylglutaryl-CoA synthase activity	7	0	0.01	0.94319
GO:0003700	sequence-specific DNA binding transcription factor activity	2086	2	1.89	0.94323
GO:0019904	protein domain specific binding	34	0	0.03	0.94328
GO:0016211	ammonia ligase activity	21	0	0.02	0.94376
GO:0016880	acid-ammonia (or amide) ligase activity	21	0	0.02	0.94376
GO:0052747	sinapyl alcohol dehydrogenase activity	11	0	0.01	0.944
GO:0019901	protein kinase binding	346	0	0.31	0.94464
GO:0001872	(1->3)-beta-D-glucan binding	34	0	0.03	0.94504
GO:0017171	serine hydrolase activity	266	0	0.24	0.946
GO:0008236	serine-type peptidase activity	266	0	0.24	0.946
GO:0000981	sequence-specific DNA binding RNA polymerase II transcription factor activity	53	0	0.05	0.94603
GO:0004470	malic enzyme activity	17	0	0.02	0.94612
GO:0004471	malate dehydrogenase (decarboxylating) (NAD+) activity	17	0	0.02	0.94612
GO:0016788	hydrolase activity, acting on ester bonds	1955	5	1.77	0.94636
GO:0051139	metal ion:proton antiporter activity	24	0	0.02	0.94678
GO:0016840	carbon-nitrogen lyase activity	55	0	0.05	0.94715
GO:0010326	methionine-oxo-acid transaminase activity	18	0	0.02	0.94878
GO:0019139	cytokinin dehydrogenase activity	12	0	0.01	0.9494
GO:0005217	intracellular ligand-gated ion channel activity	54	0	0.05	0.94942
GO:0070182	DNA polymerase binding	6	0	0.01	0.94974
GO:0004776	succinate-CoA ligase (GDP-forming) activity	7	0	0.01	0.95106
GO:0004550	nucleoside diphosphate kinase activity	13	0	0.01	0.95122
GO:0005346	purine ribonucleotide transmembrane transporter activity	106	0	0.1	0.95149
GO:0015216	purine nucleotide transmembrane transporter activity	106	0	0.1	0.95149
GO:0052624	2-phytyl-1,4-naphthoquinone methyltransferase activity	6	0	0.01	0.95194
GO:0080150	S-adenosyl-L-methionine:benzoic acid carboxyl methyl transferase activity	6	0	0.01	0.95194
GO:0016847	1-aminocyclopropane-1-carboxylate synthase activity	20	0	0.02	0.95202
GO:0003755	peptidyl-prolyl cis-trans isomerase activity	110	0	0.1	0.95219
GO:0009899	ent-kaurene synthase activity	12	0	0.01	0.95228
GO:0072341	modified amino acid binding	81	0	0.07	0.95243
GO:0032182	small conjugating protein binding	19	0	0.02	0.95339
GO:0043130	ubiquitin binding	19	0	0.02	0.95339
GO:0022890	inorganic cation transmembrane transporter activity	794	3	0.72	0.95377
GO:0008928	mannose-1-phosphate guanylyltransferase (GDP) activity	11	0	0.01	0.95379
GO:0015932	nucleobase-containing compound transmembrane transporter activity	271	0	0.25	0.95401
GO:0047980	hippurate hydrolase activity	7	0	0.01	0.95405
GO:0015157	oligosaccharide transmembrane transporter activity	65	0	0.06	0.95474
GO:0005337	nucleoside transmembrane transporter activity	158	0	0.14	0.95482
GO:0005100	Rho GTPase activator activity	17	0	0.02	0.95483
GO:0008553	hydrogen-exporting ATPase activity, phosphorylative mechanism	25	0	0.02	0.95496
GO:0016841	ammonia-lyase activity	14	0	0.01	0.95536
GO:0043047	single-stranded telomeric DNA binding	15	0	0.01	0.95537
GO:0071617	lysophospholipid acyltransferase activity	18	0	0.02	0.95545
GO:0008195	phosphatidate phosphatase activity	24	0	0.02	0.95628
GO:0008568	microtubule-severing ATPase activity	38	0	0.03	0.95629
GO:0019829	cation-transporting ATPase activity	248	3	0.22	0.95651
GO:0008905	mannose-phosphate guanylyltransferase activity	16	0	0.01	0.9566
GO:0004352	glutamate dehydrogenase (NAD+) activity	10	0	0.01	0.95688
GO:0042903	tubulin deacetylase activity	7	0	0.01	0.95758
GO:0043014	alpha-tubulin binding	7	0	0.01	0.95758
GO:0051721	protein phosphatase 2A binding	7	0	0.01	0.95758
GO:0031072	heat shock protein binding	79	0	0.07	0.95782
GO:0003919	FMN adenylyltransferase activity	8	0	0.01	0.95797
GO:0016810	hydrolase activity, acting on carbon-nitrogen (but not peptide) bonds	203	1	0.18	0.95855
GO:0045544	gibberellin 20-oxidase activity	6	0	0.01	0.95868
GO:0019789	SUMO transferase activity	11	0	0.01	0.95895
GO:0005488	binding	19821	20	17.96	0.95896
GO:0004792	thiosulfate sulfurtransferase activity	10	0	0.01	0.95907
GO:0004829	threonine-tRNA ligase activity	7	0	0.01	0.95924
GO:0033799	myricetin 3'-O-methyltransferase activity	32	0	0.03	0.95926
GO:0015399	primary active transmembrane transporter activity	581	3	0.53	0.95938
GO:0004645	phosphorylase activity	29	0	0.03	0.95974
GO:0004614	phosphoglucomutase activity	15	0	0.01	0.9598
GO:0005262	calcium channel activity	58	0	0.05	0.95985
GO:0005372	water transmembrane transporter activity	67	0	0.06	0.95988
GO:0015250	water channel activity	67	0	0.06	0.95988
GO:0071614	linoleic acid epoxygenase activity	6	0	0.01	0.96024
GO:1990137	plant seed peroxidase activity	6	0	0.01	0.96024
GO:0000295	adenine nucleotide transmembrane transporter activity	96	0	0.09	0.96135
GO:0047429	nucleoside-triphosphate diphosphatase activity	7	0	0.01	0.96143
GO:0017069	snRNA binding	24	0	0.02	0.96157
GO:0004066	asparagine synthase (glutamine-hydrolyzing) activity	9	0	0.01	0.96158
GO:0003989	acetyl-CoA carboxylase activity	15	0	0.01	0.96161
GO:0005363	maltose transmembrane transporter activity	11	0	0.01	0.96165
GO:0015416	organic phosphonate transmembrane-transporting ATPase activity	17	0	0.02	0.96183
GO:0015604	organic phosphonate transmembrane transporter activity	17	0	0.02	0.96183
GO:0051011	microtubule minus-end binding	8	0	0.01	0.96195
GO:0008106	alcohol dehydrogenase (NADP+) activity	28	0	0.03	0.96282
GO:0003690	double-stranded DNA binding	248	0	0.22	0.96382
GO:0018674	(S)-limonene 3-monooxygenase activity	37	0	0.03	0.96408
GO:1990136	linoleate 9S-lipoxygenase activity	16	0	0.01	0.9645
GO:0016884	carbon-nitrogen ligase activity, with glutamine as amido-N-donor	58	1	0.05	0.9648
GO:0017091	AU-rich element binding	12	0	0.01	0.965
GO:0042950	salicin transmembrane transporter activity	10	0	0.01	0.96507
GO:0042951	arbutin transmembrane transporter activity	10	0	0.01	0.96507
GO:0042947	glucoside transmembrane transporter activity	10	0	0.01	0.96507
GO:0015573	beta-glucoside transmembrane transporter activity	10	0	0.01	0.96507
GO:0005364	maltose:proton symporter activity	10	0	0.01	0.96507
GO:0015225	biotin transporter activity	10	0	0.01	0.96507
GO:0047681	aryl-alcohol dehydrogenase (NADP+) activity	10	0	0.01	0.96519
GO:0035198	miRNA binding	35	0	0.03	0.96529
GO:0035514	DNA demethylase activity	12	0	0.01	0.96601
GO:0042803	protein homodimerization activity	642	0	0.58	0.96697
GO:0015112	nitrate transmembrane transporter activity	120	0	0.11	0.9673
GO:0030276	clathrin binding	38	0	0.03	0.96773
GO:0008574	plus-end-directed microtubule motor activity	43	0	0.04	0.96797
GO:0051861	glycolipid binding	7	0	0.01	0.968
GO:0017089	glycolipid transporter activity	7	0	0.01	0.968
GO:0015211	purine nucleoside transmembrane transporter activity	142	0	0.13	0.96823
GO:0008531	riboflavin kinase activity	6	0	0.01	0.96831
GO:0016879	ligase activity, forming carbon-nitrogen bonds	305	1	0.28	0.96834
GO:0046029	mannitol dehydrogenase activity	9	0	0.01	0.96894
GO:0031320	hexitol dehydrogenase activity	9	0	0.01	0.96894
GO:0008017	microtubule binding	201	0	0.18	0.96939
GO:0045543	gibberellin 2-beta-dioxygenase activity	20	0	0.02	0.9695
GO:0004067	asparaginase activity	8	0	0.01	0.96959
GO:0017025	TBP-class protein binding	17	0	0.02	0.9699
GO:0031420	alkali metal ion binding	25	0	0.02	0.97032
GO:0030955	potassium ion binding	25	0	0.02	0.97032
GO:0004743	pyruvate kinase activity	25	0	0.02	0.97032
GO:0047461	(+)-delta-cadinene synthase activity	13	0	0.01	0.9704
GO:0004402	histone acetyltransferase activity	118	0	0.11	0.97044
GO:0090595	acetyl-CoA:L-lysine N6-acetyltransferase	118	0	0.11	0.97044
GO:0004088	carbamoyl-phosphate synthase (glutamine-hydrolyzing) activity	10	0	0.01	0.97057
GO:0047631	ADP-ribose diphosphatase activity	17	0	0.02	0.97145
GO:0043492	ATPase activity, coupled to movement of substances	478	3	0.43	0.97146
GO:0042626	ATPase activity, coupled to transmembrane movement of substances	478	3	0.43	0.97146
GO:0015154	disaccharide transmembrane transporter activity	64	0	0.06	0.97241
GO:0016645	oxidoreductase activity, acting on the CH-NH group of donors	79	0	0.07	0.97313
GO:0016421	CoA carboxylase activity	17	0	0.02	0.97318
GO:0016885	ligase activity, forming carbon-carbon bonds	17	0	0.02	0.97318
GO:0046912	transferase activity, transferring acyl groups, acyl groups converted into alkyl on transfer	33	0	0.03	0.97334
GO:0004014	adenosylmethionine decarboxylase activity	7	0	0.01	0.97339
GO:0004298	threonine-type endopeptidase activity	54	0	0.05	0.9744
GO:0070003	threonine-type peptidase activity	54	0	0.05	0.9744
GO:0016638	oxidoreductase activity, acting on the CH-NH2 group of donors	136	0	0.12	0.97441
GO:0042578	phosphoric ester hydrolase activity	892	4	0.81	0.97534
GO:1901505	carbohydrate derivative transporter activity	299	0	0.27	0.97545
GO:0030983	mismatched DNA binding	26	0	0.02	0.9756
GO:0015171	amino acid transmembrane transporter activity	238	0	0.22	0.97565
GO:0030675	Rac GTPase activator activity	9	0	0.01	0.97583
GO:0016289	CoA hydrolase activity	35	0	0.03	0.97611
GO:0004096	catalase activity	26	0	0.02	0.97616
GO:0008276	protein methyltransferase activity	254	0	0.23	0.97669
GO:0008265	Mo-molybdopterin cofactor sulfurase activity	7	0	0.01	0.9775
GO:0009055	electron carrier activity	560	6	0.51	0.97841
GO:0016874	ligase activity	724	1	0.66	0.9788
GO:0051980	iron-nicotianamine transmembrane transporter activity	14	0	0.01	0.97895
GO:0015603	iron chelate transmembrane transporter activity	14	0	0.01	0.97895
GO:0004473	malate dehydrogenase (decarboxylating) (NADP+) activity	16	0	0.01	0.97917
GO:0016652	oxidoreductase activity, acting on NAD(P)H, NAD(P) as acceptor	16	0	0.01	0.97917
GO:0008948	oxaloacetate decarboxylase activity	16	0	0.01	0.97917
GO:0000976	transcription regulatory region sequence-specific DNA binding	52	0	0.05	0.97919
GO:0022832	voltage-gated channel activity	165	0	0.15	0.9793
GO:0005244	voltage-gated ion channel activity	165	0	0.15	0.9793
GO:0008184	glycogen phosphorylase activity	10	0	0.01	0.9793
GO:0004722	protein serine/threonine phosphatase activity	300	2	0.27	0.97982
GO:0004558	alpha-1,4-glucosidase activity	14	0	0.01	0.98022
GO:0015271	outward rectifier potassium channel activity	25	0	0.02	0.98037
GO:0052634	C-19 gibberellin 2-beta-dioxygenase activity	16	0	0.01	0.98141
GO:0043225	anion transmembrane-transporting ATPase activity	77	0	0.07	0.98142
GO:0015181	arginine transmembrane transporter activity	20	0	0.02	0.98162
GO:0005515	protein binding	9522	4	8.63	0.98205
GO:0004791	thioredoxin-disulfide reductase activity	7	0	0.01	0.98235
GO:0060090	binding, bridging	10	0	0.01	0.98248
GO:0042973	glucan endo-1,3-beta-D-glucosidase activity	85	0	0.08	0.98254
GO:0052635	C-20 gibberellin 2-beta-dioxygenase activity	15	0	0.01	0.98256
GO:0016632	oxidoreductase activity, acting on the CH-CH group of donors, cytochrome as acceptor	9	0	0.01	0.98335
GO:0080161	auxin transmembrane transporter activity	80	0	0.07	0.98396
GO:0035197	siRNA binding	27	0	0.02	0.98417
GO:0008092	cytoskeletal protein binding	540	0	0.49	0.98461
GO:0008509	anion transmembrane transporter activity	870	0	0.79	0.98473
GO:0016818	hydrolase activity, acting on acid anhydrides, in phosphorus-containing anhydrides	1945	5	1.76	0.98488
GO:0016791	phosphatase activity	770	3	0.7	0.98493
GO:0042299	lupeol synthase activity	47	0	0.04	0.98583
GO:0016820	hydrolase activity, acting on acid anhydrides, catalyzing transmembrane movement of substances	479	3	0.43	0.98585
GO:0005342	organic acid transmembrane transporter activity	332	0	0.3	0.9859
GO:0046943	carboxylic acid transmembrane transporter activity	331	0	0.3	0.98595
GO:0008515	sucrose transmembrane transporter activity	63	0	0.06	0.98604
GO:0030766	11-O-demethyl-17-O-deacetylvindoline O-methyltransferase activity	20	0	0.02	0.98615
GO:0016713	oxidoreductase activity, acting on paired donors, with incorporation or reduction of molecular oxygen, reduced iron-sulfur protein as one donor, and incorporation of one atom of oxygen	19	0	0.02	0.98674
GO:0004071	aspartate-ammonia ligase activity	9	0	0.01	0.98682
GO:0015215	nucleotide transmembrane transporter activity	211	0	0.19	0.98688
GO:0046915	transition metal ion transmembrane transporter activity	154	0	0.14	0.9872
GO:0004675	transmembrane receptor protein serine/threonine kinase activity	40	0	0.04	0.9873
GO:0018685	alkane 1-monooxygenase activity	18	0	0.02	0.98743
GO:0008047	enzyme activator activity	239	0	0.22	0.9875
GO:0015930	glutamate synthase activity	14	0	0.01	0.98824
GO:0010328	auxin influx transmembrane transporter activity	55	0	0.05	0.98895
GO:0010484	H3 histone acetyltransferase activity	27	0	0.02	0.98915
GO:0004721	phosphoprotein phosphatase activity	480	2	0.43	0.98944
GO:0019825	oxygen binding	127	0	0.12	0.98952
GO:0010291	carotene beta-ring hydroxylase activity	25	0	0.02	0.99018
GO:1900750	oligopeptide binding	71	0	0.06	0.9905
GO:0043295	glutathione binding	71	0	0.06	0.9905
GO:0019113	limonene monooxygenase activity	43	0	0.04	0.99053
GO:0008134	transcription factor binding	88	0	0.08	0.99077
GO:0008514	organic anion transmembrane transporter activity	521	0	0.47	0.9913
GO:0018675	(S)-limonene 6-monooxygenase activity	38	0	0.03	0.99163
GO:0004175	endopeptidase activity	535	1	0.48	0.99173
GO:0034639	L-amino acid efflux transmembrane transporter activity	40	0	0.04	0.99183
GO:0015175	neutral amino acid transmembrane transporter activity	46	0	0.04	0.99184
GO:0032135	DNA insertion or deletion binding	8	0	0.01	0.99243
GO:0032137	guanine/thymine mispair binding	8	0	0.01	0.99243
GO:0032138	single base insertion or deletion binding	8	0	0.01	0.99243
GO:0004774	succinate-CoA ligase activity	16	0	0.01	0.99261
GO:0004775	succinate-CoA ligase (ADP-forming) activity	16	0	0.01	0.99261
GO:0015605	organophosphate ester transmembrane transporter activity	250	0	0.23	0.99278
GO:0004693	cyclin-dependent protein serine/threonine kinase activity	65	0	0.06	0.9929
GO:0097472	cyclin-dependent protein kinase activity	65	0	0.06	0.9929
GO:0016622	oxidoreductase activity, acting on the aldehyde or oxo group of donors, cytochrome as acceptor	6	0	0.01	0.99295
GO:0008805	carbon-monoxide oxygenase activity	6	0	0.01	0.99295
GO:0016462	pyrophosphatase activity	1921	5	1.74	0.99332
GO:0046480	galactolipid galactosyltransferase activity	9	0	0.01	0.99338
GO:0051184	cofactor transporter activity	51	0	0.05	0.99347
GO:0030572	phosphatidyltransferase activity	7	0	0.01	0.99349
GO:0016165	linoleate 13S-lipoxygenase activity	27	0	0.02	0.99367
GO:0008238	exopeptidase activity	123	0	0.11	0.99377
GO:0042277	peptide binding	139	0	0.13	0.99396
GO:0046481	digalactosyldiacylglycerol synthase activity	8	0	0.01	0.99411
GO:0030151	molybdenum ion binding	17	0	0.02	0.99435
GO:0015179	L-amino acid transmembrane transporter activity	114	0	0.1	0.99437
GO:0008444	CDP-diacylglycerol-glycerol-3-phosphate 3-phosphatidyltransferase activity	6	0	0.01	0.99441
GO:1901677	phosphate transmembrane transporter activity	287	0	0.26	0.99476
GO:0003860	3-hydroxyisobutyryl-CoA hydrolase activity	19	0	0.02	0.99509
GO:0033218	amide binding	154	0	0.14	0.99516
GO:0017111	nucleoside-triphosphatase activity	1817	4	1.65	0.99536
GO:0004383	guanylate cyclase activity	34	0	0.03	0.99587
GO:0047196	long-chain-alcohol O-fatty-acyltransferase activity	6	0	0.01	0.99589
GO:0016817	hydrolase activity, acting on acid anhydrides	1969	5	1.78	0.99602
GO:0042625	ATPase activity, coupled to transmembrane movement of ions	294	3	0.27	0.9961
GO:0050236	pyridoxine:NADP 4-dehydrogenase activity	7	0	0.01	0.9966
GO:0015291	secondary active transmembrane transporter activity	647	0	0.59	0.99661
GO:0008353	RNA polymerase II carboxy-terminal domain kinase activity	28	0	0.03	0.99694
GO:0004033	aldo-keto reductase (NADP) activity	55	0	0.05	0.99696
GO:0048531	beta-1,3-galactosyltransferase activity	25	0	0.02	0.99713
GO:0022892	substrate-specific transporter activity	2357	3	2.14	0.9973
GO:0005215	transporter activity	2678	3	2.43	0.99732
GO:0045486	naringenin 3-dioxygenase activity	11	0	0.01	0.99745
GO:0043682	copper-transporting ATPase activity	25	0	0.02	0.99748
GO:0022857	transmembrane transporter activity	2322	3	2.1	0.99755
GO:0008233	peptidase activity	982	1	0.89	0.99757
GO:0016646	oxidoreductase activity, acting on the CH-NH group of donors, NAD or NADP as acceptor	40	0	0.04	0.99779
GO:1901476	carbohydrate transporter activity	230	0	0.21	0.9979
GO:0015144	carbohydrate transmembrane transporter activity	230	0	0.21	0.9979
GO:0022891	substrate-specific transmembrane transporter activity	2148	3	1.95	0.99792
GO:0070011	peptidase activity, acting on L-amino acid peptides	860	1	0.78	0.99801
GO:0015075	ion transmembrane transporter activity	1841	3	1.67	0.99826
GO:0016871	cycloartenol synthase activity	8	0	0.01	0.99828
GO:0000250	lanosterol synthase activity	7	0	0.01	0.9985
GO:0034076	cucurbitadienol synthase activity	7	0	0.01	0.9985
GO:0016639	oxidoreductase activity, acting on the CH-NH2 group of donors, NAD or NADP as acceptor	27	0	0.02	0.99851
GO:0015293	symporter activity	251	0	0.23	0.99877
GO:0008429	phosphatidylethanolamine binding	13	0	0.01	0.99888
GO:0004008	copper-exporting ATPase activity	11	0	0.01	0.99889
GO:0008324	cation transmembrane transporter activity	1180	3	1.07	0.99892
GO:0015294	solute:cation symporter activity	209	0	0.19	0.99898
GO:0051119	sugar transmembrane transporter activity	190	0	0.17	0.99907
GO:0015295	solute:proton symporter activity	156	0	0.14	0.99924
GO:0045309	protein phosphorylated amino acid binding	31	0	0.03	0.99926
GO:0047412	N-(long-chain-acyl)ethanolamine deacylase activity	13	0	0.01	0.9993
GO:0010349	L-galactose dehydrogenase activity	12	0	0.01	0.99934
GO:0004353	glutamate dehydrogenase [NAD(P)+] activity	12	0	0.01	0.99934
GO:0005351	sugar:proton symporter activity	132	0	0.12	0.99936
GO:0005402	cation:sugar symporter activity	132	0	0.12	0.99936
GO:0046873	metal ion transmembrane transporter activity	503	0	0.46	0.99951
GO:0000035	acyl binding	9	0	0.01	0.99954
GO:0008378	galactosyltransferase activity	92	0	0.08	0.99975
GO:0015079	potassium ion transmembrane transporter activity	184	0	0.17	0.99982
GO:0043621	protein self-association	216	0	0.2	0.99989
GO:0010295	(+)-abscisic acid 8'-hydroxylase activity	21	0	0.02	0.99989
GO:0035250	UDP-galactosyltransferase activity	40	0	0.04	0.99989
GO:0008242	omega peptidase activity	14	0	0.01	0.99991
GO:0032451	demethylase activity	37	0	0.03	0.99992
GO:0003843	1,3-beta-D-glucan synthase activity	30	0	0.03	0.99996
GO:0047220	galactosylxylosylprotein 3-beta-galactosyltransferase activity	12	0	0.01	0.99997
GO:0005198	structural molecule activity	1022	0	0.93	0.99998
GO:0016901	oxidoreductase activity, acting on the CH-OH group of donors, quinone or similar compound as acceptor	8	0	0.01	0.99998
GO:0003674	molecular_function	27590	25	25	1
GO:0044769	ATPase activity, coupled to transmembrane movement of ions, rotational mechanism	89	3	0.08	1

## Sheet: blue-BP
Table S8. GO analyses of DEGs in different modules
GO.ID	Term	Annotated	Significant	Expected	KS
GO:0052696	flavonoid glucuronidation	39	0	0.07	1e-30
GO:0015074	DNA integration	142	1	0.26	7.4e-14
GO:0018298	protein-chromophore linkage	92	0	0.17	2.9e-11
GO:1902600	hydrogen ion transmembrane transport	135	0	0.24	5.9e-10
GO:0009768	photosynthesis, light harvesting in photosystem I	37	0	0.07	4.1e-08
GO:0002181	cytoplasmic translation	9	0	0.02	1.3e-07
GO:0000027	ribosomal large subunit assembly	9	0	0.02	1.3e-07
GO:0048544	recognition of pollen	30	0	0.05	3.2e-07
GO:0018108	peptidyl-tyrosine phosphorylation	15	0	0.03	1.1e-06
GO:0006334	nucleosome assembly	138	0	0.25	2.9e-06
GO:0000028	ribosomal small subunit assembly	12	0	0.02	1.3e-05
GO:0006474	N-terminal protein amino acid acetylation	6	0	0.01	2.6e-05
GO:0042273	ribosomal large subunit biogenesis	27	0	0.05	2.7e-05
GO:0009772	photosynthetic electron transport in photosystem II	17	0	0.03	4.5e-05
GO:0006412	translation	1503	2	2.71	5.4e-05
GO:0015986	ATP synthesis coupled proton transport	76	0	0.14	6e-05
GO:0033609	oxalate metabolic process	12	0	0.02	0.00022
GO:0006506	GPI anchor biosynthetic process	17	0	0.03	0.00023
GO:0010951	negative regulation of endopeptidase activity	29	0	0.05	0.00025
GO:0000387	spliceosomal snRNP assembly	10	0	0.02	0.00032
GO:0006407	rRNA export from nucleus	9	0	0.02	0.00082
GO:0031640	killing of cells of other organism	21	0	0.04	0.00088
GO:0090502	RNA phosphodiester bond hydrolysis, endonucleolytic	39	0	0.07	0.00114
GO:0019740	nitrogen utilization	20	0	0.04	0.00148
GO:0046855	inositol phosphate dephosphorylation	38	0	0.07	0.00186
GO:0022904	respiratory electron transport chain	54	0	0.1	0.00208
GO:0000461	endonucleolytic cleavage to generate mature 3'-end of SSU-rRNA from (SSU-rRNA, 5.8S rRNA, LSU-rRNA)	8	0	0.01	0.00311
GO:0000447	endonucleolytic cleavage in ITS1 to separate SSU-rRNA from 5.8S rRNA and LSU-rRNA from tricistronic rRNA transcript (SSU-rRNA, 5.8S rRNA, LSU-rRNA)	8	0	0.01	0.00311
GO:0042773	ATP synthesis coupled electron transport	42	0	0.08	0.00342
GO:0006570	tyrosine metabolic process	34	0	0.06	0.00441
GO:0090213	regulation of radial pattern formation	7	0	0.01	0.00447
GO:1902047	polyamine transmembrane transport	10	0	0.02	0.00487
GO:0001560	regulation of cell growth by extracellular stimulus	12	0	0.02	0.00493
GO:0006414	translational elongation	144	1	0.26	0.00493
GO:0006914	autophagy	162	0	0.29	0.00497
GO:0015991	ATP hydrolysis coupled proton transport	90	0	0.16	0.0058
GO:0030490	maturation of SSU-rRNA	33	0	0.06	0.00608
GO:0045039	protein import into mitochondrial inner membrane	6	0	0.01	0.00755
GO:0007584	response to nutrient	113	0	0.2	0.00793
GO:0000209	protein polyubiquitination	12	1	0.02	0.00828
GO:0010252	auxin homeostasis	98	0	0.18	0.00859
GO:0009446	putrescine biosynthetic process	15	0	0.03	0.00861
GO:0090501	RNA phosphodiester bond hydrolysis	48	2	0.09	0.0091
GO:1901259	chloroplast rRNA processing	7	0	0.01	0.00911
GO:0008333	endosome to lysosome transport	14	0	0.03	0.00943
GO:0030150	protein import into mitochondrial matrix	9	0	0.02	0.01054
GO:0072488	ammonium transmembrane transport	10	0	0.02	0.01076
GO:0006906	vesicle fusion	6	0	0.01	0.01129
GO:0080034	host response to induction by symbiont of tumor, nodule or growth in host	15	0	0.03	0.01296
GO:0030581	symbiont intracellular protein transport in host	15	0	0.03	0.01296
GO:0051708	intracellular protein transport in other organism involved in symbiotic interaction	15	0	0.03	0.01296
GO:0006388	tRNA splicing, via endonucleolytic cleavage and ligation	13	0	0.02	0.01332
GO:0033384	geranyl diphosphate biosynthetic process	10	0	0.02	0.0134
GO:0045337	farnesyl diphosphate biosynthetic process	10	0	0.02	0.0134
GO:0000462	maturation of SSU-rRNA from tricistronic rRNA transcript (SSU-rRNA, 5.8S rRNA, LSU-rRNA)	32	0	0.06	0.01487
GO:0006572	tyrosine catabolic process	16	0	0.03	0.01551
GO:0036092	phosphatidylinositol-3-phosphate biosynthetic process	18	0	0.03	0.01665
GO:0006591	ornithine metabolic process	21	0	0.04	0.01684
GO:0017085	response to insecticide	8	0	0.01	0.01751
GO:0046680	response to DDT	8	0	0.01	0.01751
GO:0003333	amino acid transmembrane transport	96	0	0.17	0.01917
GO:0080003	thalianol metabolic process	6	0	0.01	0.01946
GO:0010683	tricyclic triterpenoid metabolic process	6	0	0.01	0.01946
GO:0006122	mitochondrial electron transport, ubiquinol to cytochrome c	7	0	0.01	0.0197
GO:1902583	multi-organism intracellular transport	19	0	0.03	0.02006
GO:0046348	amino sugar catabolic process	56	0	0.1	0.02022
GO:0006026	aminoglycan catabolic process	56	0	0.1	0.02022
GO:0006030	chitin metabolic process	56	0	0.1	0.02022
GO:0006032	chitin catabolic process	56	0	0.1	0.02022
GO:1901072	glucosamine-containing compound catabolic process	56	0	0.1	0.02022
GO:0015718	monocarboxylic acid transport	168	0	0.3	0.02065
GO:0006189	'de novo' IMP biosynthetic process	22	0	0.04	0.02123
GO:0008612	peptidyl-lysine modification to peptidyl-hypusine	12	0	0.02	0.02134
GO:0009735	response to cytokinin	657	0	1.18	0.02218
GO:0042147	retrograde transport, endosome to Golgi	15	0	0.03	0.02245
GO:0009052	pentose-phosphate shunt, non-oxidative branch	7	0	0.01	0.02252
GO:0006278	RNA-dependent DNA replication	111	1	0.2	0.02367
GO:0006452	translational frameshifting	8	0	0.01	0.02368
GO:0006449	regulation of translational termination	8	0	0.01	0.02368
GO:0045901	positive regulation of translational elongation	8	0	0.01	0.02368
GO:0045905	positive regulation of translational termination	8	0	0.01	0.02368
GO:0031570	DNA integrity checkpoint	25	0	0.05	0.02373
GO:0015708	silicate transport	12	0	0.02	0.02492
GO:0033385	geranylgeranyl diphosphate metabolic process	19	0	0.03	0.02591
GO:0010322	regulation of isopentenyl diphosphate biosynthetic process, methylerythritol 4-phosphate pathway	8	0	0.01	0.026
GO:0071071	regulation of phospholipid biosynthetic process	8	0	0.01	0.026
GO:0006858	extracellular transport	18	0	0.03	0.02612
GO:0000460	maturation of 5.8S rRNA	10	0	0.02	0.02657
GO:0006658	phosphatidylserine metabolic process	8	0	0.01	0.0271
GO:0006659	phosphatidylserine biosynthetic process	8	0	0.01	0.0271
GO:0000103	sulfate assimilation	33	0	0.06	0.0284
GO:1901475	pyruvate transmembrane transport	13	0	0.02	0.02872
GO:0032025	response to cobalt ion	7	0	0.01	0.02903
GO:0051345	positive regulation of hydrolase activity	51	0	0.09	0.03108
GO:0046352	disaccharide catabolic process	48	0	0.09	0.03141
GO:0009313	oligosaccharide catabolic process	48	0	0.09	0.03141
GO:0042777	plasma membrane ATP synthesis coupled proton transport	6	0	0.01	0.03207
GO:0033273	response to vitamin	18	0	0.03	0.03219
GO:0042787	protein ubiquitination involved in ubiquitin-dependent protein catabolic process	27	1	0.05	0.03713
GO:0006120	mitochondrial electron transport, NADH to ubiquinone	12	0	0.02	0.03777
GO:0022618	ribonucleoprotein complex assembly	118	0	0.21	0.03779
GO:0071826	ribonucleoprotein complex subunit organization	118	0	0.21	0.03779
GO:0071824	protein-DNA complex subunit organization	147	0	0.26	0.03791
GO:0065004	protein-DNA complex assembly	147	0	0.26	0.03791
GO:0035725	sodium ion transmembrane transport	42	0	0.08	0.0386
GO:0031053	primary miRNA processing	13	0	0.02	0.03869
GO:0009938	negative regulation of gibberellic acid mediated signaling pathway	16	0	0.03	0.03886
GO:0006448	regulation of translational elongation	40	1	0.07	0.03907
GO:0007050	cell cycle arrest	6	0	0.01	0.03967
GO:0034644	cellular response to UV	28	0	0.05	0.04063
GO:0009861	jasmonic acid and ethylene-dependent systemic resistance	77	1	0.14	0.04106
GO:0044801	single-organism membrane fusion	8	0	0.01	0.0423
GO:0061025	membrane fusion	8	0	0.01	0.0423
GO:0006002	fructose 6-phosphate metabolic process	18	0	0.03	0.04302
GO:0042026	protein refolding	22	0	0.04	0.0436
GO:0000077	DNA damage checkpoint	23	0	0.04	0.04504
GO:0006415	translational termination	36	0	0.06	0.04512
GO:0033108	mitochondrial respiratory chain complex assembly	9	0	0.02	0.04603
GO:0033591	response to L-ascorbic acid	14	0	0.03	0.04648
GO:0006040	amino sugar metabolic process	75	0	0.14	0.04689
GO:0006849	plasma membrane pyruvate transport	12	0	0.02	0.0472
GO:0018022	peptidyl-lysine methylation	12	0	0.02	0.0472
GO:0008033	tRNA processing	144	0	0.26	0.04723
GO:0001561	fatty acid alpha-oxidation	8	0	0.01	0.04846
GO:0006022	aminoglycan metabolic process	59	0	0.11	0.0488
GO:0006558	L-phenylalanine metabolic process	41	0	0.07	0.04933
GO:1902221	erythrose 4-phosphate/phosphoenolpyruvate family amino acid metabolic process	41	0	0.07	0.04933
GO:0010083	regulation of vegetative meristem growth	17	0	0.03	0.05205
GO:0038032	termination of G-protein coupled receptor signaling pathway	7	0	0.01	0.05244
GO:0045744	negative regulation of G-protein coupled receptor protein signaling pathway	7	0	0.01	0.05244
GO:0008277	regulation of G-protein coupled receptor protein signaling pathway	7	0	0.01	0.05244
GO:0023021	termination of signal transduction	7	0	0.01	0.05244
GO:0010617	circadian regulation of calcium ion oscillation	12	0	0.02	0.05425
GO:0051480	cytosolic calcium ion homeostasis	12	0	0.02	0.05425
GO:0006665	sphingolipid metabolic process	137	0	0.25	0.0551
GO:0007163	establishment or maintenance of cell polarity	45	0	0.08	0.05615
GO:0046500	S-adenosylmethionine metabolic process	21	0	0.04	0.05654
GO:0098656	anion transmembrane transport	192	0	0.35	0.05739
GO:0030259	lipid glycosylation	17	0	0.03	0.05761
GO:0019511	peptidyl-proline hydroxylation	18	0	0.03	0.05794
GO:0018401	peptidyl-proline hydroxylation to 4-hydroxy-L-proline	18	0	0.03	0.05794
GO:0018126	protein hydroxylation	18	0	0.03	0.05794
GO:0019471	4-hydroxyproline metabolic process	18	0	0.03	0.05794
GO:0017004	cytochrome complex assembly	26	0	0.05	0.05871
GO:0019310	inositol catabolic process	6	0	0.01	0.05912
GO:0009636	response to toxic substance	136	0	0.24	0.05947
GO:0043547	positive regulation of GTPase activity	43	0	0.08	0.06002
GO:0032957	inositol trisphosphate metabolic process	35	0	0.06	0.06016
GO:0080140	regulation of jasmonic acid metabolic process	34	0	0.06	0.06046
GO:0071265	L-methionine biosynthetic process	21	0	0.04	0.06067
GO:0016120	carotene biosynthetic process	19	0	0.03	0.06144
GO:0009895	negative regulation of catabolic process	29	0	0.05	0.06188
GO:0010507	negative regulation of autophagy	29	0	0.05	0.06188
GO:0031330	negative regulation of cellular catabolic process	29	0	0.05	0.06188
GO:0010506	regulation of autophagy	45	0	0.08	0.06193
GO:0006687	glycosphingolipid metabolic process	15	0	0.03	0.06215
GO:0006677	glycosylceramide metabolic process	15	0	0.03	0.06215
GO:0030149	sphingolipid catabolic process	15	0	0.03	0.06215
GO:0031125	rRNA 3'-end processing	10	0	0.02	0.06424
GO:0018202	peptidyl-histidine modification	14	0	0.03	0.06453
GO:0009094	L-phenylalanine biosynthetic process	17	0	0.03	0.06536
GO:1902223	erythrose 4-phosphate/phosphoenolpyruvate family amino acid biosynthetic process	17	0	0.03	0.06536
GO:2001020	regulation of response to DNA damage stimulus	17	0	0.03	0.06594
GO:0098609	cell-cell adhesion	16	0	0.03	0.06609
GO:0009095	aromatic amino acid family biosynthetic process, prephenate pathway	30	0	0.05	0.06626
GO:0009691	cytokinin biosynthetic process	125	0	0.23	0.06728
GO:0010930	negative regulation of auxin mediated signaling pathway	9	0	0.02	0.06755
GO:0060777	compound leaf morphogenesis	9	0	0.02	0.06755
GO:0046520	sphingoid biosynthetic process	65	0	0.12	0.06799
GO:0032851	positive regulation of Rab GTPase activity	18	0	0.03	0.06802
GO:0071493	cellular response to UV-B	18	0	0.03	0.06846
GO:0044766	multi-organism transport	34	0	0.06	0.06883
GO:0016485	protein processing	63	0	0.11	0.06911
GO:0032543	mitochondrial translation	10	0	0.02	0.07026
GO:0080169	cellular response to boron-containing substance deprivation	11	0	0.02	0.0703
GO:0036079	purine nucleotide-sugar transport	35	0	0.06	0.07156
GO:0034756	regulation of iron ion transport	17	0	0.03	0.072
GO:0071918	urea transmembrane transport	22	0	0.04	0.07263
GO:1901071	glucosamine-containing compound metabolic process	60	0	0.11	0.07712
GO:0080141	regulation of jasmonic acid biosynthetic process	32	0	0.06	0.07877
GO:0030148	sphingolipid biosynthetic process	84	0	0.15	0.07953
GO:0072668	tubulin complex biogenesis	14	0	0.03	0.07955
GO:0007021	tubulin complex assembly	14	0	0.03	0.07955
GO:0016560	protein import into peroxisome matrix, docking	7	0	0.01	0.07989
GO:0022615	protein to membrane docking	7	0	0.01	0.07989
GO:0080029	cellular response to boron-containing substance levels	36	0	0.06	0.08017
GO:0010036	response to boron-containing substance	36	0	0.06	0.08017
GO:0042256	mature ribosome assembly	9	0	0.02	0.08069
GO:0046477	glycosylceramide catabolic process	14	0	0.03	0.08107
GO:0046479	glycosphingolipid catabolic process	14	0	0.03	0.08107
GO:0019377	glycolipid catabolic process	14	0	0.03	0.08107
GO:0046514	ceramide catabolic process	14	0	0.03	0.08107
GO:0070207	protein homotrimerization	9	0	0.02	0.08119
GO:0010332	response to gamma radiation	176	0	0.32	0.08394
GO:0006515	misfolded or incompletely synthesized protein catabolic process	8	0	0.01	0.084
GO:0015851	nucleobase transport	265	0	0.48	0.0852
GO:0006954	inflammatory response	29	0	0.05	0.08545
GO:0070206	protein trimerization	15	0	0.03	0.08628
GO:0015695	organic cation transport	36	0	0.06	0.0869
GO:0032784	regulation of DNA-templated transcription, elongation	16	0	0.03	0.08708
GO:0090377	seed trichome initiation	6	0	0.01	0.08961
GO:0090378	seed trichome elongation	6	0	0.01	0.08961
GO:0043243	positive regulation of protein complex disassembly	12	0	0.02	0.08963
GO:0032320	positive regulation of Ras GTPase activity	34	0	0.06	0.08971
GO:0071267	L-methionine salvage	18	0	0.03	0.0903
GO:0043102	amino acid salvage	18	0	0.03	0.0903
GO:0019509	L-methionine biosynthetic process from methylthioadenosine	18	0	0.03	0.0903
GO:0030307	positive regulation of cell growth	13	0	0.02	0.09041
GO:0006429	leucyl-tRNA aminoacylation	9	1	0.02	0.09296
GO:0006848	pyruvate transport	21	0	0.04	0.09388
GO:0000272	polysaccharide catabolic process	455	0	0.82	0.09471
GO:0006863	purine nucleobase transport	263	0	0.47	0.09616
GO:0045490	pectin catabolic process	132	0	0.24	0.09664
GO:0080163	regulation of protein serine/threonine phosphatase activity	23	0	0.04	0.09725
GO:0035672	oligopeptide transmembrane transport	10	0	0.02	0.09731
GO:0019253	reductive pentose-phosphate cycle	47	0	0.08	0.09742
GO:0001676	long-chain fatty acid metabolic process	68	0	0.12	0.10018
GO:0006020	inositol metabolic process	31	0	0.06	0.10066
GO:0046339	diacylglycerol metabolic process	18	0	0.03	0.10101
GO:0098661	inorganic anion transmembrane transport	15	0	0.03	0.10172
GO:0009664	plant-type cell wall organization	2012	7	3.62	0.10187
GO:0006531	aspartate metabolic process	8	0	0.01	0.10223
GO:0006103	2-oxoglutarate metabolic process	8	0	0.01	0.10223
GO:0046466	membrane lipid catabolic process	39	0	0.07	0.10239
GO:0010052	guard cell differentiation	58	0	0.1	0.10296
GO:0046519	sphingoid metabolic process	67	0	0.12	0.10381
GO:0032313	regulation of Rab GTPase activity	19	0	0.03	0.1041
GO:0032482	Rab protein signal transduction	19	0	0.03	0.1041
GO:0032483	regulation of Rab protein signal transduction	19	0	0.03	0.1041
GO:0015783	GDP-fucose transport	31	0	0.06	0.10566
GO:0010202	response to low fluence red light stimulus	6	0	0.01	0.10678
GO:2000024	regulation of leaf development	71	0	0.13	0.10765
GO:0006367	transcription initiation from RNA polymerase II promoter	20	0	0.04	0.10849
GO:0060147	regulation of posttranscriptional gene silencing	10	0	0.02	0.10854
GO:0000075	cell cycle checkpoint	42	0	0.08	0.1102
GO:0009584	detection of visible light	10	0	0.02	0.11064
GO:0071836	nectar secretion	10	0	0.02	0.11103
GO:0072334	UDP-galactose transmembrane transport	38	0	0.07	0.11111
GO:0015785	UDP-galactose transport	38	0	0.07	0.11111
GO:0015786	UDP-glucose transport	38	0	0.07	0.11111
GO:0072531	pyrimidine-containing compound transmembrane transport	38	0	0.07	0.11111
GO:0090481	pyrimidine nucleotide-sugar transmembrane transport	38	0	0.07	0.11111
GO:1901679	nucleotide transmembrane transport	38	0	0.07	0.11111
GO:0071484	cellular response to light intensity	20	0	0.04	0.11155
GO:0070588	calcium ion transmembrane transport	44	0	0.08	0.11353
GO:0045727	positive regulation of translation	80	0	0.14	0.11386
GO:0002943	tRNA dihydrouridine synthesis	9	0	0.02	0.11396
GO:0043666	regulation of phosphoprotein phosphatase activity	24	0	0.04	0.11469
GO:0010921	regulation of phosphatase activity	24	0	0.04	0.11469
GO:0048598	embryonic morphogenesis	65	0	0.12	0.1152
GO:0045488	pectin metabolic process	646	1	1.16	0.11563
GO:0010393	galacturonan metabolic process	646	1	1.16	0.11563
GO:0009832	plant-type cell wall biogenesis	947	2	1.71	0.11619
GO:0034757	negative regulation of iron ion transport	10	0	0.02	0.11639
GO:0043271	negative regulation of ion transport	10	0	0.02	0.11639
GO:0030010	establishment of cell polarity	30	0	0.05	0.11706
GO:0072350	tricarboxylic acid metabolic process	22	0	0.04	0.11765
GO:0042255	ribosome assembly	31	0	0.06	0.12005
GO:0019627	urea metabolic process	7	0	0.01	0.12242
GO:0009969	xyloglucan biosynthetic process	21	0	0.04	0.12297
GO:0006564	L-serine biosynthetic process	10	0	0.02	0.12355
GO:0010255	glucose mediated signaling pathway	27	0	0.05	0.12409
GO:0009757	hexose mediated signaling	31	0	0.06	0.12413
GO:0006004	fucose metabolic process	6	0	0.01	0.12453
GO:0042353	fucose biosynthetic process	6	0	0.01	0.12453
GO:0006399	tRNA metabolic process	344	1	0.62	0.12461
GO:0007157	heterophilic cell-cell adhesion via plasma membrane cell adhesion molecules	6	0	0.01	0.12493
GO:0000771	agglutination involved in conjugation	6	0	0.01	0.12493
GO:0098610	adhesion between unicellular organisms	6	0	0.01	0.12493
GO:0009645	response to low light intensity stimulus	51	0	0.09	0.12525
GO:0001578	microtubule bundle formation	49	0	0.09	0.12567
GO:0032211	negative regulation of telomere maintenance via telomerase	6	0	0.01	0.12602
GO:0032205	negative regulation of telomere maintenance	6	0	0.01	0.12602
GO:0032845	negative regulation of homeostatic process	6	0	0.01	0.12602
GO:0010216	maintenance of DNA methylation	25	0	0.05	0.12715
GO:0052546	cell wall pectin metabolic process	401	0	0.72	0.12753
GO:0009611	response to wounding	1792	12	3.23	0.1291
GO:0006282	regulation of DNA repair	11	0	0.02	0.13065
GO:0034754	cellular hormone metabolic process	547	3	0.99	0.13156
GO:0051325	interphase	73	0	0.13	0.13209
GO:0051329	mitotic interphase	73	0	0.13	0.13209
GO:0051319	G2 phase	73	0	0.13	0.13209
GO:0000085	mitotic G2 phase	73	0	0.13	0.13209
GO:0018106	peptidyl-histidine phosphorylation	11	0	0.02	0.13232
GO:0005987	sucrose catabolic process	38	0	0.07	0.13472
GO:0061077	chaperone-mediated protein folding	7	0	0.01	0.13563
GO:0030243	cellulose metabolic process	936	1	1.69	0.13817
GO:0032204	regulation of telomere maintenance	104	0	0.19	0.13917
GO:0009303	rRNA transcription	9	0	0.02	0.14107
GO:0009098	leucine biosynthetic process	12	0	0.02	0.14187
GO:0010483	pollen tube reception	28	0	0.05	0.14282
GO:0051703	intraspecies interaction between organisms	28	0	0.05	0.14282
GO:0032210	regulation of telomere maintenance via telomerase	9	0	0.02	0.14432
GO:0006423	cysteinyl-tRNA aminoacylation	7	0	0.01	0.14492
GO:0071474	cellular hyperosmotic response	20	0	0.04	0.14506
GO:0071475	cellular hyperosmotic salinity response	20	0	0.04	0.14506
GO:0006878	cellular copper ion homeostasis	64	0	0.12	0.1451
GO:0016050	vesicle organization	29	0	0.05	0.14535
GO:0006808	regulation of nitrogen utilization	15	0	0.03	0.14535
GO:0006505	GPI anchor metabolic process	23	0	0.04	0.14598
GO:0009683	indoleacetic acid metabolic process	374	3	0.67	0.14667
GO:0010086	embryonic root morphogenesis	19	0	0.03	0.14668
GO:0009649	entrainment of circadian clock	26	0	0.05	0.14787
GO:0035437	maintenance of protein localization in endoplasmic reticulum	34	0	0.06	0.148
GO:0080120	CAAX-box protein maturation	12	0	0.02	0.14913
GO:0000025	maltose catabolic process	6	0	0.01	0.15057
GO:0051865	protein autoubiquitination	77	0	0.14	0.15187
GO:0019482	beta-alanine metabolic process	9	0	0.02	0.15291
GO:0019484	beta-alanine catabolic process	9	0	0.02	0.15291
GO:0018196	peptidyl-asparagine modification	13	0	0.02	0.1545
GO:0018279	protein N-linked glycosylation via asparagine	13	0	0.02	0.1545
GO:1903338	regulation of cell wall organization or biogenesis	89	0	0.16	0.15497
GO:0009060	aerobic respiration	192	0	0.35	0.15751
GO:0015793	glycerol transport	6	0	0.01	0.15791
GO:0046898	response to cycloheximide	6	0	0.01	0.15797
GO:0033397	zeatin metabolic process	40	0	0.07	0.15849
GO:0033398	zeatin biosynthetic process	40	0	0.07	0.15849
GO:0033466	trans-zeatin biosynthetic process	40	0	0.07	0.15849
GO:0033400	trans-zeatin metabolic process	40	0	0.07	0.15849
GO:0035434	copper ion transmembrane transport	30	0	0.05	0.16021
GO:0006562	proline catabolic process	6	0	0.01	0.1609
GO:0010411	xyloglucan metabolic process	102	6	0.18	0.16103
GO:0042814	monopolar cell growth	19	0	0.03	0.16158
GO:0046838	phosphorylated carbohydrate dephosphorylation	39	0	0.07	0.1619
GO:0035337	fatty-acyl-CoA metabolic process	29	0	0.05	0.16227
GO:0033124	regulation of GTP catabolic process	53	0	0.1	0.16298
GO:0043087	regulation of GTPase activity	53	0	0.1	0.16298
GO:0000466	maturation of 5.8S rRNA from tricistronic rRNA transcript (SSU-rRNA, 5.8S rRNA, LSU-rRNA)	9	0	0.02	0.16301
GO:0033388	putrescine biosynthetic process from arginine	7	0	0.01	0.16303
GO:0010441	guard cell development	6	0	0.01	0.16338
GO:0010442	guard cell morphogenesis	6	0	0.01	0.16338
GO:0006678	glucosylceramide metabolic process	8	0	0.01	0.16349
GO:0046015	regulation of transcription by glucose	14	0	0.03	0.16382
GO:0031670	cellular response to nutrient	14	0	0.03	0.16382
GO:0045013	carbon catabolite repression of transcription	14	0	0.03	0.16382
GO:0045014	negative regulation of transcription by glucose	14	0	0.03	0.16382
GO:0045990	carbon catabolite regulation of transcription	14	0	0.03	0.16382
GO:0010244	response to low fluence blue light stimulus by blue low-fluence system	17	0	0.03	0.16412
GO:0036065	fucosylation	6	0	0.01	0.16423
GO:0006829	zinc ion transport	25	0	0.05	0.16429
GO:0006431	methionyl-tRNA aminoacylation	10	0	0.02	0.16484
GO:0009880	embryonic pattern specification	192	0	0.35	0.16637
GO:0035279	mRNA cleavage involved in gene silencing by miRNA	10	0	0.02	0.16683
GO:0009660	amyloplast organization	25	0	0.05	0.16698
GO:0008272	sulfate transport	70	0	0.13	0.16699
GO:0019419	sulfate reduction	8	0	0.01	0.16715
GO:0009563	synergid differentiation	23	0	0.04	0.16811
GO:0045697	regulation of synergid differentiation	23	0	0.04	0.16811
GO:0015977	carbon fixation	62	0	0.11	0.16814
GO:0019685	photosynthesis, dark reaction	62	0	0.11	0.16814
GO:0006563	L-serine metabolic process	56	0	0.1	0.16844
GO:0009086	methionine biosynthetic process	404	0	0.73	0.16889
GO:0008216	spermidine metabolic process	50	0	0.09	0.17038
GO:0009747	hexokinase-dependent signaling	10	0	0.02	0.17119
GO:0009828	plant-type cell wall loosening	51	0	0.09	0.17281
GO:0006571	tyrosine biosynthetic process	15	0	0.03	0.17281
GO:0006376	mRNA splice site selection	17	0	0.03	0.17301
GO:0080024	indolebutyric acid metabolic process	28	0	0.05	0.17353
GO:1901940	(-)-exo-alpha-bergamotene biosynthetic process	7	0	0.01	0.17361
GO:1901938	(-)-exo-alpha-bergamotene metabolic process	7	0	0.01	0.17361
GO:0009871	jasmonic acid and ethylene-dependent systemic resistance, ethylene mediated signaling pathway	33	0	0.06	0.17373
GO:0048759	xylem vessel member cell differentiation	10	0	0.02	0.17433
GO:0022403	cell cycle phase	76	0	0.14	0.17487
GO:0044848	biological phase	76	0	0.14	0.17487
GO:0046503	glycerolipid catabolic process	40	0	0.07	0.17488
GO:0080121	AMP transport	12	0	0.02	0.17555
GO:0006400	tRNA modification	72	0	0.13	0.17629
GO:0055064	chloride ion homeostasis	7	0	0.01	0.17684
GO:0055083	monovalent inorganic anion homeostasis	7	0	0.01	0.17684
GO:0016559	peroxisome fission	13	0	0.02	0.17753
GO:0009801	cinnamic acid ester metabolic process	14	0	0.03	0.17807
GO:0035884	arabinan biosynthetic process	13	0	0.02	0.18016
GO:0010481	epidermal cell division	14	0	0.03	0.18188
GO:0010482	regulation of epidermal cell division	14	0	0.03	0.18188
GO:0009945	radial axis specification	6	0	0.01	0.18463
GO:0017006	protein-tetrapyrrole linkage	12	0	0.02	0.18512
GO:0071435	potassium ion export	17	0	0.03	0.18523
GO:0008295	spermidine biosynthetic process	39	0	0.07	0.18532
GO:0006438	valyl-tRNA aminoacylation	8	0	0.01	0.18539
GO:0006284	base-excision repair	27	0	0.05	0.18575
GO:0043171	peptide catabolic process	13	0	0.02	0.18621
GO:0009088	threonine biosynthetic process	15	0	0.03	0.18671
GO:0046168	glycerol-3-phosphate catabolic process	9	0	0.02	0.18767
GO:0010188	response to microbial phytotoxin	40	0	0.07	0.18785
GO:0044764	multi-organism cellular process	319	0	0.57	0.18833
GO:0072595	maintenance of protein localization in organelle	37	0	0.07	0.18866
GO:0071486	cellular response to high light intensity	13	0	0.02	0.18876
GO:0032104	regulation of response to extracellular stimulus	68	0	0.12	0.18984
GO:0032107	regulation of response to nutrient levels	68	0	0.12	0.18984
GO:0048102	autophagic cell death	21	0	0.04	0.19031
GO:0045216	cell-cell junction organization	12	0	0.02	0.19095
GO:0034330	cell junction organization	12	0	0.02	0.19095
GO:0009067	aspartate family amino acid biosynthetic process	464	0	0.84	0.19111
GO:0016098	monoterpenoid metabolic process	126	0	0.23	0.19233
GO:0016099	monoterpenoid biosynthetic process	126	0	0.23	0.19233
GO:0009765	photosynthesis, light harvesting	132	0	0.24	0.19233
GO:0030912	response to deep water	14	0	0.03	0.19252
GO:0032260	response to jasmonic acid stimulus involved in jasmonic acid and ethylene-dependent systemic resistance	7	0	0.01	0.19259
GO:0016540	protein autoprocessing	14	0	0.03	0.19342
GO:0045022	early endosome to late endosome transport	16	0	0.03	0.19579
GO:0055070	copper ion homeostasis	69	0	0.12	0.19815
GO:0010271	regulation of chlorophyll catabolic process	14	0	0.03	0.1984
GO:1901404	regulation of tetrapyrrole catabolic process	14	0	0.03	0.1984
GO:0080186	developmental vegetative growth	32	0	0.06	0.19855
GO:0009635	response to herbicide	28	0	0.05	0.19868
GO:0080005	photosystem stoichiometry adjustment	7	0	0.01	0.19912
GO:0032103	positive regulation of response to external stimulus	15	0	0.03	0.1999
GO:0052646	alditol phosphate metabolic process	21	0	0.04	0.20069
GO:0009118	regulation of nucleoside metabolic process	61	0	0.11	0.20095
GO:1900542	regulation of purine nucleotide metabolic process	61	0	0.11	0.20095
GO:0006140	regulation of nucleotide metabolic process	61	0	0.11	0.20095
GO:0046040	IMP metabolic process	28	0	0.05	0.20111
GO:0006188	IMP biosynthetic process	28	0	0.05	0.20111
GO:0007169	transmembrane receptor protein tyrosine kinase signaling pathway	210	0	0.38	0.20125
GO:0019695	choline metabolic process	10	0	0.02	0.20237
GO:0000184	nuclear-transcribed mRNA catabolic process, nonsense-mediated decay	16	0	0.03	0.20411
GO:0032776	DNA methylation on cytosine	28	0	0.05	0.20586
GO:0042425	choline biosynthetic process	7	0	0.01	0.20693
GO:0010107	potassium ion import	72	0	0.13	0.20741
GO:0070972	protein localization to endoplasmic reticulum	70	0	0.13	0.20769
GO:0009684	indoleacetic acid biosynthetic process	360	3	0.65	0.20838
GO:0007231	osmosensory signaling pathway	33	0	0.06	0.20866
GO:0006102	isocitrate metabolic process	20	0	0.04	0.20909
GO:1900363	regulation of mRNA polyadenylation	7	0	0.01	0.21069
GO:0006312	mitotic recombination	106	0	0.19	0.21092
GO:0010260	organ senescence	833	4	1.5	0.21135
GO:0009865	pollen tube adhesion	10	0	0.02	0.21187
GO:0006450	regulation of translational fidelity	31	1	0.06	0.21388
GO:0000578	embryonic axis specification	47	0	0.08	0.21516
GO:0019079	viral genome replication	14	0	0.03	0.21533
GO:0046786	viral replication complex formation and maintenance	14	0	0.03	0.21533
GO:0010352	lithium ion export	6	0	0.01	0.21547
GO:0031440	regulation of mRNA 3'-end processing	28	0	0.05	0.216
GO:0009942	longitudinal axis specification	44	0	0.08	0.21728
GO:0090069	regulation of ribosome biogenesis	7	0	0.01	0.21802
GO:0040019	positive regulation of embryonic development	7	0	0.01	0.21802
GO:2000232	regulation of rRNA processing	7	0	0.01	0.21802
GO:2000234	positive regulation of rRNA processing	7	0	0.01	0.21802
GO:0006587	serotonin biosynthetic process from tryptophan	8	0	0.01	0.21819
GO:0006588	activation of tryptophan 5-monooxygenase activity	8	0	0.01	0.21819
GO:0032768	regulation of monooxygenase activity	8	0	0.01	0.21819
GO:0032770	positive regulation of monooxygenase activity	8	0	0.01	0.21819
GO:0042427	serotonin biosynthetic process	8	0	0.01	0.21819
GO:0042428	serotonin metabolic process	8	0	0.01	0.21819
GO:0090376	seed trichome differentiation	7	0	0.01	0.21911
GO:0006621	protein retention in ER lumen	31	0	0.06	0.22023
GO:1902066	regulation of cell wall pectin metabolic process	29	0	0.05	0.22056
GO:0033121	regulation of purine nucleotide catabolic process	58	0	0.1	0.22077
GO:0030811	regulation of nucleotide catabolic process	58	0	0.1	0.22077
GO:0072599	establishment of protein localization to endoplasmic reticulum	36	0	0.06	0.22081
GO:0045047	protein targeting to ER	36	0	0.06	0.22081
GO:2000033	regulation of seed dormancy process	25	0	0.05	0.2209
GO:0046864	isoprenoid transport	95	0	0.17	0.22092
GO:0046865	terpenoid transport	95	0	0.17	0.22092
GO:0015969	guanosine tetraphosphate metabolic process	16	0	0.03	0.22278
GO:0034035	purine ribonucleoside bisphosphate metabolic process	16	0	0.03	0.22278
GO:0006366	transcription from RNA polymerase II promoter	169	0	0.3	0.22422
GO:0016137	glycoside metabolic process	29	0	0.05	0.22439
GO:0006421	asparaginyl-tRNA aminoacylation	6	0	0.01	0.22506
GO:0009690	cytokinin metabolic process	173	0	0.31	0.22623
GO:0031930	mitochondria-nucleus signaling pathway	6	0	0.01	0.22687
GO:0032106	positive regulation of response to extracellular stimulus	12	0	0.02	0.22768
GO:0032109	positive regulation of response to nutrient levels	12	0	0.02	0.22768
GO:0080040	positive regulation of cellular response to phosphate starvation	12	0	0.02	0.22768
GO:0010447	response to acidic pH	9	0	0.02	0.22891
GO:0009612	response to mechanical stimulus	234	8	0.42	0.22902
GO:0032844	regulation of homeostatic process	127	0	0.23	0.22914
GO:0032544	plastid translation	31	0	0.06	0.2299
GO:0050879	multicellular organismal movement	41	0	0.07	0.23049
GO:0010031	circumnutation	41	0	0.07	0.23049
GO:0015791	polyol transport	33	0	0.06	0.23063
GO:0019521	D-gluconate metabolic process	6	0	0.01	0.23203
GO:0006730	one-carbon metabolic process	81	0	0.15	0.23334
GO:0019058	viral life cycle	18	0	0.03	0.23345
GO:0010432	bract development	6	0	0.01	0.23361
GO:0010433	bract morphogenesis	6	0	0.01	0.23361
GO:0010434	bract formation	6	0	0.01	0.23361
GO:0010254	nectary development	6	0	0.01	0.23361
GO:0046112	nucleobase biosynthetic process	36	0	0.06	0.23406
GO:0042545	cell wall modification	1677	6	3.02	0.23443
GO:0046340	diacylglycerol catabolic process	12	0	0.02	0.23647
GO:0046462	monoacylglycerol metabolic process	12	0	0.02	0.23647
GO:0052651	monoacylglycerol catabolic process	12	0	0.02	0.23647
GO:0009074	aromatic amino acid family catabolic process	235	3	0.42	0.23759
GO:0000819	sister chromatid segregation	18	0	0.03	0.2387
GO:0051775	response to redox state	18	0	0.03	0.23972
GO:0043496	regulation of protein homodimerization activity	19	0	0.03	0.24127
GO:0046677	response to antibiotic	9	0	0.02	0.24131
GO:0051026	chiasma assembly	37	0	0.07	0.24261
GO:0080168	abscisic acid transport	94	0	0.17	0.24266
GO:2000034	regulation of seed maturation	99	0	0.18	0.24284
GO:0042744	hydrogen peroxide catabolic process	385	0	0.69	0.2431
GO:0080086	stamen filament development	66	0	0.12	0.2431
GO:0046174	polyol catabolic process	55	0	0.1	0.24337
GO:0006522	alanine metabolic process	14	0	0.03	0.24433
GO:0009078	pyruvate family amino acid metabolic process	14	0	0.03	0.24433
GO:0035281	pre-miRNA export from nucleus	6	0	0.01	0.24501
GO:0010448	vegetative meristem growth	29	0	0.05	0.24513
GO:0010265	SCF complex assembly	28	0	0.05	0.2453
GO:0045836	positive regulation of meiosis	16	0	0.03	0.2461
GO:0051785	positive regulation of nuclear division	16	0	0.03	0.2461
GO:0010212	response to ionizing radiation	238	0	0.43	0.24645
GO:0043487	regulation of RNA stability	43	0	0.08	0.24735
GO:0043489	RNA stabilization	43	0	0.08	0.24735
GO:0042723	thiamine-containing compound metabolic process	21	0	0.04	0.24752
GO:0006772	thiamine metabolic process	21	0	0.04	0.24752
GO:0051273	beta-glucan metabolic process	1006	1	1.81	0.24815
GO:0018344	protein geranylgeranylation	9	0	0.02	0.24918
GO:0080117	secondary growth	42	0	0.08	0.25269
GO:0080190	lateral growth	42	0	0.08	0.25269
GO:0030308	negative regulation of cell growth	15	0	0.03	0.2527
GO:0006573	valine metabolic process	37	0	0.07	0.25422
GO:0006106	fumarate metabolic process	6	0	0.01	0.25544
GO:0015757	galactose transport	6	0	0.01	0.25727
GO:0050684	regulation of mRNA processing	52	0	0.09	0.25841
GO:0015780	nucleotide-sugar transport	88	0	0.16	0.25911
GO:0060968	regulation of gene silencing	73	0	0.13	0.26041
GO:0097034	mitochondrial respiratory chain complex IV biogenesis	11	0	0.02	0.26099
GO:0006379	mRNA cleavage	18	0	0.03	0.26272
GO:0015671	oxygen transport	8	0	0.01	0.26342
GO:0031054	pre-miRNA processing	6	0	0.01	0.26526
GO:0046461	neutral lipid catabolic process	16	0	0.03	0.26592
GO:0046464	acylglycerol catabolic process	16	0	0.03	0.26592
GO:0045292	mRNA cis splicing, via spliceosome	12	0	0.02	0.26693
GO:0080178	5-carbamoylmethyluridine metabolic process	27	0	0.05	0.26861
GO:0006882	cellular zinc ion homeostasis	72	0	0.13	0.26884
GO:0006672	ceramide metabolic process	27	0	0.05	0.26905
GO:0080026	response to indolebutyric acid	63	0	0.11	0.27015
GO:0006887	exocytosis	80	1	0.14	0.27111
GO:0006527	arginine catabolic process	14	0	0.03	0.27117
GO:0016032	viral process	77	0	0.14	0.27161
GO:0009608	response to symbiont	171	0	0.31	0.27291
GO:0045489	pectin biosynthetic process	177	1	0.32	0.27417
GO:0000245	spliceosomal complex assembly	26	0	0.05	0.27445
GO:0019048	modulation by virus of host morphology or physiology	40	0	0.07	0.27458
GO:0070141	response to UV-A	10	0	0.02	0.27508
GO:0071492	cellular response to UV-A	10	0	0.02	0.27508
GO:0006540	glutamate decarboxylation to succinate	11	0	0.02	0.27517
GO:0006538	glutamate catabolic process	11	0	0.02	0.27517
GO:0009450	gamma-aminobutyric acid catabolic process	11	0	0.02	0.27517
GO:0042402	cellular biogenic amine catabolic process	518	3	0.93	0.27572
GO:0009310	amine catabolic process	518	3	0.93	0.27572
GO:0006617	SRP-dependent cotranslational protein targeting to membrane, signal sequence recognition	8	0	0.01	0.27637
GO:0006596	polyamine biosynthetic process	56	0	0.1	0.27796
GO:0010364	regulation of ethylene biosynthetic process	14	3	0.03	0.27803
GO:1900911	regulation of olefin biosynthetic process	14	3	0.03	0.27803
GO:1900908	regulation of olefin metabolic process	14	3	0.03	0.27803
GO:0031335	regulation of sulfur amino acid metabolic process	14	3	0.03	0.27803
GO:0022406	membrane docking	43	0	0.08	0.27894
GO:0006555	methionine metabolic process	419	0	0.75	0.27924
GO:0043649	dicarboxylic acid catabolic process	20	0	0.04	0.27932
GO:0006357	regulation of transcription from RNA polymerase II promoter	65	0	0.12	0.27956
GO:0042435	indole-containing compound biosynthetic process	670	3	1.21	0.28109
GO:0006680	glucosylceramide catabolic process	7	0	0.01	0.28197
GO:0016139	glycoside catabolic process	23	0	0.04	0.28222
GO:0010166	wax metabolic process	158	1	0.28	0.28264
GO:0032318	regulation of Ras GTPase activity	42	0	0.08	0.28375
GO:0006983	ER overload response	6	0	0.01	0.28436
GO:0071669	plant-type cell wall organization or biogenesis	2706	8	4.87	0.2844
GO:0006430	lysyl-tRNA aminoacylation	8	0	0.01	0.28449
GO:0071461	cellular response to redox state	14	0	0.03	0.28475
GO:0071555	cell wall organization	3235	9	5.83	0.2849
GO:0006368	transcription elongation from RNA polymerase II promoter	8	0	0.01	0.28558
GO:0051592	response to calcium ion	63	0	0.11	0.28565
GO:0006551	leucine metabolic process	34	0	0.06	0.28581
GO:0006814	sodium ion transport	96	0	0.17	0.28587
GO:0006824	cobalt ion transport	6	0	0.01	0.28695
GO:0015675	nickel cation transport	6	0	0.01	0.28695
GO:0006426	glycyl-tRNA aminoacylation	10	0	0.02	0.28827
GO:0031221	arabinan metabolic process	31	0	0.06	0.28966
GO:0042873	aldonate transport	23	0	0.04	0.29098
GO:0035436	triose phosphate transmembrane transport	23	0	0.04	0.29098
GO:0015713	phosphoglycerate transport	23	0	0.04	0.29098
GO:0015717	triose phosphate transport	23	0	0.04	0.29098
GO:0006552	leucine catabolic process	13	0	0.02	0.29098
GO:0051156	glucose 6-phosphate metabolic process	7	0	0.01	0.29167
GO:0015840	urea transport	25	0	0.05	0.29235
GO:0009851	auxin biosynthetic process	421	3	0.76	0.29264
GO:0046166	glyceraldehyde-3-phosphate biosynthetic process	7	0	0.01	0.29327
GO:0080065	4-alpha-methyl-delta7-sterol oxidation	8	0	0.01	0.2936
GO:0002460	adaptive immune response based on somatic recombination of immune receptors built from immunoglobulin superfamily domains	16	0	0.03	0.29575
GO:0019724	B cell mediated immunity	16	0	0.03	0.29575
GO:0002443	leukocyte mediated immunity	16	0	0.03	0.29575
GO:0002449	lymphocyte mediated immunity	16	0	0.03	0.29575
GO:0002437	inflammatory response to antigenic stimulus	16	0	0.03	0.29575
GO:0002438	acute inflammatory response to antigenic stimulus	16	0	0.03	0.29575
GO:0016064	immunoglobulin mediated immune response	16	0	0.03	0.29575
GO:0016068	type I hypersensitivity	16	0	0.03	0.29575
GO:0002250	adaptive immune response	16	0	0.03	0.29575
GO:0002524	hypersensitivity	16	0	0.03	0.29575
GO:0002526	acute inflammatory response	16	0	0.03	0.29575
GO:0006549	isoleucine metabolic process	20	0	0.04	0.29796
GO:0009097	isoleucine biosynthetic process	20	0	0.04	0.29796
GO:0032886	regulation of microtubule-based process	33	0	0.06	0.29826
GO:0070507	regulation of microtubule cytoskeleton organization	33	0	0.06	0.29826
GO:0031110	regulation of microtubule polymerization or depolymerization	33	0	0.06	0.29826
GO:0031425	chloroplast RNA processing	146	0	0.26	0.29859
GO:0051336	regulation of hydrolase activity	133	0	0.24	0.29995
GO:0010395	rhamnogalacturonan I metabolic process	46	0	0.08	0.30095
GO:1900457	regulation of brassinosteroid mediated signaling pathway	116	0	0.21	0.3014
GO:1900459	positive regulation of brassinosteroid mediated signaling pathway	116	0	0.21	0.3014
GO:0009643	photosynthetic acclimation	22	0	0.04	0.3022
GO:0051972	regulation of telomerase activity	15	0	0.03	0.30295
GO:2000278	regulation of DNA biosynthetic process	15	0	0.03	0.30295
GO:0015781	pyrimidine nucleotide-sugar transport	52	0	0.09	0.30311
GO:0010104	regulation of ethylene-activated signaling pathway	106	0	0.19	0.30394
GO:0070297	regulation of phosphorelay signal transduction system	106	0	0.19	0.30394
GO:0006405	RNA export from nucleus	232	0	0.42	0.30418
GO:0033477	S-methylmethionine metabolic process	6	0	0.01	0.30589
GO:0033528	S-methylmethionine cycle	6	0	0.01	0.30589
GO:0018933	nicotine metabolic process	9	0	0.02	0.30591
GO:0042179	nicotine biosynthetic process	9	0	0.02	0.30591
GO:0001887	selenium compound metabolic process	16	0	0.03	0.30657
GO:0010381	attachment of peroxisome to chloroplast	6	0	0.01	0.30679
GO:0042775	mitochondrial ATP synthesis coupled electron transport	29	0	0.05	0.30713
GO:0010184	cytokinin transport	25	0	0.05	0.30717
GO:2000022	regulation of jasmonic acid mediated signaling pathway	40	0	0.07	0.30719
GO:0003032	detection of oxygen	16	0	0.03	0.3088
GO:0070483	detection of hypoxia	16	0	0.03	0.3088
GO:0009961	response to 1-aminocyclopropane-1-carboxylic acid	61	0	0.11	0.30896
GO:0009099	valine biosynthetic process	13	0	0.02	0.30934
GO:2000070	regulation of response to water deprivation	46	0	0.08	0.30938
GO:0052325	cell wall pectin biosynthetic process	64	0	0.12	0.30959
GO:0044111	development involved in symbiotic interaction	21	0	0.04	0.30986
GO:0006569	tryptophan catabolic process	219	3	0.39	0.31041
GO:0046218	indolalkylamine catabolic process	219	3	0.39	0.31041
GO:0019566	arabinose metabolic process	25	0	0.05	0.31089
GO:0009937	regulation of gibberellic acid mediated signaling pathway	81	0	0.15	0.3119
GO:0031577	spindle checkpoint	13	0	0.02	0.31208
GO:0007094	mitotic spindle assembly checkpoint	13	0	0.02	0.31208
GO:0071173	spindle assembly checkpoint	13	0	0.02	0.31208
GO:0071174	mitotic spindle checkpoint	13	0	0.02	0.31208
GO:0043290	apocarotenoid catabolic process	17	1	0.03	0.31291
GO:0046345	abscisic acid catabolic process	17	1	0.03	0.31291
GO:0016107	sesquiterpenoid catabolic process	17	1	0.03	0.31291
GO:0071324	cellular response to disaccharide stimulus	16	0	0.03	0.31334
GO:0071329	cellular response to sucrose stimulus	16	0	0.03	0.31334
GO:0046470	phosphatidylcholine metabolic process	44	0	0.08	0.31544
GO:0008535	respiratory chain complex IV assembly	7	0	0.01	0.3168
GO:0048268	clathrin coat assembly	13	0	0.02	0.31713
GO:2000069	regulation of post-embryonic root development	123	0	0.22	0.3177
GO:0009830	cell wall modification involved in abscission	71	0	0.13	0.31818
GO:0044277	cell wall disassembly	71	0	0.13	0.31818
GO:0006949	syncytium formation	76	0	0.14	0.31883
GO:0005513	detection of calcium ion	33	0	0.06	0.31977
GO:0072387	flavin adenine dinucleotide metabolic process	14	0	0.03	0.32012
GO:0046443	FAD metabolic process	14	0	0.03	0.32012
GO:0006651	diacylglycerol biosynthetic process	6	0	0.01	0.32066
GO:0015843	methylammonium transport	13	0	0.02	0.32078
GO:0010189	vitamin E biosynthetic process	29	0	0.05	0.32095
GO:0042360	vitamin E metabolic process	29	0	0.05	0.32095
GO:0042362	fat-soluble vitamin biosynthetic process	29	0	0.05	0.32095
GO:0006775	fat-soluble vitamin metabolic process	29	0	0.05	0.32095
GO:0048572	short-day photoperiodism	173	0	0.31	0.32235
GO:0009407	toxin catabolic process	624	1	1.12	0.32264
GO:0090487	secondary metabolite catabolic process	624	1	1.12	0.32264
GO:0071897	DNA biosynthetic process	25	0	0.05	0.32322
GO:0009813	flavonoid biosynthetic process	1084	0	1.95	0.32367
GO:0052541	plant-type cell wall cellulose metabolic process	227	0	0.41	0.32474
GO:0033383	geranyl diphosphate metabolic process	34	0	0.06	0.32482
GO:0006643	membrane lipid metabolic process	568	0	1.02	0.32542
GO:0000186	activation of MAPKK activity	75	0	0.14	0.32643
GO:0006656	phosphatidylcholine biosynthetic process	18	0	0.03	0.32687
GO:2000023	regulation of lateral root development	48	0	0.09	0.32758
GO:0010094	specification of carpel identity	21	0	0.04	0.32772
GO:0042219	cellular modified amino acid catabolic process	14	0	0.03	0.32927
GO:0051055	negative regulation of lipid biosynthetic process	8	0	0.01	0.32927
GO:0045833	negative regulation of lipid metabolic process	8	0	0.01	0.32927
GO:0048575	short-day photoperiodism, flowering	162	0	0.29	0.32932
GO:0045927	positive regulation of growth	74	0	0.13	0.33119
GO:0033506	glucosinolate biosynthetic process from homomethionine	6	0	0.01	0.33124
GO:0033321	homomethionine metabolic process	6	0	0.01	0.33124
GO:0042724	thiamine-containing compound biosynthetic process	19	0	0.03	0.33437
GO:0009228	thiamine biosynthetic process	19	0	0.03	0.33437
GO:1901703	protein localization involved in auxin polar transport	15	0	0.03	0.33503
GO:0010196	nonphotochemical quenching	20	0	0.04	0.33513
GO:1990066	energy quenching	20	0	0.04	0.33513
GO:2001251	negative regulation of chromosome organization	49	0	0.09	0.33538
GO:0080110	sporopollenin biosynthetic process	52	0	0.09	0.33631
GO:0045116	protein neddylation	6	0	0.01	0.3365
GO:0034755	iron ion transmembrane transport	51	0	0.09	0.33779
GO:0006827	high-affinity iron ion transmembrane transport	36	0	0.06	0.33796
GO:0046083	adenine metabolic process	7	0	0.01	0.33889
GO:0046084	adenine biosynthetic process	7	0	0.01	0.33889
GO:0043096	purine nucleobase salvage	7	0	0.01	0.33889
GO:0006168	adenine salvage	7	0	0.01	0.33889
GO:0019748	secondary metabolic process	2812	3	5.06	0.34057
GO:0044550	secondary metabolite biosynthetic process	1775	2	3.2	0.3414
GO:1900378	positive regulation of secondary metabolite biosynthetic process	30	0	0.05	0.34166
GO:0051353	positive regulation of oxidoreductase activity	13	0	0.02	0.34361
GO:0051341	regulation of oxidoreductase activity	13	0	0.02	0.34361
GO:0045003	double-strand break repair via synthesis-dependent strand annealing	21	0	0.04	0.34486
GO:0007043	cell-cell junction assembly	6	0	0.01	0.34519
GO:0034329	cell junction assembly	6	0	0.01	0.34519
GO:0010067	procambium histogenesis	47	0	0.08	0.34542
GO:0032875	regulation of DNA endoreduplication	55	0	0.1	0.34574
GO:0023057	negative regulation of signaling	493	0	0.89	0.3458
GO:0010648	negative regulation of cell communication	493	0	0.89	0.3458
GO:0009968	negative regulation of signal transduction	493	0	0.89	0.3458
GO:0000746	conjugation	24	0	0.04	0.34581
GO:0051574	positive regulation of histone H3-K9 methylation	44	0	0.08	0.34645
GO:0090239	regulation of histone H4 acetylation	44	0	0.08	0.34645
GO:0009827	plant-type cell wall modification	876	0	1.58	0.34751
GO:0019605	butyrate metabolic process	22	1	0.04	0.34783
GO:0031929	TOR signaling	8	0	0.01	0.34792
GO:0006751	glutathione catabolic process	12	0	0.02	0.34919
GO:0006553	lysine metabolic process	45	0	0.08	0.35016
GO:0046451	diaminopimelate metabolic process	45	0	0.08	0.35016
GO:0009085	lysine biosynthetic process	45	0	0.08	0.35016
GO:0009089	lysine biosynthetic process via diaminopimelate	45	0	0.08	0.35016
GO:0006627	protein processing involved in protein targeting to mitochondrion	6	0	0.01	0.35044
GO:0034982	mitochondrial protein processing	6	0	0.01	0.35044
GO:0030244	cellulose biosynthetic process	536	0	0.97	0.35135
GO:0044106	cellular amine metabolic process	793	6	1.43	0.35144
GO:0001731	formation of translation preinitiation complex	45	0	0.08	0.35147
GO:0001522	pseudouridine synthesis	28	0	0.05	0.35159
GO:0006850	mitochondrial pyruvate transport	8	0	0.01	0.3529
GO:0006595	polyamine metabolic process	364	0	0.66	0.35301
GO:0009901	anther dehiscence	167	0	0.3	0.35309
GO:0000070	mitotic sister chromatid segregation	8	0	0.01	0.35328
GO:0010025	wax biosynthetic process	139	1	0.25	0.35348
GO:0015884	folic acid transport	8	0	0.01	0.35366
GO:0051180	vitamin transport	8	0	0.01	0.35366
GO:0046949	fatty-acyl-CoA biosynthetic process	15	0	0.03	0.35377
GO:0006144	purine nucleobase metabolic process	24	0	0.04	0.354
GO:0018874	benzoate metabolic process	46	0	0.08	0.35536
GO:0070301	cellular response to hydrogen peroxide	479	0	0.86	0.35539
GO:0042138	meiotic DNA double-strand break formation	165	0	0.3	0.35552
GO:0043247	telomere maintenance in response to DNA damage	91	0	0.16	0.35593
GO:0070071	proton-transporting two-sector ATPase complex assembly	13	0	0.02	0.35621
GO:0031204	posttranslational protein targeting to membrane, translocation	9	0	0.02	0.35643
GO:0006620	posttranslational protein targeting to membrane	9	0	0.02	0.35643
GO:0009404	toxin metabolic process	795	1	1.43	0.35692
GO:0070813	hydrogen sulfide metabolic process	7	0	0.01	0.35698
GO:0070814	hydrogen sulfide biosynthetic process	7	0	0.01	0.35698
GO:0009112	nucleobase metabolic process	52	0	0.09	0.35874
GO:0010587	miRNA catabolic process	22	0	0.04	0.35879
GO:0007167	enzyme linked receptor protein signaling pathway	218	0	0.39	0.35915
GO:0048832	specification of organ number	61	0	0.11	0.35967
GO:0006623	protein targeting to vacuole	544	0	0.98	0.36007
GO:0072665	protein localization to vacuole	544	0	0.98	0.36007
GO:0072666	establishment of protein localization to vacuole	544	0	0.98	0.36007
GO:0019722	calcium-mediated signaling	256	0	0.46	0.36009
GO:0000188	inactivation of MAPK activity	19	0	0.03	0.36042
GO:0010430	fatty acid omega-oxidation	9	0	0.02	0.36079
GO:0031056	regulation of histone modification	173	0	0.31	0.36107
GO:0071421	manganese ion transmembrane transport	13	0	0.02	0.36196
GO:0009082	branched-chain amino acid biosynthetic process	37	0	0.07	0.36254
GO:0090451	cotyledon boundary formation	9	0	0.02	0.36317
GO:0009102	biotin biosynthetic process	8	0	0.01	0.36327
GO:0006768	biotin metabolic process	8	0	0.01	0.36327
GO:0009698	phenylpropanoid metabolic process	1237	1	2.23	0.36331
GO:1902275	regulation of chromatin organization	177	0	0.32	0.3638
GO:1903308	regulation of chromatin modification	177	0	0.32	0.3638
GO:0000212	meiotic spindle organization	19	0	0.03	0.36448
GO:0007053	spindle assembly involved in male meiosis	19	0	0.03	0.36448
GO:0009971	anastral spindle assembly involved in male meiosis	19	0	0.03	0.36448
GO:0090306	spindle assembly involved in meiosis	19	0	0.03	0.36448
GO:0055048	anastral spindle assembly	19	0	0.03	0.36448
GO:0019365	pyridine nucleotide salvage	10	0	0.02	0.36488
GO:0090529	cell septum assembly	6	0	0.01	0.36522
GO:0000917	barrier septum assembly	6	0	0.01	0.36522
GO:2000652	regulation of secondary cell wall biogenesis	58	0	0.1	0.36525
GO:0050830	defense response to Gram-positive bacterium	8	0	0.01	0.36605
GO:0045995	regulation of embryonic development	21	0	0.04	0.36622
GO:0046713	borate transport	25	0	0.05	0.36691
GO:0046901	tetrahydrofolylpolyglutamate biosynthetic process	11	0	0.02	0.36755
GO:0034970	histone H3-R2 methylation	7	0	0.01	0.368
GO:0034971	histone H3-R17 methylation	7	0	0.01	0.368
GO:0034972	histone H3-R26 methylation	7	0	0.01	0.368
GO:0006613	cotranslational protein targeting to membrane	26	0	0.05	0.36819
GO:0006614	SRP-dependent cotranslational protein targeting to membrane	26	0	0.05	0.36819
GO:0042436	indole-containing compound catabolic process	285	3	0.51	0.36857
GO:0043393	regulation of protein binding	31	0	0.06	0.36869
GO:0080188	RNA-directed DNA methylation	28	0	0.05	0.36872
GO:0009831	plant-type cell wall modification involved in multidimensional cell growth	50	0	0.09	0.36873
GO:0006468	protein phosphorylation	2428	3	4.37	0.36993
GO:0006487	protein N-linked glycosylation	302	3	0.54	0.37068
GO:0015819	lysine transport	6	0	0.01	0.37252
GO:0080051	cutin transport	32	0	0.06	0.37267
GO:0009838	abscission	171	0	0.31	0.37328
GO:0080022	primary root development	173	6	0.31	0.37435
GO:0046164	alcohol catabolic process	108	1	0.19	0.3749
GO:0007033	vacuole organization	307	0	0.55	0.37546
GO:0010833	telomere maintenance via telomere lengthening	14	0	0.03	0.37579
GO:0007004	telomere maintenance via telomerase	14	0	0.03	0.37579
GO:0050657	nucleic acid transport	244	0	0.44	0.3761
GO:0050658	RNA transport	244	0	0.44	0.3761
GO:0006403	RNA localization	244	0	0.44	0.3761
GO:0051236	establishment of RNA localization	244	0	0.44	0.3761
GO:0031116	positive regulation of microtubule polymerization	21	0	0.04	0.37789
GO:0019932	second-messenger-mediated signaling	411	0	0.74	0.37844
GO:0006576	cellular biogenic amine metabolic process	758	3	1.37	0.37906
GO:0048462	carpel formation	48	0	0.09	0.37921
GO:0080159	zygote elongation	24	0	0.04	0.37973
GO:0048024	regulation of mRNA splicing, via spliceosome	24	0	0.04	0.38053
GO:0010225	response to UV-C	21	0	0.04	0.38116
GO:0006568	tryptophan metabolic process	397	3	0.72	0.38153
GO:0006586	indolalkylamine metabolic process	397	3	0.72	0.38153
GO:0051084	'de novo' posttranslational protein folding	6	0	0.01	0.38378
GO:0051085	chaperone mediated protein folding requiring cofactor	6	0	0.01	0.38378
GO:0006458	'de novo' protein folding	6	0	0.01	0.38378
GO:0070417	cellular response to cold	84	1	0.15	0.38563
GO:1902099	regulation of metaphase/anaphase transition of cell cycle	20	0	0.04	0.38586
GO:0007091	metaphase/anaphase transition of mitotic cell cycle	20	0	0.04	0.38586
GO:0044784	metaphase/anaphase transition of cell cycle	20	0	0.04	0.38586
GO:0030071	regulation of mitotic metaphase/anaphase transition	20	0	0.04	0.38586
GO:0048496	maintenance of organ identity	40	0	0.07	0.38599
GO:0048497	maintenance of floral organ identity	40	0	0.07	0.38599
GO:0045739	positive regulation of DNA repair	7	0	0.01	0.38606
GO:2001022	positive regulation of response to DNA damage stimulus	7	0	0.01	0.38606
GO:0006535	cysteine biosynthetic process from serine	21	0	0.04	0.38632
GO:0006418	tRNA aminoacylation for protein translation	143	1	0.26	0.38691
GO:0007292	female gamete generation	305	0	0.55	0.38803
GO:0008153	para-aminobenzoic acid biosynthetic process	8	0	0.01	0.3882
GO:0046185	aldehyde catabolic process	217	0	0.39	0.38858
GO:0045339	farnesyl diphosphate catabolic process	13	0	0.02	0.38908
GO:0006821	chloride transport	27	0	0.05	0.38927
GO:0043038	amino acid activation	146	1	0.26	0.38973
GO:0043039	tRNA aminoacylation	146	1	0.26	0.38973
GO:0009066	aspartate family amino acid metabolic process	509	0	0.92	0.38989
GO:0009836	fruit ripening, climacteric	16	0	0.03	0.39094
GO:0007264	small GTPase mediated signal transduction	247	0	0.44	0.39121
GO:2000031	regulation of salicylic acid mediated signaling pathway	108	0	0.19	0.39317
GO:0006083	acetate metabolic process	27	1	0.05	0.39387
GO:0008152	metabolic process	26250	46	47.28	0.39422
GO:0046184	aldehyde biosynthetic process	24	0	0.04	0.39469
GO:0080172	petal epidermis patterning	28	0	0.05	0.39582
GO:0046685	response to arsenic-containing substance	194	0	0.35	0.39654
GO:0051211	anisotropic cell growth	14	0	0.03	0.39667
GO:1903173	fatty alcohol metabolic process	9	0	0.02	0.3968
GO:0033306	phytol metabolic process	9	0	0.02	0.3968
GO:0009804	coumarin metabolic process	391	1	0.7	0.39686
GO:0009805	coumarin biosynthetic process	391	1	0.7	0.39686
GO:0009071	serine family amino acid catabolic process	206	1	0.37	0.39719
GO:0032491	detection of molecule of fungal origin	14	0	0.03	0.39816
GO:0010269	response to selenium ion	10	0	0.02	0.3995
GO:0009610	response to symbiotic fungus	153	0	0.28	0.40021
GO:1901983	regulation of protein acetylation	47	0	0.08	0.40076
GO:0035065	regulation of histone acetylation	47	0	0.08	0.40076
GO:2000756	regulation of peptidyl-lysine acetylation	47	0	0.08	0.40076
GO:0015758	glucose transport	9	0	0.02	0.40122
GO:0030261	chromosome condensation	15	0	0.03	0.40175
GO:0010618	aerenchyma formation	13	0	0.02	0.40217
GO:0034220	ion transmembrane transport	994	0	1.79	0.40219
GO:0048284	organelle fusion	163	0	0.29	0.40274
GO:0009200	deoxyribonucleoside triphosphate metabolic process	10	0	0.02	0.40348
GO:0006546	glycine catabolic process	199	1	0.36	0.40353
GO:0080136	priming of cellular response to stress	38	0	0.07	0.40379
GO:0006559	L-phenylalanine catabolic process	24	0	0.04	0.4057
GO:1902222	erythrose 4-phosphate/phosphoenolpyruvate family amino acid catabolic process	24	0	0.04	0.4057
GO:1903311	regulation of mRNA metabolic process	65	0	0.12	0.40581
GO:0009081	branched-chain amino acid metabolic process	91	0	0.16	0.40606
GO:0045454	cell redox homeostasis	196	0	0.35	0.40622
GO:0009249	protein lipoylation	11	0	0.02	0.40682
GO:0071326	cellular response to monosaccharide stimulus	55	0	0.1	0.4088
GO:0071331	cellular response to hexose stimulus	55	0	0.1	0.4088
GO:0009785	blue light signaling pathway	216	0	0.39	0.41045
GO:0030522	intracellular receptor signaling pathway	216	0	0.39	0.41045
GO:0006888	ER to Golgi vesicle-mediated transport	505	0	0.91	0.41065
GO:0006642	triglyceride mobilization	6	0	0.01	0.41106
GO:0031112	positive regulation of microtubule polymerization or depolymerization	25	0	0.05	0.41119
GO:0031113	regulation of microtubule polymerization	25	0	0.05	0.41119
GO:0010400	rhamnogalacturonan I side chain metabolic process	34	0	0.06	0.41181
GO:0016973	poly(A)+ mRNA export from nucleus	11	0	0.02	0.41229
GO:1901182	regulation of camalexin biosynthetic process	29	0	0.05	0.41274
GO:1901183	positive regulation of camalexin biosynthetic process	29	0	0.05	0.41274
GO:0052320	positive regulation of phytoalexin metabolic process	29	0	0.05	0.41274
GO:0052322	positive regulation of phytoalexin biosynthetic process	29	0	0.05	0.41274
GO:0052318	regulation of phytoalexin metabolic process	29	0	0.05	0.41274
GO:0052319	regulation of phytoalexin biosynthetic process	29	0	0.05	0.41274
GO:0046383	dTDP-rhamnose metabolic process	20	0	0.04	0.41329
GO:0019305	dTDP-rhamnose biosynthetic process	20	0	0.04	0.41329
GO:0009308	amine metabolic process	989	6	1.78	0.4136
GO:0016926	protein desumoylation	222	0	0.4	0.41506
GO:0008645	hexose transport	19	0	0.03	0.41555
GO:0006206	pyrimidine nucleobase metabolic process	28	0	0.05	0.41568
GO:0006344	maintenance of chromatin silencing	42	0	0.08	0.4161
GO:0071577	zinc ion transmembrane transport	13	0	0.02	0.41837
GO:0044282	small molecule catabolic process	1477	5	2.66	0.41891
GO:0045471	response to ethanol	16	0	0.03	0.41984
GO:0051791	medium-chain fatty acid metabolic process	25	0	0.05	0.42058
GO:0000059	protein import into nucleus, docking	32	0	0.06	0.42088
GO:0006544	glycine metabolic process	204	1	0.37	0.42097
GO:0090116	C-5 methylation of cytosine	7	0	0.01	0.42149
GO:0046271	phenylpropanoid catabolic process	59	0	0.11	0.42218
GO:0048015	phosphatidylinositol-mediated signaling	15	0	0.03	0.42229
GO:0048017	inositol lipid-mediated signaling	15	0	0.03	0.42229
GO:0000288	nuclear-transcribed mRNA catabolic process, deadenylation-dependent decay	43	2	0.08	0.42278
GO:0046467	membrane lipid biosynthetic process	474	0	0.85	0.42327
GO:0046033	AMP metabolic process	17	0	0.03	0.42377
GO:0006167	AMP biosynthetic process	17	0	0.03	0.42377
GO:0033473	indoleacetic acid conjugate metabolic process	14	0	0.03	0.42444
GO:0009736	cytokinin-activated signaling pathway	313	0	0.56	0.42502
GO:0010424	DNA methylation on cytosine within a CG sequence	7	0	0.01	0.42525
GO:0015867	ATP transport	23	0	0.04	0.42541
GO:0005985	sucrose metabolic process	168	0	0.3	0.42656
GO:0072503	cellular divalent inorganic cation homeostasis	154	0	0.28	0.42727
GO:0051346	negative regulation of hydrolase activity	40	0	0.07	0.42831
GO:0032258	CVT pathway	12	0	0.02	0.42871
GO:0009129	pyrimidine nucleoside monophosphate metabolic process	55	0	0.1	0.42895
GO:0097031	mitochondrial respiratory chain complex I biogenesis	7	0	0.01	0.42899
GO:0010288	response to lead ion	27	0	0.05	0.42915
GO:0034599	cellular response to oxidative stress	609	0	1.1	0.42954
GO:0045227	capsule polysaccharide biosynthetic process	12	0	0.02	0.42959
GO:0045230	capsule organization	12	0	0.02	0.42959
GO:0019567	arabinose biosynthetic process	12	0	0.02	0.42959
GO:0010246	rhamnogalacturonan I biosynthetic process	12	0	0.02	0.42959
GO:0033358	UDP-L-arabinose biosynthetic process	12	0	0.02	0.42959
GO:0019322	pentose biosynthetic process	12	0	0.02	0.42959
GO:0046939	nucleotide phosphorylation	37	0	0.07	0.42968
GO:0010375	stomatal complex patterning	60	0	0.11	0.43046
GO:0009065	glutamine family amino acid catabolic process	37	0	0.07	0.43048
GO:0090329	regulation of DNA-dependent DNA replication	65	0	0.12	0.43142
GO:0042549	photosystem II stabilization	8	0	0.01	0.43148
GO:1901606	alpha-amino acid catabolic process	519	4	0.93	0.43218
GO:0016046	detection of fungus	28	0	0.05	0.43282
GO:0000289	nuclear-transcribed mRNA poly(A) tail shortening	26	0	0.05	0.43301
GO:0051054	positive regulation of DNA metabolic process	24	0	0.04	0.43368
GO:0009113	purine nucleobase biosynthetic process	13	0	0.02	0.43424
GO:0006166	purine ribonucleoside salvage	13	0	0.02	0.43424
GO:0043181	vacuolar sequestering	11	0	0.02	0.4346
GO:0032119	sequestering of zinc ion	11	0	0.02	0.4346
GO:0070070	proton-transporting V-type ATPase complex assembly	11	0	0.02	0.4346
GO:0070072	vacuolar proton-transporting V-type ATPase complex assembly	11	0	0.02	0.4346
GO:0001709	cell fate determination	12	0	0.02	0.43518
GO:0006556	S-adenosylmethionine biosynthetic process	15	0	0.03	0.43641
GO:0009663	plasmodesma organization	6	0	0.01	0.43705
GO:0032200	telomere organization	172	0	0.31	0.4372
GO:0000723	telomere maintenance	172	0	0.31	0.4372
GO:0055075	potassium ion homeostasis	54	0	0.1	0.43821
GO:0001678	cellular glucose homeostasis	51	0	0.09	0.43919
GO:0071333	cellular response to glucose stimulus	51	0	0.09	0.43919
GO:0009560	embryo sac egg cell differentiation	269	0	0.48	0.43953
GO:0042401	cellular biogenic amine biosynthetic process	214	3	0.39	0.4401
GO:0009309	amine biosynthetic process	214	3	0.39	0.4401
GO:0046497	nicotinate nucleotide metabolic process	6	0	0.01	0.44024
GO:0019357	nicotinate nucleotide biosynthetic process	6	0	0.01	0.44024
GO:0019358	nicotinate nucleotide salvage	6	0	0.01	0.44024
GO:0017148	negative regulation of translation	29	0	0.05	0.44075
GO:0010338	leaf formation	37	0	0.07	0.44116
GO:0010214	seed coat development	245	0	0.44	0.44137
GO:0016998	cell wall macromolecule catabolic process	58	0	0.1	0.44276
GO:0051701	interaction with host	610	0	1.1	0.44317
GO:0044247	cellular polysaccharide catabolic process	134	0	0.24	0.44331
GO:0043097	pyrimidine nucleoside salvage	13	0	0.02	0.44426
GO:0008655	pyrimidine-containing compound salvage	13	0	0.02	0.44426
GO:0051604	protein maturation	144	0	0.26	0.44532
GO:0009833	plant-type primary cell wall biogenesis	31	0	0.06	0.44537
GO:0009806	lignan metabolic process	21	0	0.04	0.44631
GO:0045226	extracellular polysaccharide biosynthetic process	19	0	0.03	0.44683
GO:0046379	extracellular polysaccharide metabolic process	19	0	0.03	0.44683
GO:0031426	polycistronic mRNA processing	26	0	0.05	0.44795
GO:0045324	late endosome to vacuole transport	18	0	0.03	0.44856
GO:2001289	lipid X metabolic process	9	0	0.02	0.44904
GO:0010396	rhamnogalacturonan II metabolic process	17	0	0.03	0.44966
GO:0010306	rhamnogalacturonan II biosynthetic process	17	0	0.03	0.44966
GO:0051168	nuclear export	252	0	0.45	0.44992
GO:0043174	nucleoside salvage	26	0	0.05	0.45047
GO:0080036	regulation of cytokinin-activated signaling pathway	21	0	0.04	0.45062
GO:0045333	cellular respiration	264	0	0.48	0.45125
GO:0051453	regulation of intracellular pH	50	0	0.09	0.45153
GO:0030641	regulation of cellular pH	50	0	0.09	0.45153
GO:0007093	mitotic cell cycle checkpoint	17	0	0.03	0.45209
GO:0035264	multicellular organism growth	12	0	0.02	0.4523
GO:1901999	homogentisate metabolic process	6	0	0.01	0.45313
GO:1902000	homogentisate catabolic process	6	0	0.01	0.45313
GO:0009063	cellular amino acid catabolic process	534	4	0.96	0.45315
GO:0080119	ER body organization	14	0	0.03	0.45346
GO:0019395	fatty acid oxidation	634	0	1.14	0.45389
GO:1900384	regulation of flavonol biosynthetic process	7	0	0.01	0.45443
GO:0006446	regulation of translational initiation	68	0	0.12	0.45518
GO:0009647	skotomorphogenesis	28	0	0.05	0.45717
GO:0032147	activation of protein kinase activity	101	0	0.18	0.45736
GO:0007026	negative regulation of microtubule depolymerization	7	0	0.01	0.45756
GO:0006637	acyl-CoA metabolic process	386	1	0.7	0.45849
GO:0035383	thioester metabolic process	386	1	0.7	0.45849
GO:0009435	NAD biosynthetic process	26	0	0.05	0.45899
GO:0071453	cellular response to oxygen levels	155	0	0.28	0.45993
GO:0071456	cellular response to hypoxia	155	0	0.28	0.45993
GO:0036294	cellular response to decreased oxygen levels	155	0	0.28	0.45993
GO:0019985	translesion synthesis	9	0	0.02	0.46015
GO:0048767	root hair elongation	1164	2	2.1	0.46043
GO:0006635	fatty acid beta-oxidation	609	0	1.1	0.46097
GO:0006406	mRNA export from nucleus	214	0	0.39	0.46127
GO:0051973	positive regulation of telomerase activity	14	0	0.03	0.46156
GO:0048587	regulation of short-day photoperiodism, flowering	128	0	0.23	0.46173
GO:0055088	lipid homeostasis	85	1	0.15	0.46214
GO:0010466	negative regulation of peptidase activity	39	0	0.07	0.46265
GO:0030162	regulation of proteolysis	39	0	0.07	0.46265
GO:0052547	regulation of peptidase activity	39	0	0.07	0.46265
GO:0090305	nucleic acid phosphodiester bond hydrolysis	328	2	0.59	0.46271
GO:0043101	purine-containing compound salvage	14	0	0.03	0.46278
GO:0071258	cellular response to gravity	12	0	0.02	0.4639
GO:0006105	succinate metabolic process	19	0	0.03	0.46458
GO:0010383	cell wall polysaccharide metabolic process	1221	6	2.2	0.46479
GO:0006013	mannose metabolic process	12	0	0.02	0.46508
GO:0046274	lignin catabolic process	49	0	0.09	0.46537
GO:0009399	nitrogen fixation	20	0	0.04	0.46546
GO:0006491	N-glycan processing	14	0	0.03	0.46564
GO:0009903	chloroplast avoidance movement	79	0	0.14	0.46572
GO:0010065	primary meristem tissue development	213	0	0.38	0.46633
GO:0010114	response to red light	496	2	0.89	0.46642
GO:0046475	glycerophospholipid catabolic process	24	0	0.04	0.46764
GO:0034638	phosphatidylcholine catabolic process	24	0	0.04	0.46764
GO:0044089	positive regulation of cellular component biogenesis	46	0	0.08	0.47009
GO:1901348	positive regulation of secondary cell wall biogenesis	46	0	0.08	0.47009
GO:1903340	positive regulation of cell wall organization or biogenesis	46	0	0.08	0.47009
GO:0006184	GTP catabolic process	265	0	0.48	0.47107
GO:1901069	guanosine-containing compound catabolic process	265	0	0.48	0.47107
GO:0019287	isopentenyl diphosphate biosynthetic process, mevalonate pathway	15	0	0.03	0.4712
GO:0060249	anatomical structure homeostasis	174	0	0.31	0.47125
GO:0000373	Group II intron splicing	28	0	0.05	0.47161
GO:0043480	pigment accumulation in tissues	621	1	1.12	0.4725
GO:0043481	anthocyanin accumulation in tissues in response to UV light	621	1	1.12	0.4725
GO:0043476	pigment accumulation	621	1	1.12	0.4725
GO:0043478	pigment accumulation in response to UV light	621	1	1.12	0.4725
GO:0043479	pigment accumulation in tissues in response to UV light	621	1	1.12	0.4725
GO:1900407	regulation of cellular response to oxidative stress	13	0	0.02	0.47371
GO:1902882	regulation of response to oxidative stress	13	0	0.02	0.47371
GO:0009658	chloroplast organization	857	0	1.54	0.47433
GO:0009103	lipopolysaccharide biosynthetic process	9	0	0.02	0.47455
GO:0008653	lipopolysaccharide metabolic process	9	0	0.02	0.47455
GO:0006402	mRNA catabolic process	252	2	0.45	0.47465
GO:0000038	very long-chain fatty acid metabolic process	187	1	0.34	0.47568
GO:0007135	meiosis II	12	0	0.02	0.4764
GO:0009262	deoxyribonucleotide metabolic process	15	0	0.03	0.47664
GO:0006432	phenylalanyl-tRNA aminoacylation	13	0	0.02	0.47688
GO:0007610	behavior	24	0	0.04	0.47804
GO:0032950	regulation of beta-glucan metabolic process	48	0	0.09	0.47813
GO:0032951	regulation of beta-glucan biosynthetic process	48	0	0.09	0.47813
GO:0022616	DNA strand elongation	10	0	0.02	0.47855
GO:0006271	DNA strand elongation involved in DNA replication	10	0	0.02	0.47855
GO:0006273	lagging strand elongation	10	0	0.02	0.47855
GO:0010224	response to UV-B	541	1	0.97	0.47913
GO:0008614	pyridoxine metabolic process	11	0	0.02	0.48019
GO:0008615	pyridoxine biosynthetic process	11	0	0.02	0.48019
GO:1903409	reactive oxygen species biosynthetic process	247	0	0.44	0.48025
GO:0050665	hydrogen peroxide biosynthetic process	247	0	0.44	0.48025
GO:0015837	amine transport	14	0	0.03	0.48152
GO:0009904	chloroplast accumulation movement	61	0	0.11	0.4826
GO:0015850	organic hydroxy compound transport	139	0	0.25	0.48273
GO:0051410	detoxification of nitrogen compound	8	0	0.01	0.48273
GO:0051409	response to nitrosative stress	8	0	0.01	0.48273
GO:1901068	guanosine-containing compound metabolic process	305	0	0.55	0.48425
GO:0006901	vesicle coating	14	0	0.03	0.48521
GO:0006417	regulation of translation	398	1	0.72	0.48534
GO:0048579	negative regulation of long-day photoperiodism, flowering	81	0	0.15	0.48602
GO:0015798	myo-inositol transport	24	0	0.04	0.48639
GO:0071483	cellular response to blue light	234	0	0.42	0.48705
GO:0042816	vitamin B6 metabolic process	21	0	0.04	0.48816
GO:0042819	vitamin B6 biosynthetic process	21	0	0.04	0.48816
GO:0000154	rRNA modification	17	0	0.03	0.49005
GO:0042753	positive regulation of circadian rhythm	62	0	0.11	0.49024
GO:1901160	primary amino compound metabolic process	20	0	0.04	0.4904
GO:0051816	acquisition of nutrients from other organism during symbiotic interaction	19	0	0.03	0.49041
GO:0044002	acquisition of nutrients from host	19	0	0.03	0.49041
GO:0044115	development of symbiont involved in interaction with host	19	0	0.03	0.49041
GO:0007631	feeding behavior	19	0	0.03	0.49041
GO:0052093	formation of specialized structure for nutrient acquisition from host	19	0	0.03	0.49041
GO:0052095	formation of specialized structure for nutrient acquisition from other organism involved in symbiotic interaction	19	0	0.03	0.49041
GO:0052096	formation by symbiont of syncytium involving giant cell for nutrient acquisition from host	19	0	0.03	0.49041
GO:0051705	multi-organism behavior	19	0	0.03	0.49041
GO:0080055	low-affinity nitrate transport	33	0	0.06	0.49079
GO:0010118	stomatal movement	870	0	1.57	0.49136
GO:0034285	response to disaccharide	930	1	1.68	0.49186
GO:0009744	response to sucrose	930	1	1.68	0.49186
GO:0055069	zinc ion homeostasis	81	0	0.15	0.49202
GO:0055067	monovalent inorganic cation homeostasis	136	0	0.24	0.49259
GO:0000169	activation of MAPK activity involved in osmosensory signaling pathway	16	0	0.03	0.49276
GO:0010243	response to organonitrogen compound	1850	13	3.33	0.49278
GO:0005977	glycogen metabolic process	14	0	0.03	0.49333
GO:0005978	glycogen biosynthetic process	14	0	0.03	0.49333
GO:0006112	energy reserve metabolic process	14	0	0.03	0.49333
GO:0045037	protein import into chloroplast stroma	41	0	0.07	0.49393
GO:0032197	transposition, RNA-mediated	40	0	0.07	0.49447
GO:0090241	negative regulation of histone H4 acetylation	40	0	0.07	0.49447
GO:0009631	cold acclimation	171	0	0.31	0.49451
GO:0046835	carbohydrate phosphorylation	15	0	0.03	0.49453
GO:0071482	cellular response to light stimulus	665	0	1.2	0.49498
GO:0071478	cellular response to radiation	665	0	1.2	0.49498
GO:0010191	mucilage metabolic process	170	0	0.31	0.49516
GO:0009812	flavonoid metabolic process	1253	0	2.26	0.4953
GO:0034032	purine nucleoside bisphosphate metabolic process	47	0	0.08	0.49603
GO:0033865	nucleoside bisphosphate metabolic process	47	0	0.08	0.49603
GO:0033875	ribonucleoside bisphosphate metabolic process	47	0	0.08	0.49603
GO:0031222	arabinan catabolic process	18	0	0.03	0.49608
GO:0042851	L-alanine metabolic process	7	0	0.01	0.49746
GO:0042853	L-alanine catabolic process	7	0	0.01	0.49746
GO:0006524	alanine catabolic process	7	0	0.01	0.49746
GO:0009080	pyruvate family amino acid catabolic process	7	0	0.01	0.49746
GO:0006828	manganese ion transport	21	0	0.04	0.49763
GO:0019856	pyrimidine nucleobase biosynthetic process	23	0	0.04	0.49777
GO:0009162	deoxyribonucleoside monophosphate metabolic process	10	0	0.02	0.49807
GO:0009157	deoxyribonucleoside monophosphate biosynthetic process	10	0	0.02	0.49807
GO:0046654	tetrahydrofolate biosynthetic process	10	0	0.02	0.49807
GO:0019433	triglyceride catabolic process	6	0	0.01	0.49854
GO:0071497	cellular response to freezing	33	1	0.06	0.49874
GO:0010138	pyrimidine ribonucleotide salvage	12	0	0.02	0.49881
GO:0032262	pyrimidine nucleotide salvage	12	0	0.02	0.49881
GO:0044206	UMP salvage	12	0	0.02	0.49881
GO:0071366	cellular response to indolebutyric acid stimulus	42	0	0.08	0.49912
GO:0032856	activation of Ras GTPase activity	16	0	0.03	0.49985
GO:0006825	copper ion transport	64	0	0.12	0.50173
GO:0051238	sequestering of metal ion	59	0	0.11	0.50181
GO:0042430	indole-containing compound metabolic process	882	3	1.59	0.50347
GO:0006874	cellular calcium ion homeostasis	94	0	0.17	0.504
GO:0010586	miRNA metabolic process	48	0	0.09	0.50419
GO:0019336	phenol-containing compound catabolic process	24	0	0.04	0.50474
GO:0009298	GDP-mannose biosynthetic process	16	0	0.03	0.50533
GO:0098662	inorganic cation transmembrane transport	513	0	0.92	0.50584
GO:0019860	uracil metabolic process	8	0	0.01	0.50709
GO:0046113	nucleobase catabolic process	8	0	0.01	0.50709
GO:0006791	sulfur utilization	13	0	0.02	0.50799
GO:0006792	regulation of sulfur utilization	13	0	0.02	0.50799
GO:0042732	D-xylose metabolic process	110	0	0.2	0.50801
GO:0009786	regulation of asymmetric cell division	25	0	0.05	0.50804
GO:0000291	nuclear-transcribed mRNA catabolic process, exonucleolytic	12	0	0.02	0.5084
GO:0051817	modification of morphology or physiology of other organism involved in symbiotic interaction	592	0	1.07	0.50845
GO:0072527	pyrimidine-containing compound metabolic process	409	0	0.74	0.50978
GO:0048530	fruit morphogenesis	26	0	0.05	0.51094
GO:1900376	regulation of secondary metabolite biosynthetic process	168	0	0.3	0.51097
GO:0000741	karyogamy	157	0	0.28	0.51113
GO:0002240	response to molecule of oomycetes origin	7	0	0.01	0.51156
GO:0010602	regulation of 1-aminocyclopropane-1-carboxylate metabolic process	7	0	0.01	0.51156
GO:0006063	uronic acid metabolic process	41	0	0.07	0.51209
GO:0051176	positive regulation of sulfur metabolic process	34	0	0.06	0.5123
GO:0030488	tRNA methylation	10	0	0.02	0.51238
GO:0015700	arsenite transport	66	0	0.12	0.51281
GO:0032880	regulation of protein localization	411	0	0.74	0.51282
GO:0070932	histone H3 deacetylation	9	0	0.02	0.51303
GO:0070933	histone H4 deacetylation	9	0	0.02	0.51303
GO:0010358	leaf shaping	29	0	0.05	0.51345
GO:0045841	negative regulation of mitotic metaphase/anaphase transition	14	0	0.03	0.51352
GO:0045839	negative regulation of mitosis	14	0	0.03	0.51352
GO:1902100	negative regulation of metaphase/anaphase transition of cell cycle	14	0	0.03	0.51352
GO:0009807	lignan biosynthetic process	20	0	0.04	0.51361
GO:0015866	ADP transport	16	0	0.03	0.51394
GO:0000381	regulation of alternative mRNA splicing, via spliceosome	12	0	0.02	0.51436
GO:0046037	GMP metabolic process	8	0	0.01	0.51477
GO:0016024	CDP-diacylglycerol biosynthetic process	15	0	0.03	0.51516
GO:0046341	CDP-diacylglycerol metabolic process	15	0	0.03	0.51516
GO:0008361	regulation of cell size	401	0	0.72	0.5159
GO:0034969	histone arginine methylation	21	0	0.04	0.51618
GO:0015691	cadmium ion transport	105	0	0.19	0.51618
GO:0009438	methylglyoxal metabolic process	196	0	0.35	0.51626
GO:0051596	methylglyoxal catabolic process	196	0	0.35	0.51626
GO:0010562	positive regulation of phosphorus metabolic process	119	0	0.21	0.5167
GO:0042327	positive regulation of phosphorylation	119	0	0.21	0.5167
GO:0045937	positive regulation of phosphate metabolic process	119	0	0.21	0.5167
GO:0042559	pteridine-containing compound biosynthetic process	52	0	0.09	0.51678
GO:0010152	pollen maturation	95	0	0.17	0.51728
GO:0035247	peptidyl-arginine omega-N-methylation	13	0	0.02	0.51732
GO:0019919	peptidyl-arginine methylation, to asymmetrical-dimethyl arginine	13	0	0.02	0.51732
GO:0042546	cell wall biogenesis	1479	2	2.66	0.5178
GO:0010192	mucilage biosynthetic process	135	0	0.24	0.51782
GO:0000394	RNA splicing, via endonucleolytic cleavage and ligation	447	0	0.81	0.51831
GO:0010345	suberin biosynthetic process	79	0	0.14	0.51935
GO:0009093	cysteine catabolic process	7	0	0.01	0.51939
GO:0035821	modification of morphology or physiology of other organism	611	0	1.1	0.51954
GO:0050982	detection of mechanical stimulus	16	0	0.03	0.51985
GO:0010200	response to chitin	1647	13	2.97	0.52009
GO:2000037	regulation of stomatal complex patterning	53	0	0.1	0.52081
GO:0042274	ribosomal small subunit biogenesis	45	0	0.08	0.52115
GO:0031060	regulation of histone methylation	145	0	0.26	0.52121
GO:0044419	interspecies interaction between organisms	763	2	1.37	0.52125
GO:0022411	cellular component disassembly	289	0	0.52	0.52148
GO:0051017	actin filament bundle assembly	19	0	0.03	0.5223
GO:0061572	actin filament bundle organization	19	0	0.03	0.5223
GO:0051098	regulation of binding	32	0	0.06	0.52298
GO:0009939	positive regulation of gibberellic acid mediated signaling pathway	30	0	0.05	0.52343
GO:0006370	7-methylguanosine mRNA capping	9	0	0.02	0.52457
GO:0045740	positive regulation of DNA replication	17	0	0.03	0.52484
GO:0006574	valine catabolic process	17	0	0.03	0.52494
GO:0072525	pyridine-containing compound biosynthetic process	73	0	0.13	0.5251
GO:0030048	actin filament-based movement	159	0	0.29	0.52531
GO:0000956	nuclear-transcribed mRNA catabolic process	247	2	0.44	0.52543
GO:0009959	negative gravitropism	52	0	0.09	0.52604
GO:0019499	cyanide metabolic process	19	0	0.03	0.52609
GO:0019321	pentose metabolic process	184	0	0.33	0.5262
GO:0045338	farnesyl diphosphate metabolic process	43	0	0.08	0.528
GO:1901708	(+)-3'-hydroxylarreatricin biosynthetic process	7	0	0.01	0.52803
GO:1901709	(+)-larreatricin metabolic process	7	0	0.01	0.52803
GO:0044237	cellular metabolic process	24045	44	43.31	0.52929
GO:0002429	immune response-activating cell surface receptor signaling pathway	12	0	0.02	0.52935
GO:0032490	detection of molecule of bacterial origin	12	0	0.02	0.52935
GO:0032494	response to peptidoglycan	12	0	0.02	0.52935
GO:0032499	detection of peptidoglycan	12	0	0.02	0.52935
GO:0002220	innate immune response activating cell surface receptor signaling pathway	12	0	0.02	0.52935
GO:0002221	pattern recognition receptor signaling pathway	12	0	0.02	0.52935
GO:0002768	immune response-regulating cell surface receptor signaling pathway	12	0	0.02	0.52935
GO:0002752	cell surface pattern recognition receptor signaling pathway	12	0	0.02	0.52935
GO:0002757	immune response-activating signal transduction	12	0	0.02	0.52935
GO:0002758	innate immune response-activating signal transduction	12	0	0.02	0.52935
GO:0009311	oligosaccharide metabolic process	746	0	1.34	0.52994
GO:0051570	regulation of histone H3-K9 methylation	48	0	0.09	0.52995
GO:0006436	tryptophanyl-tRNA aminoacylation	9	0	0.02	0.52999
GO:0098655	cation transmembrane transport	537	0	0.97	0.53028
GO:1902532	negative regulation of intracellular signal transduction	84	0	0.15	0.531
GO:0032270	positive regulation of cellular protein metabolic process	336	0	0.61	0.53139
GO:0010417	glucuronoxylan biosynthetic process	67	0	0.12	0.53196
GO:0009743	response to carbohydrate	1866	1	3.36	0.53211
GO:0010325	raffinose family oligosaccharide biosynthetic process	51	0	0.09	0.53224
GO:0051051	negative regulation of transport	51	0	0.09	0.53358
GO:0006904	vesicle docking involved in exocytosis	28	0	0.05	0.53429
GO:0031365	N-terminal protein amino acid modification	476	0	0.86	0.53462
GO:0010497	plasmodesmata-mediated intercellular transport	46	0	0.08	0.53496
GO:0009173	pyrimidine ribonucleoside monophosphate metabolic process	46	0	0.08	0.53523
GO:0034614	cellular response to reactive oxygen species	582	0	1.05	0.53568
GO:0044403	symbiosis, encompassing mutualism through parasitism	691	0	1.24	0.537
GO:0043092	L-amino acid import	20	0	0.04	0.53816
GO:0031062	positive regulation of histone methylation	132	0	0.24	0.53897
GO:0031058	positive regulation of histone modification	132	0	0.24	0.53897
GO:0051131	chaperone-mediated protein complex assembly	6	0	0.01	0.53954
GO:0010159	specification of organ position	12	0	0.02	0.54107
GO:0044003	modification by symbiont of host morphology or physiology	587	0	1.06	0.54122
GO:1903310	positive regulation of chromatin modification	136	0	0.24	0.54139
GO:0009292	genetic transfer	216	0	0.39	0.54207
GO:0009294	DNA mediated transformation	216	0	0.39	0.54207
GO:0042547	cell wall modification involved in multidimensional cell growth	92	0	0.17	0.5422
GO:0033310	chlorophyll a catabolic process	10	0	0.02	0.54223
GO:0033304	chlorophyll a metabolic process	10	0	0.02	0.54223
GO:0032850	positive regulation of ARF GTPase activity	15	0	0.03	0.54348
GO:0032857	activation of ARF GTPase activity	15	0	0.03	0.54348
GO:0051028	mRNA transport	226	0	0.41	0.54371
GO:0009800	cinnamic acid biosynthetic process	143	0	0.26	0.54445
GO:0009803	cinnamic acid metabolic process	143	0	0.26	0.54445
GO:0051568	histone H3-K4 methylation	85	0	0.15	0.54466
GO:0006885	regulation of pH	81	0	0.15	0.54537
GO:0009270	response to humidity	11	0	0.02	0.54658
GO:0006598	polyamine catabolic process	299	0	0.54	0.54684
GO:1901616	organic hydroxy compound catabolic process	122	1	0.22	0.5474
GO:0010268	brassinosteroid homeostasis	78	1	0.14	0.54804
GO:0046395	carboxylic acid catabolic process	1376	5	2.48	0.54863
GO:0016054	organic acid catabolic process	1376	5	2.48	0.54863
GO:0009396	folic acid-containing compound biosynthetic process	49	0	0.09	0.54897
GO:0048469	cell maturation	1863	7	3.36	0.54915
GO:0048764	trichoblast maturation	1863	7	3.36	0.54915
GO:0048765	root hair cell differentiation	1863	7	3.36	0.54915
GO:2000762	regulation of phenylpropanoid metabolic process	142	0	0.26	0.54927
GO:0042398	cellular modified amino acid biosynthetic process	388	0	0.7	0.55003
GO:0031167	rRNA methylation	14	0	0.03	0.551
GO:0009788	negative regulation of abscisic acid-activated signaling pathway	292	0	0.53	0.55102
GO:1901420	negative regulation of response to alcohol	292	0	0.53	0.55102
GO:0051446	positive regulation of meiotic cell cycle	11	0	0.02	0.55116
GO:0040014	regulation of multicellular organism growth	9	0	0.02	0.55156
GO:0034613	cellular protein localization	3731	2	6.72	0.55218
GO:0043628	ncRNA 3'-end processing	22	0	0.04	0.55319
GO:0051938	L-glutamate import	17	0	0.03	0.5542
GO:1901984	negative regulation of protein acetylation	43	0	0.08	0.55473
GO:0035067	negative regulation of histone acetylation	43	0	0.08	0.55473
GO:0031057	negative regulation of histone modification	43	0	0.08	0.55473
GO:2000757	negative regulation of peptidyl-lysine acetylation	43	0	0.08	0.55473
GO:1903309	negative regulation of chromatin modification	43	0	0.08	0.55473
GO:0009817	defense response to fungus, incompatible interaction	216	0	0.39	0.55478
GO:0009268	response to pH	25	0	0.05	0.55553
GO:0051365	cellular response to potassium ion starvation	17	0	0.03	0.55571
GO:0010183	pollen tube guidance	98	0	0.18	0.55573
GO:0006935	chemotaxis	98	0	0.18	0.55573
GO:0042330	taxis	98	0	0.18	0.55573
GO:0050918	positive chemotaxis	98	0	0.18	0.55573
GO:0009106	lipoate metabolic process	162	1	0.29	0.55607
GO:0009699	phenylpropanoid biosynthetic process	999	1	1.8	0.55653
GO:0019217	regulation of fatty acid metabolic process	101	0	0.18	0.55655
GO:0016192	vesicle-mediated transport	2089	1	3.76	0.55668
GO:0048278	vesicle docking	36	0	0.06	0.55697
GO:0018315	molybdenum incorporation into molybdenum-molybdopterin complex	6	0	0.01	0.55703
GO:0042040	metal incorporation into metallo-molybdopterin complex	6	0	0.01	0.55703
GO:0032952	regulation of (1->3)-beta-D-glucan metabolic process	38	0	0.07	0.55769
GO:0032953	regulation of (1->3)-beta-D-glucan biosynthetic process	38	0	0.07	0.55769
GO:0060211	regulation of nuclear-transcribed mRNA poly(A) tail shortening	21	0	0.04	0.55847
GO:0072528	pyrimidine-containing compound biosynthetic process	372	0	0.67	0.55864
GO:0009648	photoperiodism	668	0	1.2	0.55874
GO:1901141	regulation of lignin biosynthetic process	11	0	0.02	0.55875
GO:0051819	induction of tumor, nodule, or growth in other organism involved in symbiotic interaction	10	0	0.02	0.5595
GO:0010077	maintenance of inflorescence meristem identity	76	0	0.14	0.55978
GO:0009130	pyrimidine nucleoside monophosphate biosynthetic process	49	0	0.09	0.55981
GO:0019673	GDP-mannose metabolic process	18	0	0.03	0.55982
GO:0070085	glycosylation	676	3	1.22	0.56101
GO:0006900	membrane budding	21	0	0.04	0.56145
GO:0046459	short-chain fatty acid metabolic process	27	1	0.05	0.56151
GO:0009825	multidimensional cell growth	821	1	1.48	0.5625
GO:0042304	regulation of fatty acid biosynthetic process	86	0	0.15	0.56288
GO:0009970	cellular response to sulfate starvation	98	0	0.18	0.56291
GO:0010493	Lewis a epitope biosynthetic process	11	0	0.02	0.5632
GO:0033674	positive regulation of kinase activity	115	0	0.21	0.56417
GO:0045860	positive regulation of protein kinase activity	115	0	0.21	0.56417
GO:0001934	positive regulation of protein phosphorylation	115	0	0.21	0.56417
GO:0007029	endoplasmic reticulum organization	38	0	0.07	0.5642
GO:0018377	protein myristoylation	461	0	0.83	0.56425
GO:0006498	N-terminal protein lipidation	461	0	0.83	0.56425
GO:0006499	N-terminal protein myristoylation	461	0	0.83	0.56425
GO:0030004	cellular monovalent inorganic cation homeostasis	96	0	0.17	0.5643
GO:0043622	cortical microtubule organization	187	0	0.34	0.56456
GO:0048263	determination of dorsal identity	13	0	0.02	0.56493
GO:0018195	peptidyl-arginine modification	14	0	0.03	0.56529
GO:0018216	peptidyl-arginine methylation	14	0	0.03	0.56529
GO:0035246	peptidyl-arginine N-methylation	14	0	0.03	0.56529
GO:0006580	ethanolamine metabolic process	10	0	0.02	0.56578
GO:0090068	positive regulation of cell cycle process	40	0	0.07	0.56624
GO:0015749	monosaccharide transport	47	0	0.08	0.56635
GO:0009739	response to gibberellin	1055	3	1.9	0.56702
GO:0052558	induction by organism of immune response of other organism involved in symbiotic interaction	9	0	0.02	0.5679
GO:0052559	induction by symbiont of host immune response	9	0	0.02	0.5679
GO:0080185	effector dependent induction by symbiont of host immune response	9	0	0.02	0.5679
GO:0007088	regulation of mitosis	23	0	0.04	0.56847
GO:0007166	cell surface receptor signaling pathway	335	0	0.6	0.5692
GO:0007187	G-protein coupled receptor signaling pathway, coupled to cyclic nucleotide second messenger	8	0	0.01	0.56931
GO:0007188	adenylate cyclase-modulating G-protein coupled receptor signaling pathway	8	0	0.01	0.56931
GO:0042539	hypotonic salinity response	37	0	0.07	0.56957
GO:0006971	hypotonic response	37	0	0.07	0.56957
GO:0019593	mannitol biosynthetic process	33	0	0.06	0.57043
GO:0019594	mannitol metabolic process	33	0	0.06	0.57043
GO:0006059	hexitol metabolic process	33	0	0.06	0.57043
GO:0019401	alditol biosynthetic process	33	0	0.06	0.57043
GO:0019406	hexitol biosynthetic process	33	0	0.06	0.57043
GO:0009820	alkaloid metabolic process	80	0	0.14	0.57109
GO:0009821	alkaloid biosynthetic process	69	0	0.12	0.57128
GO:0008360	regulation of cell shape	11	0	0.02	0.57173
GO:0032261	purine nucleotide salvage	11	0	0.02	0.57186
GO:0043617	cellular response to sucrose starvation	15	0	0.03	0.57259
GO:0009816	defense response to bacterium, incompatible interaction	325	1	0.59	0.57281
GO:0048766	root hair initiation	77	0	0.14	0.57282
GO:0006302	double-strand break repair	309	0	0.56	0.57298
GO:0009251	glucan catabolic process	132	0	0.24	0.57319
GO:0033500	carbohydrate homeostasis	107	0	0.19	0.57414
GO:0048359	mucilage metabolic process involved in seed coat development	161	0	0.29	0.57426
GO:1902039	negative regulation of seed dormancy process	15	0	0.03	0.57454
GO:0007205	protein kinase C-activating G-protein coupled receptor signaling pathway	25	0	0.05	0.57464
GO:0045184	establishment of protein localization	3856	2	6.95	0.57507
GO:0006813	potassium ion transport	307	0	0.55	0.57512
GO:0006121	mitochondrial electron transport, succinate to ubiquinone	7	0	0.01	0.57575
GO:0015031	protein transport	3855	2	6.94	0.57609
GO:0046688	response to copper ion	92	0	0.17	0.57697
GO:0001666	response to hypoxia	385	0	0.69	0.57713
GO:0048573	photoperiodism, flowering	632	0	1.14	0.57722
GO:0010495	long-distance posttranscriptional gene silencing	11	0	0.02	0.57844
GO:0016075	rRNA catabolic process	11	0	0.02	0.57844
GO:0043473	pigmentation	631	1	1.14	0.57863
GO:0034440	lipid oxidation	668	0	1.2	0.57907
GO:0043407	negative regulation of MAP kinase activity	83	0	0.15	0.58074
GO:0043409	negative regulation of MAPK cascade	83	0	0.15	0.58074
GO:0045793	positive regulation of cell size	19	0	0.03	0.58135
GO:0019359	nicotinamide nucleotide biosynthetic process	30	0	0.05	0.583
GO:0052173	response to defenses of other organism involved in symbiotic interaction	203	0	0.37	0.58319
GO:0052255	modulation by organism of defense response of other organism involved in symbiotic interaction	203	0	0.37	0.58319
GO:0052200	response to host defenses	203	0	0.37	0.58319
GO:0052564	response to immune response of other organism involved in symbiotic interaction	203	0	0.37	0.58319
GO:0052552	modulation by organism of immune response of other organism involved in symbiotic interaction	203	0	0.37	0.58319
GO:0052553	modulation by symbiont of host immune response	203	0	0.37	0.58319
GO:0052555	positive regulation by organism of immune response of other organism involved in symbiotic interaction	203	0	0.37	0.58319
GO:0052556	positive regulation by symbiont of host immune response	203	0	0.37	0.58319
GO:0052572	response to host immune response	203	0	0.37	0.58319
GO:0075136	response to host	203	0	0.37	0.58319
GO:0052031	modulation by symbiont of host defense response	203	0	0.37	0.58319
GO:0007019	microtubule depolymerization	11	0	0.02	0.58409
GO:0031111	negative regulation of microtubule polymerization or depolymerization	11	0	0.02	0.58409
GO:0031114	regulation of microtubule depolymerization	11	0	0.02	0.58409
GO:0006308	DNA catabolic process	15	0	0.03	0.58472
GO:0007034	vacuolar transport	637	0	1.15	0.58499
GO:0044209	AMP salvage	10	0	0.02	0.58503
GO:0000097	sulfur amino acid biosynthetic process	1084	0	1.95	0.58513
GO:0009448	gamma-aminobutyric acid metabolic process	28	0	0.05	0.5869
GO:0030865	cortical cytoskeleton organization	196	0	0.35	0.58709
GO:0043090	amino acid import	465	0	0.84	0.58829
GO:0045176	apical protein localization	29	0	0.05	0.5884
GO:0008105	asymmetric protein localization	29	0	0.05	0.5884
GO:0006575	cellular modified amino acid metabolic process	516	0	0.93	0.58879
GO:0010337	regulation of salicylic acid metabolic process	33	0	0.06	0.58973
GO:0006072	glycerol-3-phosphate metabolic process	13	0	0.02	0.58996
GO:0006264	mitochondrial DNA replication	9	0	0.02	0.59001
GO:0048830	adventitious root development	55	0	0.1	0.59105
GO:2000605	positive regulation of secondary growth	31	0	0.06	0.59157
GO:0007215	glutamate receptor signaling pathway	35	0	0.06	0.59383
GO:0035235	ionotropic glutamate receptor signaling pathway	35	0	0.06	0.59383
GO:0006497	protein lipidation	486	0	0.88	0.5942
GO:0042157	lipoprotein metabolic process	486	0	0.88	0.5942
GO:0042158	lipoprotein biosynthetic process	486	0	0.88	0.5942
GO:0071902	positive regulation of protein serine/threonine kinase activity	27	0	0.05	0.59484
GO:0010528	regulation of transposition	8	0	0.01	0.59589
GO:0010529	negative regulation of transposition	8	0	0.01	0.59589
GO:2001006	regulation of cellulose biosynthetic process	10	0	0.02	0.5959
GO:0098660	inorganic ion transmembrane transport	518	0	0.93	0.59609
GO:0010112	regulation of systemic acquired resistance	59	0	0.11	0.59616
GO:0010071	root meristem specification	25	0	0.05	0.59636
GO:0010962	regulation of glucan biosynthetic process	72	0	0.13	0.59656
GO:0006220	pyrimidine nucleotide metabolic process	351	0	0.63	0.59694
GO:0051651	maintenance of location in cell	80	0	0.14	0.59788
GO:0042822	pyridoxal phosphate metabolic process	17	0	0.03	0.59895
GO:0042823	pyridoxal phosphate biosynthetic process	17	0	0.03	0.59895
GO:0019755	one-carbon compound transport	39	0	0.07	0.60004
GO:0034660	ncRNA metabolic process	1195	1	2.15	0.6005
GO:0072348	sulfur compound transport	102	0	0.18	0.60052
GO:0006212	uracil catabolic process	6	0	0.01	0.60094
GO:0006208	pyrimidine nucleobase catabolic process	6	0	0.01	0.60094
GO:0043455	regulation of secondary metabolic process	267	0	0.48	0.60118
GO:0034243	regulation of transcription elongation from RNA polymerase II promoter	7	0	0.01	0.60144
GO:0032968	positive regulation of transcription elongation from RNA polymerase II promoter	7	0	0.01	0.60144
GO:0052305	positive regulation by organism of innate immune response in other organism involved in symbiotic interaction	194	0	0.35	0.60159
GO:0052306	modulation by organism of innate immune response in other organism involved in symbiotic interaction	194	0	0.35	0.60159
GO:0052308	pathogen-associated molecular pattern dependent modulation by organism of innate immune response in other organism involved in symbiotic interaction	194	0	0.35	0.60159
GO:0052166	positive regulation by symbiont of host innate immune response	194	0	0.35	0.60159
GO:0052167	modulation by symbiont of host innate immune response	194	0	0.35	0.60159
GO:0052169	pathogen-associated molecular pattern dependent modulation by symbiont of host innate immune response	194	0	0.35	0.60159
GO:0052257	pathogen-associated molecular pattern dependent induction by organism of innate immune response of other organism involved in symbiotic interaction	194	0	0.35	0.60159
GO:0052510	positive regulation by organism of defense response of other organism involved in symbiotic interaction	194	0	0.35	0.60159
GO:0052509	positive regulation by symbiont of host defense response	194	0	0.35	0.60159
GO:0052033	pathogen-associated molecular pattern dependent induction by symbiont of host innate immune response	194	0	0.35	0.60159
GO:0051274	beta-glucan biosynthetic process	604	0	1.09	0.6016
GO:0015712	hexose phosphate transport	21	0	0.04	0.60177
GO:0015714	phosphoenolpyruvate transport	21	0	0.04	0.60177
GO:0006221	pyrimidine nucleotide biosynthetic process	350	0	0.63	0.60191
GO:0043241	protein complex disassembly	201	0	0.36	0.60213
GO:0032984	macromolecular complex disassembly	201	0	0.36	0.60213
GO:0006012	galactose metabolic process	49	0	0.09	0.60217
GO:0045144	meiotic sister chromatid segregation	10	0	0.02	0.60276
GO:0051177	meiotic sister chromatid cohesion	10	0	0.02	0.60276
GO:0010078	maintenance of root meristem identity	87	0	0.16	0.60298
GO:0010234	anther wall tapetum cell fate specification	20	0	0.04	0.60307
GO:0071491	cellular response to red light	97	0	0.17	0.60317
GO:0071368	cellular response to cytokinin stimulus	339	0	0.61	0.6033
GO:0046900	tetrahydrofolylpolyglutamate metabolic process	13	0	0.02	0.60366
GO:0070482	response to oxygen levels	396	0	0.71	0.60373
GO:0036293	response to decreased oxygen levels	396	0	0.71	0.60373
GO:0032312	regulation of ARF GTPase activity	22	0	0.04	0.60466
GO:0051247	positive regulation of protein metabolic process	400	0	0.72	0.60474
GO:0006099	tricarboxylic acid cycle	91	0	0.16	0.60529
GO:0048354	mucilage biosynthetic process involved in seed coat development	126	0	0.23	0.60587
GO:0080147	root hair cell development	1289	2	2.32	0.60637
GO:0080001	mucilage extrusion from seed coat	35	0	0.06	0.60656
GO:2000105	positive regulation of DNA-dependent DNA replication	14	0	0.03	0.60717
GO:0032877	positive regulation of DNA endoreduplication	14	0	0.03	0.60717
GO:0009875	pollen-pistil interaction	105	0	0.19	0.60811
GO:0010042	response to manganese ion	18	0	0.03	0.60917
GO:0006664	glycolipid metabolic process	426	0	0.77	0.61056
GO:0009263	deoxyribonucleotide biosynthetic process	13	0	0.02	0.6106
GO:0051814	movement in other organism involved in symbiotic interaction	15	0	0.03	0.61068
GO:0052192	movement in environment of other organism involved in symbiotic interaction	15	0	0.03	0.61068
GO:0052126	movement in host environment	15	0	0.03	0.61068
GO:0044000	movement in host	15	0	0.03	0.61068
GO:0046739	transport of virus in multicellular host	15	0	0.03	0.61068
GO:0046349	amino sugar biosynthetic process	8	0	0.01	0.61163
GO:0008156	negative regulation of DNA replication	25	0	0.05	0.61237
GO:1901979	regulation of inward rectifier potassium channel activity	18	0	0.03	0.61271
GO:2001257	regulation of cation channel activity	18	0	0.03	0.61271
GO:1901379	regulation of potassium ion transmembrane transport	18	0	0.03	0.61271
GO:1901016	regulation of potassium ion transmembrane transporter activity	18	0	0.03	0.61271
GO:0040011	locomotion	113	0	0.2	0.61277
GO:0046903	secretion	196	1	0.35	0.61286
GO:0000162	tryptophan biosynthetic process	149	3	0.27	0.61329
GO:0046219	indolalkylamine biosynthetic process	149	3	0.27	0.61329
GO:0034308	primary alcohol metabolic process	36	0	0.06	0.61349
GO:0018342	protein prenylation	18	0	0.03	0.61372
GO:0097354	prenylation	18	0	0.03	0.61372
GO:0009083	branched-chain amino acid catabolic process	30	0	0.05	0.6144
GO:0030258	lipid modification	755	0	1.36	0.61454
GO:0034059	response to anoxia	34	0	0.06	0.61501
GO:0008104	protein localization	4251	2	7.66	0.61516
GO:0071806	protein transmembrane transport	448	0	0.81	0.61592
GO:0035556	intracellular signal transduction	2569	10	4.63	0.61658
GO:0051792	medium-chain fatty acid biosynthetic process	7	0	0.01	0.61768
GO:0033567	DNA replication, Okazaki fragment processing	7	0	0.01	0.61771
GO:0019363	pyridine nucleotide biosynthetic process	39	0	0.07	0.6193
GO:0070201	regulation of establishment of protein localization	21	0	0.04	0.61948
GO:0051223	regulation of protein transport	21	0	0.04	0.61948
GO:0043433	negative regulation of sequence-specific DNA binding transcription factor activity	11	0	0.02	0.61979
GO:0051090	regulation of sequence-specific DNA binding transcription factor activity	11	0	0.02	0.61979
GO:0032509	endosome transport via multivesicular body sorting pathway	14	0	0.03	0.61996
GO:0050992	dimethylallyl diphosphate biosynthetic process	7	0	0.01	0.62001
GO:0006493	protein O-linked glycosylation	15	0	0.03	0.62023
GO:0019481	L-alanine catabolic process, by transamination	6	0	0.01	0.62024
GO:0006513	protein monoubiquitination	13	0	0.02	0.6218
GO:0046916	cellular transition metal ion homeostasis	214	0	0.39	0.62197
GO:0010500	transmitting tissue development	34	0	0.06	0.62273
GO:0010508	positive regulation of autophagy	16	0	0.03	0.62329
GO:0031331	positive regulation of cellular catabolic process	16	0	0.03	0.62329
GO:0007265	Ras protein signal transduction	61	0	0.11	0.62362
GO:0051056	regulation of small GTPase mediated signal transduction	61	0	0.11	0.62362
GO:0046578	regulation of Ras protein signal transduction	61	0	0.11	0.62362
GO:0007076	mitotic chromosome condensation	7	0	0.01	0.6239
GO:0043484	regulation of RNA splicing	39	0	0.07	0.62391
GO:0000712	resolution of meiotic recombination intermediates	9	0	0.02	0.62435
GO:0030007	cellular potassium ion homeostasis	38	0	0.07	0.62473
GO:0030497	fatty acid elongation	30	1	0.05	0.6252
GO:0005984	disaccharide metabolic process	668	0	1.2	0.62581
GO:0010150	leaf senescence	669	3	1.2	0.62846
GO:0010037	response to carbon dioxide	51	0	0.09	0.62869
GO:0042178	xenobiotic catabolic process	10	0	0.02	0.62931
GO:0090332	stomatal closure	90	0	0.16	0.62958
GO:0009561	megagametogenesis	516	0	0.93	0.63032
GO:0015908	fatty acid transport	21	0	0.04	0.63039
GO:0043244	regulation of protein complex disassembly	152	0	0.27	0.63166
GO:0045143	homologous chromosome segregation	11	0	0.02	0.6323
GO:0046085	adenosine metabolic process	6	0	0.01	0.63239
GO:0048193	Golgi vesicle transport	1463	0	2.64	0.63274
GO:0019674	NAD metabolic process	32	0	0.06	0.6338
GO:0019760	glucosinolate metabolic process	875	1	1.58	0.63388
GO:0019757	glycosinolate metabolic process	875	1	1.58	0.63388
GO:0016143	S-glycoside metabolic process	875	1	1.58	0.63388
GO:0015846	polyamine transport	11	0	0.02	0.63396
GO:0048219	inter-Golgi cisterna vesicle-mediated transport	9	0	0.02	0.63423
GO:0005983	starch catabolic process	106	0	0.19	0.63449
GO:0046785	microtubule polymerization	336	0	0.61	0.63533
GO:0006886	intracellular protein transport	3633	2	6.54	0.63597
GO:0010262	somatic embryogenesis	30	0	0.05	0.63656
GO:0032786	positive regulation of DNA-templated transcription, elongation	9	0	0.02	0.63773
GO:0034284	response to monosaccharide	849	0	1.53	0.63784
GO:0010496	intercellular transport	57	0	0.1	0.63935
GO:0043086	negative regulation of catalytic activity	375	0	0.68	0.63937
GO:0007020	microtubule nucleation	331	0	0.6	0.63948
GO:0050891	multicellular organismal water homeostasis	13	0	0.02	0.63996
GO:0050878	regulation of body fluid levels	13	0	0.02	0.63996
GO:0080160	selenate transport	37	0	0.07	0.64028
GO:0006207	'de novo' pyrimidine nucleobase biosynthetic process	19	0	0.03	0.64058
GO:0010116	positive regulation of abscisic acid biosynthetic process	10	0	0.02	0.64109
GO:0045828	positive regulation of isoprenoid metabolic process	10	0	0.02	0.64109
GO:2000038	regulation of stomatal complex development	71	0	0.13	0.64206
GO:0042439	ethanolamine-containing compound metabolic process	77	0	0.14	0.64245
GO:0018958	phenol-containing compound metabolic process	1046	0	1.88	0.64317
GO:0019243	methylglyoxal catabolic process to D-lactate	191	0	0.34	0.64586
GO:0006089	lactate metabolic process	191	0	0.34	0.64586
GO:0010600	regulation of auxin biosynthetic process	24	0	0.04	0.64619
GO:2000021	regulation of ion homeostasis	23	0	0.04	0.64622
GO:2001252	positive regulation of chromosome organization	144	0	0.26	0.64669
GO:0072489	methylammonium transmembrane transport	10	0	0.02	0.6468
GO:0065002	intracellular protein transmembrane transport	445	0	0.8	0.64721
GO:0017145	stem cell division	75	0	0.14	0.648
GO:0042558	pteridine-containing compound metabolic process	90	0	0.16	0.6481
GO:1902170	cellular response to reactive nitrogen species	90	0	0.16	0.6481
GO:0010231	maintenance of seed dormancy	75	0	0.14	0.64857
GO:0097437	maintenance of dormancy	75	0	0.14	0.64857
GO:0007186	G-protein coupled receptor signaling pathway	70	0	0.13	0.64861
GO:0034605	cellular response to heat	192	0	0.35	0.64904
GO:0043624	cellular protein complex disassembly	136	0	0.24	0.64937
GO:0010959	regulation of metal ion transport	73	0	0.13	0.65005
GO:0000002	mitochondrial genome maintenance	29	0	0.05	0.65046
GO:0009072	aromatic amino acid family metabolic process	870	5	1.57	0.6505
GO:0031935	regulation of chromatin silencing	7	0	0.01	0.65145
GO:2000603	regulation of secondary growth	32	0	0.06	0.65161
GO:0002238	response to molecule of fungal origin	88	0	0.16	0.65206
GO:0021700	developmental maturation	1989	7	3.58	0.65331
GO:0006413	translational initiation	226	0	0.41	0.65384
GO:0009225	nucleotide-sugar metabolic process	109	0	0.2	0.65431
GO:0080148	negative regulation of response to water deprivation	34	0	0.06	0.65463
GO:0009627	systemic acquired resistance	1797	5	3.24	0.65477
GO:0031109	microtubule polymerization or depolymerization	344	0	0.62	0.65496
GO:0006646	phosphatidylethanolamine biosynthetic process	8	0	0.01	0.65613
GO:0046337	phosphatidylethanolamine metabolic process	8	0	0.01	0.65613
GO:0043155	negative regulation of photosynthesis, light reaction	80	0	0.14	0.6565
GO:0010205	photoinhibition	80	0	0.14	0.6565
GO:0042446	hormone biosynthetic process	1124	5	2.02	0.65667
GO:0010053	root epidermal cell differentiation	2160	8	3.89	0.65779
GO:0046777	protein autophosphorylation	1117	0	2.01	0.65838
GO:0009814	defense response, incompatible interaction	2436	6	4.39	0.65865
GO:1901698	response to nitrogen compound	3273	13	5.9	0.65874
GO:0031122	cytoplasmic microtubule organization	191	0	0.34	0.65879
GO:0051347	positive regulation of transferase activity	138	0	0.25	0.65886
GO:0010161	red light signaling pathway	94	0	0.17	0.65907
GO:0042538	hyperosmotic salinity response	1015	0	1.83	0.6591
GO:0010050	vegetative phase change	240	0	0.43	0.66036
GO:0071470	cellular response to osmotic stress	201	0	0.36	0.66038
GO:0009638	phototropism	206	0	0.37	0.66117
GO:0042176	regulation of protein catabolic process	82	0	0.15	0.66147
GO:0009432	SOS response	6	0	0.01	0.66209
GO:0072529	pyrimidine-containing compound catabolic process	11	0	0.02	0.66233
GO:2000012	regulation of auxin polar transport	23	0	0.04	0.66253
GO:0010068	protoderm histogenesis	165	0	0.3	0.66288
GO:0042759	long-chain fatty acid biosynthetic process	11	0	0.02	0.66298
GO:0044273	sulfur compound catabolic process	108	0	0.19	0.66425
GO:0006084	acetyl-CoA metabolic process	350	1	0.63	0.66477
GO:0009247	glycolipid biosynthetic process	394	0	0.71	0.66669
GO:0046448	tropane alkaloid metabolic process	13	0	0.02	0.66716
GO:0034661	ncRNA catabolic process	33	0	0.06	0.66805
GO:0007276	gamete generation	441	0	0.79	0.66829
GO:0071230	cellular response to amino acid stimulus	19	0	0.03	0.66921
GO:0010063	positive regulation of trichoblast fate specification	10	0	0.02	0.66942
GO:0010055	atrichoblast differentiation	10	0	0.02	0.66942
GO:0010056	atrichoblast fate specification	10	0	0.02	0.66942
GO:0010058	regulation of atrichoblast fate specification	10	0	0.02	0.66942
GO:0010059	positive regulation of atrichoblast fate specification	10	0	0.02	0.66942
GO:0016310	phosphorylation	3709	4	6.68	0.66998
GO:0000060	protein import into nucleus, translocation	28	0	0.05	0.67118
GO:0006760	folic acid-containing compound metabolic process	85	0	0.15	0.67119
GO:0034470	ncRNA processing	895	0	1.61	0.67173
GO:0015980	energy derivation by oxidation of organic compounds	278	0	0.5	0.67379
GO:0045229	external encapsulating structure organization	3568	10	6.43	0.67384
GO:2000035	regulation of stem cell division	74	0	0.13	0.67416
GO:0010394	homogalacturonan metabolic process	34	0	0.06	0.6744
GO:0010289	homogalacturonan biosynthetic process	34	0	0.06	0.6744
GO:0070727	cellular macromolecule localization	4023	2	7.25	0.67456
GO:0000738	DNA catabolic process, exonucleolytic	11	0	0.02	0.67471
GO:0010321	regulation of vegetative phase change	24	0	0.04	0.67483
GO:0047484	regulation of response to osmotic stress	47	0	0.08	0.67543
GO:0010204	defense response signaling pathway, resistance gene-independent	76	0	0.14	0.67754
GO:1902023	L-arginine transport	19	0	0.03	0.67975
GO:0043091	L-arginine import	19	0	0.03	0.67975
GO:0090467	arginine import	19	0	0.03	0.67975
GO:0016579	protein deubiquitination	190	0	0.34	0.68003
GO:0016575	histone deacetylation	33	0	0.06	0.68142
GO:0032412	regulation of ion transmembrane transporter activity	270	0	0.49	0.68205
GO:0032409	regulation of transporter activity	270	0	0.49	0.68205
GO:0022898	regulation of transmembrane transporter activity	270	0	0.49	0.68205
GO:0023051	regulation of signaling	1149	0	2.07	0.6832
GO:0006892	post-Golgi vesicle-mediated transport	58	0	0.1	0.68328
GO:0006896	Golgi to vacuole transport	58	0	0.1	0.68328
GO:1901935	beta-caryophyllene metabolic process	6	0	0.01	0.6846
GO:1901937	beta-caryophyllene biosynthetic process	6	0	0.01	0.6846
GO:0051046	regulation of secretion	30	0	0.05	0.68492
GO:0046131	pyrimidine ribonucleoside metabolic process	87	0	0.16	0.68561
GO:0006213	pyrimidine nucleoside metabolic process	87	0	0.16	0.68561
GO:0010646	regulation of cell communication	1159	0	2.09	0.68576
GO:0010098	suspensor development	38	0	0.07	0.68672
GO:0051649	establishment of localization in cell	5519	6	9.94	0.68691
GO:1902582	single-organism intracellular transport	4330	2	7.8	0.68711
GO:0010219	regulation of vernalization response	13	0	0.02	0.68736
GO:0009738	abscisic acid-activated signaling pathway	1402	2	2.53	0.68753
GO:0046209	nitric oxide metabolic process	46	0	0.08	0.68808
GO:0006465	signal peptide processing	7	0	0.01	0.68824
GO:0009710	tropane alkaloid biosynthetic process	12	0	0.02	0.68827
GO:0019464	glycine decarboxylation via glycine cleavage system	31	0	0.06	0.68843
GO:0046049	UMP metabolic process	40	0	0.07	0.68869
GO:0009174	pyrimidine ribonucleoside monophosphate biosynthetic process	40	0	0.07	0.68869
GO:0006222	UMP biosynthetic process	40	0	0.07	0.68869
GO:0019953	sexual reproduction	576	0	1.04	0.68908
GO:0009395	phospholipid catabolic process	75	0	0.14	0.68918
GO:0009746	response to hexose	835	0	1.5	0.69013
GO:0034311	diol metabolic process	13	0	0.02	0.69059
GO:0034312	diol biosynthetic process	13	0	0.02	0.69059
GO:0006525	arginine metabolic process	59	0	0.11	0.69264
GO:1901998	toxin transport	8	0	0.01	0.69304
GO:0042891	antibiotic transport	8	0	0.01	0.69304
GO:0048199	vesicle targeting, to, from or within Golgi	11	0	0.02	0.6931
GO:0006903	vesicle targeting	11	0	0.02	0.6931
GO:0051656	establishment of organelle localization	460	0	0.83	0.69357
GO:0010359	regulation of anion channel activity	268	0	0.48	0.69373
GO:0032885	regulation of polysaccharide biosynthetic process	77	0	0.14	0.69401
GO:0071732	cellular response to nitric oxide	56	0	0.1	0.69425
GO:0009854	oxidative photosynthetic carbon pathway	28	0	0.05	0.69443
GO:1902243	copal-8-ol diphosphate(3-) biosynthetic process	10	0	0.02	0.69463
GO:1902247	geranylgeranyl diphosphate catabolic process	10	0	0.02	0.69463
GO:0010117	photoprotection	11	0	0.02	0.69465
GO:0009176	pyrimidine deoxyribonucleoside monophosphate metabolic process	9	0	0.02	0.69481
GO:0009177	pyrimidine deoxyribonucleoside monophosphate biosynthetic process	9	0	0.02	0.69481
GO:1901991	negative regulation of mitotic cell cycle phase transition	18	0	0.03	0.69514
GO:1901988	negative regulation of cell cycle phase transition	18	0	0.03	0.69514
GO:0007131	reciprocal meiotic recombination	313	0	0.56	0.69604
GO:0035825	reciprocal DNA recombination	313	0	0.56	0.69604
GO:0044211	CTP salvage	7	0	0.01	0.69604
GO:1902586	multi-organism intercellular transport	7	0	0.01	0.69619
GO:0046740	transport of virus in host, cell to cell	7	0	0.01	0.69619
GO:1902593	single-organism nuclear import	434	0	0.78	0.69666
GO:0006606	protein import into nucleus	434	0	0.78	0.69666
GO:0044744	protein targeting to nucleus	434	0	0.78	0.69666
GO:0009966	regulation of signal transduction	1147	0	2.07	0.697
GO:0009834	plant-type secondary cell wall biogenesis	339	0	0.61	0.69736
GO:0046488	phosphatidylinositol metabolic process	271	2	0.49	0.6985
GO:0006723	cuticle hydrocarbon biosynthetic process	16	0	0.03	0.69961
GO:0008285	negative regulation of cell proliferation	47	0	0.08	0.69983
GO:0006021	inositol biosynthetic process	8	0	0.01	0.70028
GO:1901162	primary amino compound biosynthetic process	10	0	0.02	0.70037
GO:0009808	lignin metabolic process	441	0	0.79	0.70044
GO:0006401	RNA catabolic process	286	2	0.52	0.70062
GO:0010449	root meristem growth	153	0	0.28	0.7012
GO:0080050	regulation of seed development	224	0	0.4	0.70144
GO:0032881	regulation of polysaccharide metabolic process	150	0	0.27	0.70185
GO:0009101	glycoprotein biosynthetic process	659	3	1.19	0.7027
GO:0031146	SCF-dependent proteasomal ubiquitin-dependent protein catabolic process	30	0	0.05	0.70379
GO:0015672	monovalent inorganic cation transport	1113	1	2	0.70447
GO:0071941	nitrogen cycle metabolic process	60	0	0.11	0.70474
GO:0010942	positive regulation of cell death	110	0	0.2	0.70476
GO:0010190	cytochrome b6f complex assembly	6	0	0.01	0.7054
GO:0005986	sucrose biosynthetic process	81	0	0.15	0.70588
GO:0043157	response to cation stress	11	0	0.02	0.70621
GO:0046653	tetrahydrofolate metabolic process	48	0	0.09	0.70638
GO:0051170	nuclear import	457	0	0.82	0.70693
GO:2000896	amylopectin metabolic process	23	0	0.04	0.70694
GO:0010021	amylopectin biosynthetic process	23	0	0.04	0.70694
GO:0034219	carbohydrate transmembrane transport	108	0	0.19	0.70754
GO:0019751	polyol metabolic process	315	0	0.57	0.7076
GO:0048577	negative regulation of short-day photoperiodism, flowering	33	0	0.06	0.70761
GO:0006310	DNA recombination	684	0	1.23	0.70883
GO:0072596	establishment of protein localization to chloroplast	174	0	0.31	0.70957
GO:0072598	protein localization to chloroplast	174	0	0.31	0.70957
GO:0045036	protein targeting to chloroplast	174	0	0.31	0.70957
GO:0051501	diterpene phytoalexin metabolic process	36	0	0.06	0.7096
GO:0009413	response to flooding	11	0	0.02	0.70966
GO:0043266	regulation of potassium ion transport	54	0	0.1	0.71002
GO:0048564	photosystem I assembly	45	0	0.08	0.71018
GO:0009593	detection of chemical stimulus	140	0	0.25	0.71085
GO:0043201	response to leucine	73	0	0.13	0.7109
GO:0080052	response to histidine	73	0	0.13	0.7109
GO:0080053	response to phenylalanine	73	0	0.13	0.7109
GO:0017157	regulation of exocytosis	27	0	0.05	0.71136
GO:0043605	cellular amide catabolic process	12	0	0.02	0.71148
GO:0015760	glucose-6-phosphate transport	20	0	0.04	0.71197
GO:0006269	DNA replication, synthesis of RNA primer	6	0	0.01	0.71197
GO:0051554	flavonol metabolic process	55	0	0.1	0.7121
GO:0010046	response to mycotoxin	7	0	0.01	0.71212
GO:0046246	terpene biosynthetic process	115	0	0.21	0.71217
GO:0050691	regulation of defense response to virus by host	15	0	0.03	0.71229
GO:0031401	positive regulation of protein modification process	248	0	0.45	0.71236
GO:0042762	regulation of sulfur metabolic process	187	3	0.34	0.71297
GO:0006071	glycerol metabolic process	27	0	0.05	0.71341
GO:0007032	endosome organization	51	0	0.09	0.71392
GO:0010187	negative regulation of seed germination	171	2	0.31	0.71414
GO:0009147	pyrimidine nucleoside triphosphate metabolic process	25	0	0.05	0.7148
GO:0080112	seed growth	98	0	0.18	0.71521
GO:0080113	regulation of seed growth	98	0	0.18	0.71521
GO:0019692	deoxyribose phosphate metabolic process	14	0	0.03	0.71524
GO:0009394	2'-deoxyribonucleotide metabolic process	14	0	0.03	0.71524
GO:0019400	alditol metabolic process	60	0	0.11	0.71536
GO:0048826	cotyledon morphogenesis	13	0	0.02	0.71565
[truncated: 2,022 more rows]

## Sheet: blue-CC
Table S8. GO analyses of DEGs in different modules
[truncated: 589 more rows]

[truncated: 19 more sheets: blue-MF, brown-BP, brown-CC, brown-MF, green-BP, green-CC, green-MF, pink-BP, pink-CC, pink-MF, red-BP, red-CC, red-MF, turquoise-BP, turquoise-CC, turquoise-MF, yellow-BP, yellow-CC, yellow-MF]
