# Supplementary material for: Transcriptomic and functional analyses reveal the molecular mechanisms underlying Fe-mediated tobacco resistance to potato virus Y infection
Source: Front Plant Sci. 2023 Mar 30;14:1163679. doi: 10.3389/fpls.2023.1163679 (PMC10098458; doi:10.3389/fpls.2023.1163679)
Supplement: Supplementary file 9 [file Table_9.xlsx]

## Sheet: black
Table S9. KEGG enrichment analyses of DEGs in different modules
KEGG pathway	KEGG pathway ID	DEG number in specified annotation KEGG pathways	All gene number in specified annotation KEGG pathways.	DEG number in all annotation KEGG pathways.	All gene number in all annotation KEGG pathways.	DEG IDs in specified annotation KEGG pathways
Glyoxylate and dicarboxylate metabolism	ko00630	2	167	10	9756	PB.20924;PB.9227	K01601+K01601
Photosynthesis	ko00195	6	124	10	9756	PB.11169;PB.146;PB.14713;PB.20923;PB.21363;PB.6037	K02111+K02111+K02705+K02112+K02705+K02705
Vitamin B6 metabolism	ko00750	1	23	10	9756	gene_85256	K13248
Protein processing in endoplasmic reticulum	ko04141	1	453	10	9756	gene_23906	K04079
Oxidative phosphorylation	ko00190	3	273	10	9756	PB.11169;PB.146;PB.20923	K02111+K02111+K02112
Carbon fixation in photosynthetic organisms	ko00710	2	168	10	9756	PB.20924;PB.9227	K01601+K01601
Carbon metabolism	ko01200	2	571	10	9756	PB.20924;PB.9227	K01601+K01601
Plant-pathogen interaction	ko04626	1	314	10	9756	gene_23906	K04079

## Sheet: blue
Table S9. KEGG enrichment analyses of DEGs in different modules
KEGG pathway	KEGG pathway ID	DEG number in specified annotation KEGG pathways	All gene number in specified annotation KEGG pathways.	DEG number in all annotation KEGG pathways.	All gene number in all annotation KEGG pathways.	DEG IDs in specified annotation KEGG pathways
Carotenoid biosynthesis	ko00906	1	64	9	9756	gene_36638	K09843
Plant hormone signal transduction	ko04075	2	493	9	9756	PB.2780;gene_57078	K13422+K13464
Fatty acid elongation	ko00062	1	59	9	9756	gene_42948	K15397
Protein processing in endoplasmic reticulum	ko04141	1	453	9	9756	gene_17458	K10666
Plant-pathogen interaction	ko04626	1	314	9	9756	PB.28406	K13448
Aminoacyl-tRNA biosynthesis	ko00970	1	163	9	9756	gene_67285	K01869
RNA degradation	ko03018	2	245	9	9756	PB.28793;PB.8297	K12581+K12581

## Sheet: brown
Table S9. KEGG enrichment analyses of DEGs in different modules
KEGG pathway	KEGG pathway ID	DEG number in specified annotation KEGG pathways	All gene number in specified annotation KEGG pathways.	DEG number in all annotation KEGG pathways.	All gene number in all annotation KEGG pathways.	DEG IDs in specified annotation KEGG pathways
Phosphatidylinositol signaling system	ko04070	3	157	24	9756	gene_72103;gene_7219;gene_7743	K00888+K00888+K00921
Endocytosis	ko04144	1	375	24	9756	gene_62497	K04646
Starch and sucrose metabolism	ko00500	1	432	24	9756	PB.11326	K08679
Glycolysis / Gluconeogenesis	ko00010	1	271	24	9756	gene_8972	K00162
Ribosome	ko03010	2	655	24	9756	PB.20609;PB.28117	K02986+K02959
RNA polymerase	ko03020	1	91	24	9756	PB.16930	K03040
Pyrimidine metabolism	ko00240	1	268	24	9756	PB.16930	K03040
Amino sugar and nucleotide sugar metabolism	ko00520	1	272	24	9756	PB.11326	K08679
Spliceosome	ko03040	7	423	24	9756	gene_44080;gene_64226;gene_64232;gene_67515;gene_67516;gene_67574;gene_78983	K12874+K12856+K12856+K12856+K12856+K12854+K12856
Carotenoid biosynthesis	ko00906	1	64	24	9756	gene_13081	K09840
RNA transport	ko03013	2	404	24	9756	gene_12075;gene_71208	K14310+K03260
Phagosome	ko04145	1	202	24	9756	gene_7743	K00921
Oxidative phosphorylation	ko00190	2	273	24	9756	PB.26551;PB.62	K02110+K02132
Photosynthesis	ko00195	3	124	24	9756	PB.17962;PB.24025;PB.26551	K02710+K02712+K02110
Citrate cycle (TCA cycle)	ko00020	1	136	24	9756	gene_8972	K00162
Pyruvate metabolism	ko00620	1	216	24	9756	gene_8972	K00162
Carbon metabolism	ko01200	1	571	24	9756	gene_8972	K00162
Proteasome	ko03050	1	149	24	9756	gene_4299	K03028
Inositol phosphate metabolism	ko00562	3	146	24	9756	gene_72103;gene_7219;gene_7743	K00888+K00888+K00921
Purine metabolism	ko00230	1	343	24	9756	PB.16930	K03040

## Sheet: green
Table S9. KEGG enrichment analyses of DEGs in different modules
KEGG pathway	KEGG pathway ID	DEG number in specified annotation KEGG pathways	All gene number in specified annotation KEGG pathways.	DEG number in all annotation KEGG pathways.	All gene number in all annotation KEGG pathways.	DEG IDs in specified annotation KEGG pathways
Stilbenoid, diarylheptanoid and gingerol biosynthesis	ko00945	1	40	9	9756	gene_31769	K00588
Starch and sucrose metabolism	ko00500	1	432	9	9756	gene_79812	K01177
Terpenoid backbone biosynthesis	ko00900	1	109	9	9756	gene_68754	K01662
Flavonoid biosynthesis	ko00941	1	56	9	9756	gene_31769	K00588
Phenylalanine metabolism	ko00360	1	95	9	9756	gene_31769	K00588
Thiamine metabolism	ko00730	1	21	9	9756	gene_68754	K01662
Pentose and glucuronate interconversions	ko00040	1	166	9	9756	gene_64051	K01728
Phenylpropanoid biosynthesis	ko00940	5	319	9	9756	PB.14670;PB.7166;gene_31769;gene_33739;gene_9311	K00430+K00430+K00588+K09755+K00430
Fatty acid elongation	ko00062	1	59	9	9756	gene_26042	K15397

## Sheet: pink
Table S9. KEGG enrichment analyses of DEGs in different modules
KEGG pathway	KEGG pathway ID	DEG number in specified annotation KEGG pathways	All gene number in specified annotation KEGG pathways.	DEG number in all annotation KEGG pathways.	All gene number in all annotation KEGG pathways.	DEG IDs in specified annotation KEGG pathways
Plant-pathogen interaction	ko04626	2	314	17	9756	gene_24848;gene_71064	K04079+K04079
Peroxisome	ko04146	1	185	17	9756	gene_22057	K04564
Protein processing in endoplasmic reticulum	ko04141	13	453	17	9756	PB.10893;PB.12194;PB.12195;PB.17073;PB.2201;PB.6071;PB.9285;gene_24848;gene_32;gene_42199;gene_4627;gene_69490;gene_71064	K13993+K13993+K13993+K13993+K13993+K13993+K13993+K04079+K13993+K13993+K13993+K13993+K04079
Spliceosome	ko03040	1	423	17	9756	gene_42660	K12859
Ascorbate and aldarate metabolism	ko00053	2	83	17	9756	gene_14850;gene_77930	K00434+K00434
Glutathione metabolism	ko00480	2	167	17	9756	gene_14850;gene_77930	K00434+K00434

## Sheet: red
Table S9. KEGG enrichment analyses of DEGs in different modules
KEGG pathway	KEGG pathway ID	DEG number in specified annotation KEGG pathways	All gene number in specified annotation KEGG pathways.	DEG number in all annotation KEGG pathways.	All gene number in all annotation KEGG pathways.	DEG IDs in specified annotation KEGG pathways
Phenylpropanoid biosynthesis	ko00940	1	319	9	9756	gene_39154	K00430
Oxidative phosphorylation	ko00190	3	273	9	9756	PB.18514;PB.2241;PB.28045	K05575+K05572+K05572
Plant hormone signal transduction	ko04075	1	493	9	9756	gene_35894	K14490
Amino sugar and nucleotide sugar metabolism	ko00520	1	272	9	9756	gene_64106	K15920
Starch and sucrose metabolism	ko00500	2	432	9	9756	gene_64106;gene_80364	K15920+K00695
Photosynthesis	ko00195	2	124	9	9756	PB.27342;PB.3827	K02635+K02635

## Sheet: turquoise
Table S9. KEGG enrichment analyses of DEGs in different modules
KEGG pathway	KEGG pathway ID	DEG number in specified annotation KEGG pathways	All gene number in specified annotation KEGG pathways.	DEG number in all annotation KEGG pathways.	All gene number in all annotation KEGG pathways.	DEG IDs in specified annotation KEGG pathways
Nicotinate and nicotinamide metabolism	ko00760	4	50	857	9756	gene_32433;gene_62482;gene_71446;gene_73633	K00858+K00858+K00763+K00763
Valine, leucine and isoleucine biosynthesis	ko00290	4	49	857	9756	gene_31228;gene_48845;gene_71757;gene_71763	K01653+K01652+K00826+K00826
Homologous recombination	ko03440	4	124	857	9756	gene_14318;gene_4062;gene_4499;gene_66490	K07466+K07466+K10867+K10867
C5-Branched dibasic acid metabolism	ko00660	2	19	857	9756	gene_31228;gene_48845	K01653+K01652
RNA polymerase	ko03020	1	91	857	9756	PB.16950	K03040
Ubiquinone and other terpenoid-quinone biosynthesis	ko00130	2	85	857	9756	gene_14858;gene_60763	K01904+K01904
Tyrosine metabolism	ko00350	17	84	857	9756	PB.14201;PB.16394;gene_14169;gene_19537;gene_2377;gene_24757;gene_27901;gene_43960;gene_44208;gene_48096;gene_55505;gene_58286;gene_58383;gene_72019;gene_80912;gene_80914;gene_84394	K00422+K00276+K01557+K14454+K00422+K14454+K18857+K00276+K00451+K01800+K00422+K01800+K01557+K14454+K00276+K00276+K00001
Diterpenoid biosynthesis	ko00904	4	43	857	9756	gene_24520;gene_38371;gene_56835;gene_70537	K04125+K04124+K04124+K04125
Plant-pathogen interaction	ko04626	75	314	857	9756	PB.11143;PB.12123;PB.13109;PB.14762;PB.14889;PB.15487;PB.16471;PB.18032;PB.21042;PB.21175;PB.22420;PB.23245;PB.24618;PB.25494;PB.25495;PB.26129;PB.27070;PB.2972;PB.3685;PB.7729;PB.9804;gene_10032;gene_13142;gene_15356;gene_15781;gene_16058;gene_16772;gene_16993;gene_18268;gene_18433;gene_19229;gene_20459;gene_25171;gene_27867;gene_29288;gene_30936;gene_30946;gene_3281;gene_33891;gene_34039;gene_3…	K13448+K13434+K13449+K13449+K13433+K13433+K13448+K13466+K13448+K13448+K13466+K13434+K13432+K13449+K13449+K13448+K13448+K13449+K02183+K13459+K13448+K18873+K13429+K13448+K13448+K13466+K13412+K13449+K13448+K13412+K13412+K13447+K13412+K13412+K05391+K13456+K09487+K05391+K13429+K13434+K13456+K05391+K09487+K09487+K13447+K05391+K05391+K18875+K13424+K13416+K13412+K13429+K13412+K13414+K05391+K13429+K05391+…
Circadian rhythm - plant	ko04712	8	89	857	9756	gene_13665;gene_18804;gene_30005;gene_46113;gene_65017;gene_69529;gene_80719;gene_84099	K12130+K16240+K12130+K12130+K12124+K12130+K12124+K12124
Starch and sucrose metabolism	ko00500	26	432	857	9756	gene_10440;gene_10726;gene_11607;gene_13129;gene_13594;gene_17433;gene_22221;gene_24030;gene_3320;gene_36343;gene_3636;gene_40096;gene_43932;gene_4929;gene_54707;gene_55274;gene_57610;gene_59221;gene_65929;gene_68444;gene_71885;gene_77512;gene_79361;gene_8133;gene_83986;gene_9996	K01051+K01177+K01193+K01193+K01176+K01188+K16055+K00695+K00975+K00975+K01051+K01193+K01087+K16055+K00847+K16055+K01176+K00696+K16055+K00695+K16055+K00688+K00695+K05350+K01835+K16055
Alanine, aspartate and glutamate metabolism	ko00250	25	125	857	9756	gene_11308;gene_14559;gene_19537;gene_20425;gene_22061;gene_24142;gene_24757;gene_24935;gene_27929;gene_30065;gene_3574;gene_4136;gene_46757;gene_48018;gene_48684;gene_58132;gene_67584;gene_6813;gene_69004;gene_69005;gene_69649;gene_72019;gene_74926;gene_75008;gene_7760	K16871+K16871+K14454+K00814+K00261+K01580+K14454+K01915+K16871+K01953+K16871+K01580+K01953+K00827+K16871+K00814+K01953+K16871+K00264+K00264+K00261+K14454+K01953+K00261+K01580
Biosynthesis of amino acids	ko01230	56	512	857	9756	PB.20977;gene_10122;gene_13161;gene_1337;gene_14042;gene_16025;gene_16701;gene_17325;gene_19291;gene_19537;gene_20425;gene_22224;gene_23529;gene_24500;gene_24757;gene_24935;gene_25910;gene_26520;gene_27718;gene_29062;gene_31228;gene_3503;gene_35868;gene_42711;gene_46398;gene_46399;gene_46449;gene_48845;gene_49502;gene_49503;gene_51334;gene_54243;gene_55787;gene_55789;gene_57453;gene_58132;gene_60…	K05359+K00850+K13034+K00891+K00640+K10206+K01647+K00850+K01626+K14454+K00814+K01623+K00873+K14085+K14454+K01915+K00616+K00600+K13034+K15227+K01653+K00640+K00873+K00850+K12657+K12657+K00873+K01652+K01476+K01476+K00850+K01623+K14085+K14085+K01689+K00814+K10206+K00789+K00600+K01647+K00600+K00264+K00264+K00826+K00826+K01626+K14454+K00789+K01689+K12657+K00616+K01681+K00873+K13034+K01850+K01626
Phosphatidylinositol signaling system	ko04070	7	157	857	9756	PB.3685;PB.5064;gene_33701;gene_56739;gene_58209;gene_58210;gene_77718	K02183+K00913+K00901+K00921+K00921+K00921+K00901
Aminoacyl-tRNA biosynthesis	ko00970	5	163	857	9756	gene_42598;gene_58525;gene_59172;gene_69698;gene_74298	K01893+K01869+K01893+K01868+K01868
Sesquiterpenoid and triterpenoid biosynthesis	ko00909	6	30	857	9756	gene_35409;gene_38084;gene_38348;gene_69030;gene_8980;gene_8990	K14182+K15472+K14182+K15472+K14182+K14182
Glutathione metabolism	ko00480	59	167	857	9756	PB.16537;PB.18871;PB.21158;PB.8496;gene_10038;gene_12653;gene_12706;gene_12707;gene_13084;gene_16362;gene_16708;gene_18169;gene_20284;gene_21630;gene_22883;gene_24706;gene_24989;gene_27795;gene_27796;gene_28339;gene_28340;gene_28341;gene_28342;gene_28714;gene_30252;gene_32494;gene_33938;gene_3532;gene_37357;gene_39661;gene_42369;gene_42617;gene_43428;gene_45218;gene_47284;gene_50207;gene_57733;ge…	K01581+K01581+K01581+K01581+K00434+K00799+K00799+K00799+K00033+K00036+K00799+K00799+K00799+K00033+K00799+K00799+K00033+K00799+K00799+K00799+K00799+K00799+K00799+K00799+K00799+K00036+K00799+K00434+K00799+K00797+K00799+K00432+K01469+K00799+K00799+K00799+K00383+K00799+K00799+K00799+K00432+K00799+K00799+K00799+K00799+K00383+K00799+K00799+K00799+K00799+K00799+K00799+K00799+K00799+K00799+K00799+K00799+…
Fatty acid elongation	ko00062	4	59	857	9756	gene_29132;gene_44489;gene_65369;gene_67695	K07512+K15397+K07512+K15397
DNA replication	ko03030	2	133	857	9756	gene_14318;gene_4062	K07466+K07466
Photosynthesis - antenna proteins	ko00196	9	70	857	9756	PB.13661;PB.13663;PB.15886;PB.29286;PB.3132;PB.5873;PB.7022;gene_36059;gene_8497	K08912+K08912+K08912+K08912+K08912+K08912+K08912+K08912+K08912
One carbon pool by folate	ko00670	3	54	857	9756	gene_26520;gene_61649;gene_68400	K00600+K00600+K00600
Glycosaminoglycan degradation	ko00531	7	37	857	9756	gene_10470;gene_264;gene_2784;gene_45052;gene_48550;gene_57036;gene_76693	K10532+K01205+K10532+K10532+K12373+K10532+K10532
Non-homologous end-joining	ko03450	3	22	857	9756	gene_1151;gene_16030;gene_35317	K10884+K10886+K03512
Zeatin biosynthesis	ko00908	4	32	857	9756	PB.28564;PB.6699;gene_28970;gene_31836	K13495+K13495+K13495+K13495
Nucleotide excision repair	ko03420	7	163	857	9756	gene_14318;gene_22544;gene_4062;gene_54379;gene_58098;gene_69965;gene_7075	K07466+K10849+K07466+K10848+K10841+K03868+K10841
2-Oxocarboxylic acid metabolism	ko01210	14	116	857	9756	gene_16701;gene_18012;gene_19537;gene_20425;gene_24757;gene_31228;gene_48845;gene_49432;gene_58132;gene_61849;gene_71757;gene_71763;gene_72019;gene_7964	K01647+K11820+K14454+K00814+K14454+K01653+K01652+K11820+K00814+K01647+K00826+K00826+K14454+K01681
Plant hormone signal transduction	ko04075	62	493	857	9756	PB.13109;PB.13314;PB.14762;PB.16937;PB.18019;PB.19860;PB.22936;PB.25494;PB.25495;PB.25682;PB.2972;PB.3850;gene_11197;gene_11251;gene_16451;gene_16993;gene_17382;gene_17964;gene_20131;gene_2125;gene_23710;gene_24001;gene_26067;gene_28291;gene_28293;gene_2903;gene_32466;gene_33163;gene_35284;gene_36351;gene_39059;gene_39060;gene_39298;gene_40047;gene_43322;gene_44482;gene_56950;gene_58518;gene_5896…	K13449+K14516+K13449+K14516+K14488+K14516+K14488+K13449+K13449+K14494+K13449+K14488+K14493+K14492+K14497+K13449+K14487+K14493+K14515+K14514+K14432+K14515+K14432+K14493+K14490+K14431+K14515+K14489+K14508+K14509+K13946+K13946+K13416+K14432+K14497+K14514+K14493+K14508+K14486+K14514+K14431+K14490+K14489+K14498+K14509+K14431+K14432+K14508+K14497+K14486+K14431+K13464+K14508+K14493+K14497+K14515+K14514+…
N-Glycan biosynthesis	ko00510	10	105	857	9756	PB.11524;gene_1642;gene_1710;gene_21761;gene_42654;gene_45184;gene_62115;gene_7177;gene_76968;gene_9791	K00736+K00737+K01231+K12667+K00737+K12666+K12666+K12670+K00737+K00736
Protein export	ko03060	6	106	857	9756	gene_16521;gene_28492;gene_28993;gene_436;gene_63927;gene_81091	K09490+K13431+K09490+K13431+K09490+K09490
Synthesis and degradation of ketone bodies	ko00072	6	16	857	9756	gene_1137;gene_47875;gene_6485;gene_73514;gene_79689;gene_81997	K00626+K01641+K00626+K00626+K01641+K00626
RNA degradation	ko03018	9	245	857	9756	PB.17540;PB.3094;gene_10122;gene_17325;gene_42711;gene_51334;gene_57453;gene_74790;gene_81307	K12626+K12581+K00850+K00850+K00850+K00850+K01689+K01689+K12585
Arginine biosynthesis	ko00220	12	74	857	9756	gene_19537;gene_20425;gene_22061;gene_24757;gene_24935;gene_49502;gene_49503;gene_56177;gene_58132;gene_69649;gene_72019;gene_75008	K14454+K00814+K00261+K14454+K01915+K01476+K01476+K01427+K00814+K00261+K14454+K00261
Carbon metabolism	ko01200	64	571	857	9756	PB.20922;PB.26308;gene_10122;gene_1137;gene_11852;gene_11868;gene_13084;gene_13161;gene_14042;gene_15058;gene_16362;gene_16701;gene_17325;gene_17529;gene_19355;gene_19537;gene_20425;gene_21630;gene_22061;gene_22224;gene_23529;gene_24757;gene_24989;gene_25356;gene_25910;gene_26520;gene_27718;gene_32494;gene_35004;gene_3503;gene_35868;gene_39426;gene_42711;gene_46449;gene_48506;gene_51334;gene_5424…	K01963+K00025+K00850+K00626+K01057+K00382+K00033+K13034+K00640+K05298+K00036+K01647+K00850+K01679+K00029+K14454+K00814+K00033+K00261+K01623+K00873+K14454+K00033+K00164+K00616+K00600+K13034+K00036+K01602+K00640+K00873+K01057+K00850+K00873+K11517+K00850+K01623+K01689+K00164+K00814+K11517+K00600+K01647+K05605+K00626+K00600+K00261+K14454+K00626+K01595+K00851+K01689+K00261+K00029+K00616+K01006+K01681+…
Glycolysis / Gluconeogenesis	ko00010	36	271	857	9756	gene_10122;gene_11868;gene_1692;gene_1725;gene_1726;gene_17325;gene_21343;gene_22224;gene_22347;gene_23529;gene_24500;gene_27426;gene_27901;gene_35868;gene_38520;gene_42711;gene_44892;gene_46449;gene_47807;gene_49;gene_49356;gene_51334;gene_54243;gene_54330;gene_55787;gene_55789;gene_56473;gene_57453;gene_74790;gene_76726;gene_77182;gene_82625;gene_82703;gene_83986;gene_84394;gene_84635	K00850+K00382+K01785+K01785+K01785+K00850+K00128+K01623+K01568+K00873+K14085+K01568+K18857+K00873+K01792+K00850+K01785+K00873+K01568+K00016+K00128+K00850+K01623+K00016+K14085+K14085+K00128+K01689+K01689+K00128+K03103+K00873+K00382+K01835+K00001+K00128
Oxidative phosphorylation	ko00190	6	273	857	9756	PB.20742;PB.22821;PB.24172;gene_11329;gene_44742;gene_64444	K02110+K02111+K02111+K01535+K01535+K02154
Tropane, piperidine and pyridine alkaloid biosynthesis	ko00960	10	58	857	9756	PB.16394;gene_19537;gene_24757;gene_29310;gene_43960;gene_49668;gene_72019;gene_75732;gene_80912;gene_80914	K00276+K14454+K14454+K08081+K00276+K08081+K14454+K08081+K00276+K00276
Sulfur metabolism	ko00920	16	76	857	9756	gene_13161;gene_14042;gene_15532;gene_19988;gene_27368;gene_27718;gene_28550;gene_30214;gene_31246;gene_33744;gene_34789;gene_3503;gene_50752;gene_62474;gene_71942;gene_8346	K13034+K00640+K13811+K05907+K01082+K13034+K08738+K13811+K05907+K05907+K05907+K00640+K13811+K13811+K17725+K13034
Isoquinoline alkaloid biosynthesis	ko00950	10	51	857	9756	PB.14201;PB.16394;gene_19537;gene_2377;gene_24757;gene_43960;gene_55505;gene_72019;gene_80912;gene_80914	K00422+K00276+K14454+K00422+K14454+K00276+K00422+K14454+K00276+K00276
Ubiquitin mediated proteolysis	ko04120	19	275	857	9756	gene_18734;gene_21065;gene_28396;gene_42375;gene_42639;gene_47240;gene_51514;gene_58112;gene_63206;gene_66028;gene_66088;gene_66223;gene_67440;gene_69302;gene_69965;gene_71215;gene_71279;gene_72111;gene_72940	K10577+K10592+K06689+K10592+K10581+K09561+K03347+K10581+K10581+K03875+K10590+K10576+K06689+K10581+K03868+K10576+K09561+K10592+K03875
Glycine, serine and threonine metabolism	ko00260	14	151	857	9756	PB.16225;PB.16394;gene_11868;gene_24500;gene_26520;gene_43960;gene_48018;gene_55787;gene_55789;gene_61649;gene_68400;gene_80912;gene_80914;gene_82703	K02437+K00276+K00382+K14085+K00600+K00276+K00827+K14085+K14085+K00600+K00600+K00276+K00276+K00382
ABC transporters	ko02010	10	50	857	9756	gene_1681;gene_17923;gene_17925;gene_18384;gene_46643;gene_52741;gene_58346;gene_63197;gene_68243;gene_82417	K05658+K05643+K05643+K05643+K05658+K05658+K05658+K05658+K05656+K05658
Fructose and mannose metabolism	ko00051	10	124	857	9756	gene_10122;gene_10265;gene_16746;gene_17325;gene_22224;gene_42711;gene_51334;gene_52995;gene_54243;gene_54707	K00850+K01809+K00966+K00850+K01623+K00850+K00850+K01805+K01623+K00847
Biotin metabolism	ko00780	1	44	857	9756	PB.11359	K00059
Sphingolipid metabolism	ko00600	10	69	857	9756	gene_18066;gene_24170;gene_24792;gene_39747;gene_44452;gene_52389;gene_57459;gene_57732;gene_64891;gene_74737	K04718+K04713+K04713+K04713+K04710+K07407+K04710+K17108+K04708+K04718
Phenylpropanoid biosynthesis	ko00940	59	319	857	9756	PB.22367;PB.24624;PB.4269;gene_10791;gene_1089;gene_12056;gene_13663;gene_1446;gene_14539;gene_14785;gene_14815;gene_14858;gene_17433;gene_17740;gene_17913;gene_18630;gene_23271;gene_23364;gene_24447;gene_25953;gene_29405;gene_30701;gene_34819;gene_35019;gene_37520;gene_40931;gene_42478;gene_45067;gene_4990;gene_52217;gene_52281;gene_54140;gene_57229;gene_58520;gene_60763;gene_62119;gene_62798;ge…	K13065+K13065+K13065+K00430+K00588+K12355+K13066+K00430+K13066+K12355+K00588+K01904+K01188+K00430+K00588+K00430+K00588+K00430+K00430+K00430+K13065+K13065+K00430+K12356+K00083+K00430+K00430+K00083+K00430+K00430+K00430+K00430+K13065+K00083+K01904+K10775+K00430+K13066+K10775+K00430+K00588+K00083+K09754+K13066+K00430+K12356+K12356+K10775+K00430+K00430+K00430+K00430+K00430+K00430+K00430+K05350+K13065+…
Arachidonic acid metabolism	ko00590	3	31	857	9756	gene_42617;gene_64976;gene_85417	K00432+K00432+K00432
Phagosome	ko04145	9	202	857	9756	gene_31378;gene_47400;gene_56739;gene_58209;gene_58210;gene_64444;gene_75131;gene_75206;gene_76480	K07889+K08057+K00921+K00921+K00921+K02154+K08057+K08057+K08057
Other types of O-glycan biosynthesis	ko00514	3	10	857	9756	gene_46348;gene_47728;gene_65164	K09667+K09667+K09667
Cysteine and methionine metabolism	ko00270	34	224	857	9756	PB.26308;gene_11493;gene_12422;gene_13161;gene_14042;gene_1576;gene_1904;gene_19537;gene_24757;gene_26448;gene_27718;gene_3503;gene_36330;gene_39661;gene_40011;gene_41011;gene_44074;gene_44966;gene_48018;gene_49;gene_5209;gene_54330;gene_61392;gene_69274;gene_70073;gene_70080;gene_71103;gene_71757;gene_71763;gene_72019;gene_73007;gene_79150;gene_8346;gene_8942	K00025+K00547+K05933+K13034+K00640+K00547+K05933+K14454+K14454+K00558+K13034+K00640+K20772+K00797+K08967+K00899+K05933+K00899+K00827+K00016+K00547+K00016+K00789+K05933+K05933+K05933+K05933+K00826+K00826+K14454+K00789+K05933+K13034+K05933
Butanoate metabolism	ko00650	17	54	857	9756	gene_11308;gene_1137;gene_14559;gene_24142;gene_27929;gene_31228;gene_3574;gene_4136;gene_47875;gene_48684;gene_48845;gene_6485;gene_6813;gene_73514;gene_7760;gene_79689;gene_81997	K16871+K00626+K16871+K01580+K16871+K01653+K16871+K01580+K01641+K16871+K01652+K00626+K16871+K00626+K01580+K01641+K00626
Cyanoamino acid metabolism	ko00460	8	89	857	9756	gene_13161;gene_17433;gene_26520;gene_27718;gene_61649;gene_68400;gene_8133;gene_8346	K13034+K01188+K00600+K13034+K00600+K00600+K05350+K13034
Nitrogen metabolism	ko00910	10	61	857	9756	gene_15182;gene_22061;gene_24935;gene_25798;gene_46719;gene_69004;gene_69005;gene_69649;gene_73976;gene_75008	K02575+K00261+K01915+K01725+K01673+K00264+K00264+K00261+K01673+K00261
Purine metabolism	ko00230	11	343	857	9756	PB.16950;gene_15532;gene_23529;gene_30214;gene_35868;gene_46449;gene_50752;gene_56177;gene_62474;gene_82625;gene_83986	K03040+K13811+K00873+K13811+K00873+K00873+K13811+K01427+K13811+K00873+K01835
Amino sugar and nucleotide sugar metabolism	ko00520	26	272	857	9756	PB.15208;PB.19281;gene_10265;gene_13911;gene_16746;gene_21516;gene_25252;gene_25937;gene_2942;gene_3320;gene_36343;gene_37468;gene_38605;gene_38607;gene_4035;gene_4037;gene_4407;gene_46720;gene_48530;gene_48550;gene_49838;gene_54707;gene_60031;gene_61428;gene_83986;gene_84591	K20547+K20547+K01809+K20547+K00966+K01183+K01183+K20547+K01183+K00975+K00975+K12448+K01183+K01183+K01183+K01183+K01183+K01183+K01183+K12373+K20547+K00847+K20547+K12448+K01835+K01183
Histidine metabolism	ko00340	11	51	857	9756	gene_21343;gene_24500;gene_34371;gene_49356;gene_55787;gene_55789;gene_56473;gene_6844;gene_76726;gene_80457;gene_84635	K00128+K14085+K01590+K00128+K14085+K14085+K00128+K01590+K00128+K01590+K00128
Carotenoid biosynthesis	ko00906	3	64	857	9756	gene_13591;gene_7634;gene_84097	K09843+K09843+K09841
Pentose and glucuronate interconversions	ko00040	9	166	857	9756	gene_10440;gene_21343;gene_31975;gene_3636;gene_49356;gene_52995;gene_56473;gene_76726;gene_84635	K01051+K00128+K01728+K01051+K00128+K01805+K00128+K00128+K00128
Glucosinolate biosynthesis	ko00966	2	2	857	9756	gene_18012;gene_49432	K11820+K11820
Galactose metabolism	ko00052	14	107	857	9756	gene_10122;gene_11607;gene_13129;gene_1692;gene_1725;gene_1726;gene_17325;gene_38421;gene_40096;gene_42711;gene_44892;gene_51334;gene_52389;gene_83986	K00850+K01193+K01193+K01785+K01785+K01785+K00850+K06617+K01193+K00850+K01785+K00850+K07407+K01835
Regulation of autophagy	ko04140	5	68	857	9756	PB.8399;gene_22540;gene_26836;gene_36649;gene_82190	K08341+K07198+K08341+K08341+K08341
Arginine and proline metabolism	ko00330	39	120	857	9756	PB.16537;PB.18871;PB.21158;PB.8496;gene_14875;gene_19537;gene_21343;gene_21618;gene_21972;gene_2260;gene_23010;gene_24500;gene_24757;gene_27659;gene_29830;gene_31447;gene_34690;gene_38969;gene_39661;gene_40340;gene_40342;gene_46398;gene_46399;gene_49356;gene_49502;gene_49503;gene_55787;gene_55789;gene_56473;gene_60831;gene_61958;gene_62736;gene_64198;gene_64205;gene_67277;gene_72019;gene_75811;ge…	K01581+K01581+K01581+K01581+K00472+K14454+K00128+K01583+K00819+K00472+K17839+K14085+K14454+K00318+K00472+K01426+K00472+K00472+K00797+K00318+K00318+K12657+K12657+K00128+K01476+K01476+K14085+K14085+K00128+K01583+K00472+K00819+K17839+K17839+K01426+K14454+K12657+K00128+K00128
Pantothenate and CoA biosynthesis	ko00770	8	61	857	9756	gene_21397;gene_31228;gene_47278;gene_48845;gene_5175;gene_5942;gene_71757;gene_71763	K09680+K01653+K09680+K01652+K01464+K01464+K00826+K00826
Monobactam biosynthesis	ko00261	4	19	857	9756	gene_15532;gene_30214;gene_50752;gene_62474	K13811+K13811+K13811+K13811
Pyruvate metabolism	ko00620	27	216	857	9756	PB.20922;PB.26308;gene_1137;gene_11868;gene_17529;gene_19355;gene_21343;gene_23529;gene_24500;gene_35868;gene_46449;gene_49;gene_49356;gene_54330;gene_55787;gene_55789;gene_56473;gene_6485;gene_73514;gene_73673;gene_7523;gene_76726;gene_79056;gene_81997;gene_82625;gene_82703;gene_84635	K01963+K00025+K00626+K00382+K01679+K00029+K00128+K00873+K14085+K00873+K00873+K00016+K00128+K00016+K14085+K14085+K00128+K00626+K00626+K01595+K00029+K00128+K01006+K00626+K00873+K00382+K00128
Taurine and hypotaurine metabolism	ko00430	3	25	857	9756	gene_24142;gene_4136;gene_7760	K01580+K01580+K01580
Glycosphingolipid biosynthesis - ganglio series	ko00604	1	12	857	9756	gene_48550	K12373
Ether lipid metabolism	ko00565	6	56	857	9756	gene_4530;gene_55856;gene_61513;gene_67193;gene_71359;gene_78091	K01114+K01115+K01115+K01115+K01115+K01115
Biosynthesis of unsaturated fatty acids	ko01040	12	62	857	9756	PB.11359;PB.6189;gene_16851;gene_170;gene_22027;gene_23442;gene_23445;gene_29638;gene_48858;gene_54529;gene_78070;gene_80080	K00059+K00232+K00232+K07513+K00232+K00232+K00232+K00232+K00232+K07513+K07513+K07513
Monoterpenoid biosynthesis	ko00902	1	9	857	9756	gene_61692	K15095
Selenocompound metabolism	ko00450	5	49	857	9756	gene_15532;gene_28609;gene_30214;gene_50752;gene_62474	K13811+K08247+K13811+K13811+K13811
Glycosphingolipid biosynthesis - globo series	ko00603	3	16	857	9756	PB.8020;gene_48550;gene_52389	K01988+K12373+K07407
Glycerophospholipid metabolism	ko00564	9	196	857	9756	gene_1759;gene_33701;gene_4530;gene_55856;gene_61513;gene_67193;gene_71359;gene_77718;gene_78091	K00111+K00901+K01114+K01115+K01115+K01115+K01115+K00901+K01115
Fatty acid metabolism	ko01212	28	162	857	9756	PB.11359;PB.20922;PB.6189;gene_1137;gene_12095;gene_16851;gene_170;gene_22027;gene_23442;gene_23445;gene_24752;gene_25463;gene_29132;gene_29638;gene_48858;gene_54529;gene_6485;gene_6489;gene_6490;gene_65369;gene_72021;gene_73514;gene_75881;gene_78070;gene_80080;gene_81997;gene_8957;gene_9785	K00059+K01963+K00232+K00626+K10527+K00232+K07513+K00232+K00232+K00232+K10527+K10527+K07512+K00232+K00232+K07513+K00626+K01897+K01897+K07512+K10527+K00626+K10527+K07513+K07513+K00626+K10527+K01897
Limonene and pinene degradation	ko00903	5	15	857	9756	gene_21343;gene_49356;gene_56473;gene_76726;gene_84635	K00128+K00128+K00128+K00128+K00128
Photosynthesis	ko00195	12	124	857	9756	PB.20742;PB.22673;PB.22821;PB.24172;PB.4108;gene_14491;gene_37909;gene_38327;gene_40979;gene_46518;gene_74250;gene_77068	K02110+K02690+K02111+K02111+K03542+K02721+K02641+K03541+K02639+K02694+K08905+K02639
Citrate cycle (TCA cycle)	ko00020	13	136	857	9756	PB.26308;gene_11868;gene_16701;gene_17529;gene_25356;gene_58039;gene_61849;gene_6726;gene_69052;gene_7964;gene_82703;gene_82898;gene_9907	K00025+K00382+K01647+K01679+K00164+K00164+K01647+K01648+K01648+K01681+K00382+K01648+K01648
Stilbenoid, diarylheptanoid and gingerol biosynthesis	ko00945	13	40	857	9756	PB.22367;PB.24624;PB.4269;gene_1089;gene_14815;gene_17913;gene_23271;gene_29405;gene_30701;gene_57229;gene_65433;gene_6890;gene_82356	K13065+K13065+K13065+K00588+K00588+K00588+K00588+K13065+K13065+K13065+K00588+K09754+K13065
Glyoxylate and dicarboxylate metabolism	ko00630	21	167	857	9756	PB.16225;PB.26308;gene_1137;gene_11868;gene_16701;gene_24935;gene_26520;gene_35004;gene_48506;gene_61371;gene_61649;gene_61849;gene_6485;gene_68400;gene_73514;gene_7964;gene_80595;gene_81997;gene_82703;gene_83032;gene_84510	K02437+K00025+K00626+K00382+K01647+K01915+K00600+K01602+K11517+K11517+K00600+K01647+K00626+K00600+K00626+K01681+K11517+K00626+K00382+K03781+K03781
Peroxisome	ko04146	31	185	857	9756	PB.6189;gene_11762;gene_16851;gene_170;gene_18500;gene_22027;gene_23442;gene_23445;gene_29638;gene_31323;gene_33577;gene_3412;gene_34552;gene_35109;gene_42533;gene_48506;gene_48858;gene_54529;gene_5870;gene_61371;gene_61618;gene_6489;gene_6490;gene_77968;gene_78070;gene_78250;gene_80080;gene_80595;gene_83032;gene_84510;gene_9785	K00232+K13347+K00232+K07513+K11147+K00232+K00232+K00232+K00232+K01578+K11147+K13347+K13356+K04565+K13356+K11517+K00232+K07513+K04565+K11517+K04565+K01897+K01897+K01578+K07513+K04565+K07513+K11517+K03781+K03781+K01897
Mismatch repair	ko03430	2	105	857	9756	gene_14318;gene_4062	K07466+K07466
Cutin, suberine and wax biosynthesis	ko00073	5	49	857	9756	PB.658;gene_34552;gene_42533;gene_67147;gene_80019	K15400+K13356+K13356+K13407+K13407
Porphyrin and chlorophyll metabolism	ko00860	5	99	857	9756	PB.28537;PB.5314;gene_19833;gene_19841;gene_49743	K08099+K08099+K01772+K01772+K01772
Tryptophan metabolism	ko00380	21	61	857	9756	gene_1137;gene_18012;gene_21343;gene_24500;gene_25356;gene_31447;gene_49356;gene_49432;gene_55787;gene_55789;gene_56473;gene_58039;gene_6485;gene_67277;gene_73514;gene_76726;gene_777;gene_81997;gene_83032;gene_84510;gene_84635	K00626+K11820+K00128+K14085+K00164+K01426+K00128+K11820+K14085+K14085+K00128+K00164+K00626+K01426+K00626+K00128+K07408+K00626+K03781+K03781+K00128
Phenylalanine, tyrosine and tryptophan biosynthesis	ko00400	10	105	857	9756	PB.20977;gene_1337;gene_19291;gene_19537;gene_24757;gene_29062;gene_72017;gene_72019;gene_84330;gene_85259	K05359+K00891+K01626+K14454+K14454+K15227+K01626+K14454+K01850+K01626
Steroid biosynthesis	ko00100	4	70	857	9756	gene_53581;gene_635;gene_67823;gene_73080	K01052+K00559+K00559+K09828
SNARE interactions in vesicular transport	ko04130	6	84	857	9756	gene_11272;gene_12161;gene_52365;gene_69249;gene_6984;gene_8660	K08496+K08506+K08493+K08486+K08486+K08486
beta-Alanine metabolism	ko00410	24	100	857	9756	PB.16394;gene_21343;gene_23010;gene_24142;gene_24500;gene_31323;gene_39661;gene_4136;gene_43960;gene_49356;gene_5175;gene_55787;gene_55789;gene_56473;gene_5942;gene_63881;gene_64198;gene_64205;gene_76726;gene_7760;gene_77968;gene_80912;gene_80914;gene_84635	K00276+K00128+K17839+K01580+K14085+K01578+K00797+K01580+K00276+K00128+K01464+K14085+K14085+K00128+K01464+K05605+K17839+K17839+K00128+K01580+K01578+K00276+K00276+K00128
Carbon fixation in photosynthetic organisms	ko00710	14	168	857	9756	PB.26308;gene_15058;gene_19355;gene_19537;gene_20425;gene_22224;gene_24757;gene_35004;gene_54243;gene_58132;gene_72019;gene_73673;gene_7523;gene_79056	K00025+K05298+K00029+K14454+K00814+K01623+K14454+K01602+K01623+K00814+K14454+K01595+K00029+K01006
Valine, leucine and isoleucine degradation	ko00280	27	126	857	9756	gene_1137;gene_11868;gene_170;gene_21343;gene_24500;gene_35662;gene_36756;gene_47875;gene_48018;gene_49356;gene_54529;gene_55787;gene_55789;gene_56473;gene_63881;gene_6485;gene_71048;gene_71757;gene_71763;gene_73514;gene_76726;gene_78070;gene_79689;gene_80080;gene_81997;gene_82703;gene_84635	K00626+K00382+K07513+K00128+K14085+K01968+K00253+K01641+K00827+K00128+K07513+K14085+K14085+K00128+K05605+K00626+K00253+K00826+K00826+K00626+K00128+K07513+K01641+K07513+K00626+K00382+K00128
Base excision repair	ko03410	1	109	857	9756	gene_35317	K03512
RNA transport	ko03013	10	404	857	9756	gene_12278;gene_13032;gene_18734;gene_23593;gene_48856;gene_56133;gene_58486;gene_58761;gene_62329;gene_72264	K14321+K03113+K10577+K03231+K03242+K14004+K14004+K03236+K03113+K14297
Pyrimidine metabolism	ko00240	6	268	857	9756	PB.16950;gene_5175;gene_5942;gene_59640;gene_70213;gene_76197	K03040+K01464+K01464+K13800+K01937+K01520
Terpenoid backbone biosynthesis	ko00900	18	109	857	9756	PB.11831;gene_1137;gene_23912;gene_3465;gene_39131;gene_41648;gene_47875;gene_63454;gene_64285;gene_6485;gene_70430;gene_73514;gene_74238;gene_761;gene_77059;gene_7790;gene_79689;gene_81997	K00021+K00626+K00787+K00021+K00021+K01597+K01641+K00021+K01597+K00626+K01823+K00626+K00787+K00938+K01597+K01823+K01641+K00626
Lysine biosynthesis	ko00300	5	26	857	9756	gene_16025;gene_24500;gene_55787;gene_55789;gene_60698	K10206+K14085+K14085+K14085+K10206
Flavonoid biosynthesis	ko00941	13	56	857	9756	PB.22367;PB.24624;PB.4269;gene_1089;gene_14815;gene_17913;gene_23271;gene_29405;gene_30701;gene_57229;gene_65433;gene_6890;gene_82356	K13065+K13065+K13065+K00588+K00588+K00588+K00588+K13065+K13065+K13065+K00588+K09754+K13065
Pentose phosphate pathway	ko00030	17	116	857	9756	gene_10122;gene_11852;gene_13084;gene_16362;gene_17325;gene_21630;gene_22224;gene_24989;gene_25910;gene_32494;gene_39426;gene_42711;gene_51334;gene_54243;gene_74433;gene_7840;gene_83986	K00850+K01057+K00033+K00036+K00850+K00033+K01623+K00033+K00616+K00036+K01057+K00850+K00850+K01623+K00851+K00616+K01835
Lysine degradation	ko00310	16	64	857	9756	gene_1137;gene_21343;gene_24500;gene_25356;gene_26659;gene_48928;gene_49356;gene_55787;gene_55789;gene_56473;gene_58039;gene_6485;gene_73514;gene_76726;gene_81997;gene_84635	K00626+K00128+K14085+K00164+K14157+K14157+K00128+K14085+K14085+K00128+K00164+K00626+K00626+K00128+K00626+K00128
Ribosome biogenesis in eukaryotes	ko03008	3	205	857	9756	gene_1943;gene_3931;gene_44585	K03264+K14550+K03264
Endocytosis	ko04144	40	375	857	9756	PB.5676;gene_22129;gene_25569;gene_25591;gene_27661;gene_28444;gene_29395;gene_29533;gene_30442;gene_31378;gene_3228;gene_32824;gene_35077;gene_38892;gene_4203;gene_4211;gene_42297;gene_42415;gene_43566;gene_47611;gene_49480;gene_49718;gene_53127;gene_55856;gene_56409;gene_58548;gene_6132;gene_61513;gene_62677;gene_65193;gene_65479;gene_67193;gene_6858;gene_68614;gene_71359;gene_74337;gene_77058;…	K03283+K03283+K12200+K18468+K03283+K19476+K03283+K19476+K11824+K07889+K12471+K12199+K12200+K03283+K12200+K12200+K04646+K19476+K03283+K03283+K19476+K12200+K07937+K01115+K03283+K12184+K03283+K01115+K12193+K11824+K12471+K01115+K11866+K19476+K01115+K12199+K12196+K01115+K12184+K19476
Spliceosome	ko03040	14	423	857	9756	PB.17540;PB.19880;PB.5676;gene_22129;gene_23216;gene_27661;gene_29395;gene_38892;gene_43566;gene_47611;gene_56409;gene_6132;gene_70961;gene_83653	K12626+K12847+K03283+K03283+K12859+K03283+K03283+K03283+K03283+K03283+K03283+K03283+K12741+K12854
Inositol phosphate metabolism	ko00562	8	146	857	9756	PB.5064;gene_26806;gene_4530;gene_56739;gene_58209;gene_58210;gene_70923;gene_77182	K00913+K00469+K01114+K00921+K00921+K00921+K01858+K03103
mRNA surveillance pathway	ko03015	5	283	857	9756	PB.9225;gene_22110;gene_31123;gene_33555;gene_60129	K06269+K03265+K03265+K08873+K13917
Fatty acid biosynthesis	ko00061	5	96	857	9756	PB.11359;PB.20922;gene_6489;gene_6490;gene_9785	K00059+K01963+K01897+K01897+K01897
Proteasome	ko03050	6	149	857	9756	gene_38418;gene_38429;gene_55679;gene_67455;gene_67456;gene_67457	K06699+K06699+K03061+K06699+K06699+K06699
Protein processing in endoplasmic reticulum	ko04141	62	453	857	9756	PB.5676;gene_15671;gene_15675;gene_16521;gene_16569;gene_16767;gene_16919;gene_21761;gene_21967;gene_22129;gene_24581;gene_26570;gene_26707;gene_27661;gene_28396;gene_28534;gene_28993;gene_29395;gene_30946;gene_32803;gene_36418;gene_36428;gene_37469;gene_37912;gene_38892;gene_42098;gene_43566;gene_45184;gene_47240;gene_47400;gene_47611;gene_51514;gene_55997;gene_56133;gene_56409;gene_58486;gene_5…	K03283+K10950+K10950+K09490+K13993+K13250+K07953+K12667+K09503+K03283+K09580+K13993+K10950+K03283+K06689+K09584+K09490+K03283+K09487+K14007+K09487+K09487+K09486+K13993+K03283+K09517+K03283+K12666+K09561+K08057+K03283+K03347+K10666+K14004+K03283+K14004+K09517+K03283+K12666+K09490+K09580+K09503+K06689+K13525+K14003+K03868+K10666+K09561+K12670+K10666+K09503+K10666+K08057+K08057+K08057+K09580+K09580+…
Propanoate metabolism	ko00640	12	92	857	9756	PB.20922;gene_1137;gene_11868;gene_31323;gene_49;gene_54330;gene_63881;gene_6485;gene_73514;gene_77968;gene_81997;gene_82703	K01963+K00626+K00382+K01578+K00016+K00016+K05605+K00626+K00626+K01578+K00626+K00382
Ascorbate and aldarate metabolism	ko00053	13	83	857	9756	gene_10038;gene_21343;gene_24500;gene_26806;gene_3532;gene_35713;gene_49356;gene_55787;gene_55789;gene_56473;gene_76726;gene_77815;gene_84635	K00434+K00128+K14085+K00469+K00434+K14190+K00128+K14085+K14085+K00128+K00128+K08232+K00128
Phenylalanine metabolism	ko00360	19	95	857	9756	PB.16394;gene_1089;gene_14815;gene_14858;gene_17913;gene_19537;gene_23271;gene_24757;gene_31447;gene_43960;gene_60763;gene_62119;gene_64101;gene_65433;gene_67277;gene_72019;gene_75196;gene_80912;gene_80914	K00276+K00588+K00588+K01904+K00588+K14454+K00588+K14454+K01426+K00276+K01904+K10775+K10775+K00588+K01426+K14454+K10775+K00276+K00276
Ribosome	ko03010	7	655	857	9756	PB.18755;PB.24860;PB.7501;gene_11854;gene_37288;gene_53043;gene_77359	K02931+K02986+K02990+K02881+K02893+K02942+K02892
Vitamin B6 metabolism	ko00750	1	23	857	9756	gene_47898	K13248
Fatty acid degradation	ko00071	34	90	857	9756	PB.6189;gene_1137;gene_12095;gene_16851;gene_170;gene_21343;gene_22027;gene_23442;gene_23445;gene_24500;gene_24752;gene_25463;gene_27901;gene_29638;gene_48858;gene_49356;gene_54529;gene_55787;gene_55789;gene_56473;gene_6485;gene_6489;gene_6490;gene_72021;gene_73514;gene_75881;gene_76726;gene_78070;gene_80080;gene_81997;gene_84394;gene_84635;gene_8957;gene_9785	K00232+K00626+K10527+K00232+K07513+K00128+K00232+K00232+K00232+K14085+K10527+K10527+K18857+K00232+K00232+K00128+K07513+K14085+K14085+K00128+K00626+K01897+K01897+K10527+K00626+K10527+K00128+K07513+K07513+K00626+K00001+K00128+K10527+K01897
Riboflavin metabolism	ko00740	2	23	857	9756	gene_59188;gene_75282	K14652+K14652
Other glycan degradation	ko00511	4	38	857	9756	gene_46601;gene_48550;gene_57732;gene_75828	K01227+K12373+K17108+K01227
Linoleic acid metabolism	ko00591	6	36	857	9756	PB.29532;gene_52078;gene_58738;gene_68585;gene_74549;gene_84280	K15718+K00454+K15718+K15718+K15718+K15718
Glycerolipid metabolism	ko00561	14	134	857	9756	gene_21343;gene_24500;gene_33701;gene_35229;gene_3614;gene_49356;gene_52389;gene_55787;gene_55789;gene_56473;gene_59067;gene_76726;gene_77718;gene_84635	K00128+K14085+K00901+K11155+K01054+K00128+K07407+K14085+K14085+K00128+K11155+K00128+K00901+K00128
alpha-Linolenic acid metabolism	ko00592	27	82	857	9756	PB.24770;PB.6189;gene_11161;gene_12095;gene_15865;gene_16851;gene_170;gene_22027;gene_23442;gene_23445;gene_24752;gene_25463;gene_26758;gene_27901;gene_29638;gene_42844;gene_46511;gene_48858;gene_52078;gene_54529;gene_61763;gene_69016;gene_72021;gene_75881;gene_78070;gene_80080;gene_8957	K01723+K00232+K10529+K10527+K05894+K00232+K07513+K00232+K00232+K00232+K10527+K10527+K01723+K18857+K00232+K05894+K01723+K00232+K00454+K07513+K10529+K10529+K10527+K10527+K07513+K07513+K10527
