# Supplementary material for: Transcriptomic and functional analyses reveal the molecular mechanisms underlying Fe-mediated tobacco resistance to potato virus Y infection
Source: Front Plant Sci. 2023 Mar 30;14:1163679. doi: 10.3389/fpls.2023.1163679 (PMC10098458; doi:10.3389/fpls.2023.1163679)
Supplement: Supplementary file 10 [file Table_10.xlsx]

## Sheet: TFs
Table S10. DEGs of various biological functional classifications
ID	P+Fe1-1_FPKM	P+Fe1-1_Count	P+Fe1-2_FPKM	P+Fe1-2_Count	P+Fe1-3_FPKM	P+Fe1-3_Count	P+Fe3-1_FPKM	P+Fe3-1_Count	P+Fe3-2_FPKM	P+Fe3-2_Count	P+Fe3-3_FPKM	P+Fe3-3_Count	P+Fe9-1_FPKM	P+Fe9-1_Count	P+Fe9-2_FPKM	P+Fe9-2_Count	P+Fe9-3_FPKM	P+Fe9-3_Count	PVY+Fe1-1_FPKM	PVY+Fe1-1_Count	PVY+Fe1-2_FPKM	PVY+Fe1-2_Count	PVY+Fe1-3_FPKM	PVY+Fe1-3_Count	PVY+Fe3-1_FPKM	PVY+Fe3-1_Count	PVY+Fe3-2_FPKM	PVY+Fe3-2_Count	PVY+Fe3-3_FPKM	PVY+Fe3-3_Count	PVY+Fe9-1_FPKM	PVY+Fe9-1_Count	PVY+Fe9-2_FPKM	PVY+Fe9-2_Count	PVY+Fe9-3_FPKM	PVY+Fe9-3_Count	P+H1-1_FPKM	P+H1-1_Count	P+H1-2_FPKM	P+H1-2_Count	P+H1-3_FPKM	P+H1-3_Count	P+H3-1_FPKM	P+H3-1_Count	P+H3-2_FPKM	P+H3-2_Count	P+H3-3_FPKM	P+H3-3_Count	P+H9-1_FPKM
NAC
gene_15480	13.8764	1027	21.669	1217	11.4143	869	10.1731	2313	15.1069	934	19.2354	1224	6.2791	452	7.99613	589	5.34002	361	17.3208	3483	17.7109	4585	28.2572	2054	10.815	829	17.9384	2632	10.7193	1327	43.5045	2563	51.6929	2935	35.5984	2418	12.1553	1663	19.5492	1521	11.3964	2514	8.02566	529	6.58219	1546	9.7784	973	17.6969
gene_18904	2.05215	99	1.65406	64	1.46239	72	2.03857	308	1.63676	68	1.69906	70	2.65325	126	3.91683	194	2.26788	97	1.27458	172	2.51607	439	1.50104	75	3.51819	174	3.06771	299	2.26187	183	61.1157	2364	56.3861	2136	32.6316	1492	2.12346	192	2.12719	107	1.30156	194	1.50103	70	1.05327	164	2.46635	165	4.2271
gene_58628	16.9609	1304	24.0137	1476	13.8987	1098	11.5523	2800	19.5551	1288	26.1454	1727	7.33184	558	12.2185	970	6.67963	458	19.1614	4143	15.8208	4423	24.6542	1956	13.9676	1108	20.7992	3246	11.9228	1543	41.9757	2605	41.0008	2492	30.403	2230	14.33	2070	20.3092	1640	9.65883	2304	9.57645	714	6.84461	1707	12.6218	1350	20.2012
gene_13637	18.7809	1085	24.7968	1146	15.6419	929	19.9323	3631	32.0472	1586	58.5923	2907	10.2761	588	12.5324	748	7.05644	363	22.7072	3689	11.5205	2420	20.1948	1204	22.6931	1352	48.7436	5716	18.6647	1815	91.8633	4283	88.6226	4048	61.3224	3380	14.7309	1599	17.807	1080	11.3466	2034	10.3706	581	7.75206	1453	20.7605	1669	37.4929
gene_2099	13.1545	745	20.7586	940	10.7435	626	12.6303	2256	17.9127	870	44.9561	2187	5.60204	315	9.95481	582	4.95285	250	13.9527	2223	9.70827	2000	15.9641	933	17.9164	1047	38.1325	4385	12.9468	1235	80.523	3681	71.3282	3194	54.4247	2942	10.7408	1143	16.684	993	7.94519	1397	7.03071	386	5.1822	953	12.8284	1011	26.125
gene_73875	0.62545	39	1.04695	53	0.443801	29	0.379672	75	0.655692	35	0.71039	38	0.614182	38	0.466356	30	0.360562	20	0.447239	79	0.934431	212	0.526685	34	0.56724	37	1.10602	140	0.403242	43	5.28903	266	7.18972	354	4.66599	278	0.49791	59	0.498573	33	0.288508	56	0.592243	36	0.187015	38	1.06884	93	1.46694
gene_19489	0.561802	36	0.606471	31	0.212445	14	0.276191	56	0.527243	29	0.69332	38	0	0	0.121493	8	0	0	0.232324	42	0.443383	103	0.273666	18	0.293884	20	0.607241	79	0.220581	24	1.78525	92	2.34596	119	2.01623	123	0.133135	16	0.268112	18	0.176917	35	0.420481	26	0.192673	40	0.403034	36	0.609955
gene_27367	0.341658	7	0.590226	9	0.248805	5	0.181763	12	0	0	0.209684	4	0.069011	2	0.256153	6	0	0	0	0	0.091065	7	0.571967	12	0.387256	8	0.217563	9	0.233161	8	5.94796	90	4.69368	69	4.94485	88	0.170157	7	1.62851	33	0.323264	19	0	0	0.066865	4	0	0	0.361906
gene_604	10.1676	629	19.1482	938	7.19921	451	7.28175	1404	6.85016	368	8.56867	457	5.66314	345	4.35213	274	4.59629	249	10.0009	1749	10.7075	2392	19.9121	1258	7.22397	452	6.49009	803	5.13316	528	31.9451	1583	28.1784	1372	31.6212	1844	6.99919	802	19.4541	1260	9.05818	1713	8.08647	475	6.91611	1372	5.17454	439	11.1257
gene_3741	0.116156	8	0.310693	16	0.53832	36	0.445948	91	0.181831	11	0	0	0.897762	58	0.858274	57	0.559269	32	0.198005	36	0.222291	52	0.030097	2	0.148548	10	0.365161	48	0.272658	30	1.03287	54	0.730187	38	0.335536	21	0.577289	70	0.652011	44	0.676581	135	0.360976	23	0.21215	45	0.634722	57	0.512347
gene_4782	0.968999	76	3.31134	161	1.297	113	1.39972	343	0.868823	64	3.40768	160	0.939773	72	1.59669	140	0.957061	73	0.740347	122	0.798616	147	0.77913	56	1.33739	117	5.99257	658	1.95925	197	6.11078	305	7.34658	291	5.58886	321	2.24782	235	2.70667	112	1.3263	263	0.88738	67	0.924985	231	4.18114	342	1.75366
gene_33570	8.88138	770	6.42379	525	7.92152	560	9.41432	2179	6.67335	518	7.73639	529	8.67862	547	9.95643	687	8.38866	635	6.21988	1492	5.30053	1871	9.27766	717	10.7304	785	12.0906	2070	9.57575	1107	22.5726	1302	27.3583	1502	16.9364	1512	7.15322	1192	10.7378	731	9.93287	2164	8.67668	673	9.21801	2091	12.6414	1286	12.5913
gene_19685	0.749923	47	0.821077	41	0.582843	37	0.403	79	0.227609	13	0.245931	14	0.614075	38	0.65145	42	0.728513	40	0.294142	51	0.466978	105	1.17664	75	0.314849	20	0.335853	42	0.383146	40	3.61309	180	4.13316	202	3.16871	187	0.351317	41	1.36151	88	0.63541	122	0.473285	29	0.365108	73	0.228043	20	1.72606
gene_32310	0.266089	15	0.493335	23	0.145811	9	0.21764	39	0	0	0.119826	6	0.435376	25	0.402704	24	0.295126	15	0.119892	19	0.139386	29	1.16357	68	0.021664	2	0.042252	5	0.042166	5	32.0082	1456	36.6511	1633	26.8669	1445	0.197468	21	0.845373	51	0.166891	30	0.024937	2	0.021732	4	0.051022	5	7.2531
gene_61208	10.276	441	15.5988	535	11.0468	487	7.92379	1072	8.77882	323	7.56005	279	11.3233	481	11.4976	509	9.73491	372	8.68194	1047	9.43094	1471	17.3329	767	6.62913	294	7.21651	629	7.3914	534	49.0437	1698	38.7563	1314	38.6641	1582	10.2329	825	17.2701	778	9.58854	1276	6.2788	261	6.7347	937	6.11015	365	13.4219
gene_21129	0.114054	6	0.204766	9	0.074011	5	0.087504	15	0	0	0.088514	5	0.230173	12	0.255643	14	0.425582	20	0.159056	24	0.082514	16	0.363064	20	0.179763	10	0.018226	2	0.022507	2	12.0069	510	16.0492	668	12.0392	605	0.256899	26	0.783383	44	0.566651	93	0.274713	15	0.011717	3	0.090901	7	2.03571
gene_73344	0.9864	56	2.03342	92	1.36918	80	0.689455	123	0.829442	41	1.30644	64	0.965047	54	1.4245	83	1.33886	68	1.37116	218	1.14643	236	2.14447	125	0.704341	41	0.711792	82	0.692218	66	11.3325	517	9.36154	418	10.3443	558	1.11823	119	2.8148	167	1.13953	200	0.822241	45	0.843869	155	0.581246	46	3.43886
gene_81211	23.5986	1076	29.7989	1086	23.5812	1104	16.2456	2335	14.7893	578	12.817	502	20.7852	938	17.6205	829	24.7289	1004	24.4482	3134	29.8455	4947	47.7617	2246	15.5699	732	17.4109	1611	15.2741	1172	99.0762	3645	82.4997	2973	88.2682	3839	27.4874	2354	48.3975	2316	22.4317	3172	14.894	658	13.6576	2020	12.9161	819	31.328
MYB
gene_82188	2.42742	136	3.03095	136	2.14213	124	2.77162	490	2.70285	130	3.104	150	2.24416	125	2.63004	153	2.2936	115	3.46525	547	3.07978	628	3.00752	174	2.79374	162	2.46708	281	2.96771	280	1.15172	53	1.23646	55	0.870867	47	2.64329	279	2.16515	128	2.46255	429	2.77248	151	2.41679	440	2.41377	189	2.68813
gene_36693	2.74693	143	3.27954	137	2.31082	124	2.49667	409	2.84386	127	3.55742	159	1.82083	94	2.17622	117	2.13311	99	3.61976	529	3.16108	597	3.70291	199	1.89366	102	2.55381	270	2.44561	214	0.871996	37	1.53647	64	1.80267	90	2.42995	237	3.09793	169	2.23463	360	2.35325	119	2.61605	441	2.07217	150	1.82352
gene_59887	2.83883	199	2.58705	117	3.42026	214	2.64511	516	2.1694	111	1.89699	136	2.8119	165	6.49609	288	4.37141	209	4.84782	524	4.36875	737	3.93009	223	3.25222	216	3.74462	342	2.96248	292	1.21389	66	1.9471	84	2.36156	133	2.83492	297	2.47773	151	2.97811	605	5.52796	175	2.67556	552	3.0702	238	4.35091
gene_83842	7.98641	297	9.84267	293	7.41782	283	7.40458	867	9.02947	288	8.7008	278	3.1459	116	4.78354	184	4.78386	159	7.03367	735	7.40605	1000	7.24361	278	8.8783	340	5.27011	398	6.23747	390	1.67211	51	1.07408	32	1.34142	48	4.6794	327	5.01439	196	5.28324	609	7.09159	256	6.94962	838	5.37688	278	3.77445
gene_38964	11.0871	608	8.10506	356	8.1779	461	10.6421	1840	9.0521	426	11.9387	563	5.56365	302	4.70175	267	8.2189	402	7.22872	1115	5.5117	1099	3.8019	216	8.87265	502	12.2396	1363	10.4774	967	4.08365	181	2.68869	117	2.06324	108	6.68505	689	8.03027	463	6.0326	1027	8.48813	451	7.68671	1368	10.0658	768	7.24428
gene_52323	4.87826	305	4.4479	223	3.52393	227	4.43444	874	3.83201	206	5.18052	279	2.06225	128	2.84997	184	2.47251	138	4.0883	719	3.30055	751	3.62702	234	4.13511	267	5.98708	760	4.87376	513	1.55183	79	1.35838	68	1.99161	119	5.34045	628	4.57772	301	2.70408	525	3.55912	216	3.08993	627	4.52158	394	2.92361
gene_10001	9.6126	457	9.46449	360	7.68167	376	6.995	1049	7.35341	300	9.60952	393	5.32085	251	4.23336	208	4.99888	212	9.14246	1223	6.76038	1169	8.04443	395	6.56002	322	9.52877	920	8.62333	691	2.7412	106	2.20351	83	2.4362	111	7.84181	701	7.55428	378	4.82093	712	5.36064	247	5.41595	836	7.72481	511	5.70492
gene_41057	3.79995	237	5.04411	251	3.13026	203	1.3107	255	1.8668	98	4.1688	219	1.30891	83	0.729336	48	1.10293	64	3.59867	647	2.84421	646	4.99352	336	2.11485	138	3.38157	432	2.26221	236	1.3723	70	0.981844	50	1.71978	101	2.69439	327	4.27551	281	1.50235	289	0.749459	45	1.11729	228	1.87867	163	1.32862
gene_50299	4.40961	174	3.72149	118	3.59995	146	3.44192	428	2.48527	84	3.64657	124	3.83073	150	3.72343	152	5.04952	178	2.82383	314	2.94032	422	2.72379	111	3.11429	127	2.84839	228	3.61614	240	2.77778	89	1.37591	43	3.43712	130	4.02978	299	4.16088	173	3.74659	459	3.97309	152	3.29026	421	3.02509	166	2.85312
gene_33944	1.52389	91	1.61637	78	0.977416	60	1.17078	221	1.67642	86	2.12608	110	0.566312	34	0.541448	34	0.575141	31	1.59708	269	1.22829	267	2.43663	151	1.94332	120	3.16415	384	1.44242	145	1.00471	49	0.640639	31	0.586412	34	1.52022	171	2.74111	172	0.829844	154	0.68008	40	0.43529	85	1.34984	113	0.422426
gene_41720	0.944916	43	1.53944	58	1.17855	55	0.188326	27	0	0	0	0	0	0	0	0	0	0	1.32561	159	1.5394	266	4.35264	216	0.11965	6	0.020326	3	0	0	0	0	0.156576	7	0	0	0.766581	69	1.51437	74	0.590307	88	0	0	0	0	0.029661	3	0
gene_41945	2.0777	97	2.27996	86	1.0632	51	1.9769	291	1.16981	47	1.18205	48	1.7091	79	2.85864	138	1.05635	44	2.04184	268	1.96542	334	2.08515	101	1.88044	91	0.640326	61	1.35871	107	0.627003	24	0.611565	23	1.1551	52	2.72557	239	2.17887	107	1.75575	255	2.06081	94	2.47468	375	0.87103	57	0.647585
gene_42062	4.37177	225	5.69941	235	2.50292	133	3.68821	598	2.89308	128	1.4698	65	2.32601	119	2.40506	128	1.63857	75	4.13477	598	3.85854	721	3.28714	175	2.46437	131	1.78244	186	2.52249	219	0.385922	17	0.147748	7	0.162954	8	3.79982	367	4.15503	225	3.22809	515	2.67313	134	4.00556	668	1.92391	138	1.47697
gene_55975	3.57149	182	2.49697	102	2.76023	145	2.18597	351	2.14852	94	2.76333	121	1.48725	75	1.64891	87	2.61235	119	2.40183	344	2.14901	398	2.86744	151	2.29647	121	1.85857	192	1.81019	155	5.63139	231	4.72706	190	4.72661	230	2.31924	222	3.49703	187	2.54092	401	2.10111	104	2.27282	375	2.35754	167	2.60282
gene_23320	0.114657	14	0.375278	36	0.279491	35	0.125523	47	0.074275	8	0.081316	9	0.048924	6	0.128677	16	0.240783	26	0.152773	51	0.276819	120	0.082648	11	0.124229	16	0.052996	13	0.101243	21	0.744712	72	0.526838	50	0.404301	46	0.119403	27	0.134453	17	0.13498	50	0.029946	4	0.179195	69	0.110092	19	0.175824
gene_81276	0.284455	56	0.349424	55	0.331247	67	0.233299	144	0.238079	40	0.221751	38	0.281718	55	0.202759	41	0.278504	49	0.397829	218	0.404765	287	0.341154	69	0.257198	52	0.1765	70	0.193491	64	1.55508	245	1.40246	217	1.45448	271	0.349519	128	0.278582	57	0.399336	242	0.219448	42	0.210276	133	0.303894	83	0.286657
gene_15233	4.33278	244	2.65673	120	4.14152	239	3.24361	574	4.08002	197	3.84525	186	3.38203	188	4.1465	241	3.84525	193	3.5039	553	3.68326	752	4.79353	278	3.39701	197	3.5106	400	3.08072	291	9.87609	448	9.69693	431	12.1553	651	4.44678	469	5.0309	297	4.04716	705	3.51843	192	3.91232	713	3.61606	283	5.78615
gene_24751	2.56692	367	1.78068	202	3.54345	505	3.16079	1350	2.61642	297	2.52503	303	4.27808	596	3.94126	534	4.38114	529	1.74295	711	3.21189	1566	1.68995	217	3.11456	452	3.65577	990	3.50495	801	2.51431	260	2.16458	235	1.61812	185	2.42816	650	3.33354	434	4.62175	1997	4.47473	589	4.61596	1957	4.79672	902	3.19836
gene_3034	0.788064	104	0.707751	52	0.884085	112	0.800865	337	0.741985	75	0.580088	62	1.62746	201	1.08022	142	1.16567	132	0.60495	217	0.985239	487	0.514781	59	0.992699	129	0.8631	232	1.20202	266	0.768567	70	0.479722	49	0.333921	36	0.756174	184	0.511285	66	1.90627	601	1.57483	205	1.38255	608	1.91562	356	1.20693
gene_74625	1.96447	107	0.817501	36	1.99403	111	1.75223	300	2.63438	123	3.32449	155	1.60528	87	2.63919	148	2.28934	111	2.54333	388	2.17798	429	0.983606	55	2.30681	129	2.75933	304	2.69748	246	1.01374	45	1.16734	50	0.820879	43	1.70132	174	1.51737	87	1.94555	327	1.69124	89	1.90119	334	2.13631	161	3.66304
gene_70742	0.117374	7	0	0	0.038083	3	0.085941	14	0	0	0	0	0	0	0.113599	6	0.087858	4	0.19596	29	0.137486	26	0.436074	23	0	0	0	0	0	0	12.5515	518	12.802	518	8.30977	406	0.185946	18	0.074148	4	0.075026	12	0.040387	3	0	0	0	0	0.320135
gene_24217	3.83873	134	4.23912	118	1.86891	67	2.94432	323	2.00499	60	2.40777	72	1.91787	66	1.55029	56	0.600771	19	5.33589	522	3.65975	463	2.84004	102	4.2399	152	4.00953	283	3.50195	205	0.38977	11	0.644324	18	0.405299	14	2.89707	190	1.1178	41	3.52961	381	2.80653	95	3.3226	375	1.89205	92	2.2495
PB.20296	2.94335	207	2.25731	127	1.88952	137	1.85037	411	2.31209	140	1.91758	116	1.09539	77	1.22062	89	1.99261	125	3.61292	715	3.04429	779	2.14518	156	2.21882	161	2.38303	341	2.36939	281	0.070484	4	0.212157	12	0.089533	7	2.25335	298	1.58067	117	2.43193	531	1.82266	125	2.61457	597	2.1525	211	1.89694
gene_41733	0	0	0.237644	6	0.597677	19	0.273129	26	0	0	0.293951	8	0	0	0	0	0	0	0.211199	18	0.016458	2	5.73379	175	0.06047	2	0.033369	2	0	0	6.04809	145	7.87999	184	9.98146	282	0	0	0.244101	8	0.144643	14	0	0	0	0	0.062381	3	13.6538
gene_20373	1.94086	118	1.25834	61	1.37868	86	1.33241	269	1.71473	98	3.62684	203	0.712835	43	0.437762	28	0.53241	29	0.467684	92	0.866589	186	0.346292	23	1.2893	85	2.64745	322	1.44116	154	0.529042	29	0.899	45	0.55668	33	1.18387	135	1.03139	65	0.843991	165	1.29456	75	1.0122	210	2.59852	226	2.02724
gene_19914	1.01504	59	0.89739	42	0.940349	56	1.02671	187	0.437734	22	0.606237	30	0.294081	17	0.185952	12	0.301262	16	0.377365	62	0.27092	57	1.02943	62	0.871238	52	1.69019	198	0.842249	82	9.72387	453	13.1475	599	8.54967	470	0.513786	56	0.363782	22	0.255472	46	0.32214	18	0.336833	63	1.74736	141	3.93048
gene_37263	3.46164	198	2.33558	106	2.8243	181	3.44932	627	2.99583	153	3.01553	153	3.32449	185	2.71544	162	4.76893	237	4.15723	675	3.43986	758	3.24867	186	3.70976	213	4.47036	521	5.52223	523	19.0308	908	18.6687	845	12.3604	700	3.40533	388	2.26748	135	3.65026	648	4.82593	266	4.15982	772	4.982	407	3.39293
gene_12557	1.42784	35	3.31269	65	1.50552	38	2.52313	193	3.39969	71	4.06213	85	1.31254	32	1.72096	43	0.955333	21	1.67228	114	1.28342	113	1.91446	48	2.93706	74	5.00488	246	1.68229	69	3.79662	75	3.7543	72	2.14653	50	1.601	73	1.06667	28	1.4668	111	2.9558	70	1.44577	114	2.41643	82	3.93929
gene_34203	2.30985	130	2.03876	92	1.2073	70	1.42804	253	0.701181	34	1.01235	49	0.54576	31	0.551966	32	0.27782	14	0.672729	106	0.398346	82	1.23755	72	0.933455	54	2.24703	256	0.855205	81	6.04315	274	9.22912	409	5.38818	288	0.803726	85	1.16007	69	0.381343	67	0.60625	33	0.516282	94	2.07564	162	3.20717
gene_52677	2.14724	125	1.08343	51	1.37839	82	1.71203	312	2.26718	113	3.57058	178	1.21678	70	1.13744	68	2.11722	109	1.70868	278	0.970747	204	1.50807	90	1.88593	113	4.51748	530	3.02927	295	12.4244	580	11.0811	507	10.3988	574	2.14949	234	2.25477	137	1.31392	236	1.42677	80	1.17802	221	2.58383	208	2.88588
gene_51250	3.00771	101	0.814166	22	1.854	64	2.03409	214	2.92564	84	4.00738	115	4.90167	162	1.90066	66	2.40505	72	1.07981	102	4.79282	580	3.86934	133	2.0839	72	1.16431	79	2.94199	165	13.4006	360	7.68234	203	13.2572	421	2.83542	178	1.5345	54	2.9752	308	8.24201	266	1.82893	198	4.49023	208	4.95154
gene_29894	0.256383	12	0.142596	6	0.226366	10	0.287261	40	0.109201	5	0.885764	33	0.851573	37	0.437728	20	0.714215	28	0.090717	12	0.290528	46	0.316452	15	0.398881	19	0.33533	30	0.632155	46	10.1012	349	9.41079	319	5.10787	209	0.428616	36	0.132287	7	0.592075	79	0.094243	4	0.351323	49	0.438363	27	1.46632
gene_40909	0.043697	2	0.076589	2	0.036425	2	0.078663	12	0	0	0	0	0.085717	4	0.084678	5	0	0	0.177984	23	0.074107	12	0.209914	10	0	0	0	0	0.101546	8	2.49245	92	2.87984	102	2.61112	113	0.063024	6	0.423224	21	0.117344	15	0.090215	5	0	0	0	0	0.188411
gene_57706	0.197071	7	0.747785	19	0.270258	9	0.221222	22	0.167691	5	0.229412	7	0.21628	7	0.396556	13	0.295026	9	0.198422	17	0.081221	9	0.370883	12	0	0	0.339294	21	0.136565	7	4.67564	115	4.8073	116	2.46474	72	0.308357	18	0.080224	3	0.190259	18	0.20343	7	0.249511	25	0.094428	4	0.168956
gene_48359	0.468732	25	0.376399	17	0.457223	26	0.241903	41	0.759697	35	1.80646	83	0.974698	52	0.712657	40	0.48257	23	0.263566	40	0.47323	92	0.323488	18	0.314669	18	0.983311	107	0.622496	56	2.85944	123	1.53413	65	2.16875	111	0.395025	40	0.549885	31	0.703285	117	0.174467	9	0.246127	43	0.627356	47	1.10486
gene_40774	0	0	0	0	0	0	0.033368	4	0	0	0	0	0	0	0	0	0	0	0	0	0	0	0.128974	5	0	0	0	0	0	0	1.29768	39	1.12655	34	0.499081	18	0	0	0	0	0	0	0	0	0	0	0	0	0.537835
gene_17521	2.60493	159	1.24203	61	1.85061	116	2.73068	525	3.02754	159	4.23266	222	3.03109	183	2.24434	142	1.96075	107	2.50828	430	2.78391	617	1.76272	111	2.73279	172	2.4748	307	2.86494	294	0.873417	43	1.16221	56	1.85024	108	1.86592	214	2.18232	140	2.92569	554	3.01849	179	2.95626	585	2.03837	173	2.60122
gene_75614	4.97409	480	6.36151	476	6.2443	610	7.22691	2344	5.32129	427	11.0377	812	8.67397	873	7.93527	746	7.46263	621	5.37828	1449	7.17185	2584	5.97372	580	9.82491	981	9.22009	1921	5.35485	862	19.4514	1484	30.7472	2438	22.2139	2024	5.12719	927	6.68385	672	6.93274	2228	6.06167	544	6.77516	2264	6.2906	827	8.81785
gene_75613	14.7331	595	12.7928	420	15.3192	635	9.49676	1160	12.4997	430	17.2512	598	11.0328	426	14.7009	620	10.861	396	16.0602	1781	13.7469	1935	16.2434	672	11.7521	472	15.717	1234	13.2219	896	32.5456	1067	44.3484	1357	48.0927	1849	13.7781	1040	16.6137	704	8.93379	1073	11.9218	473	9.86758	1239	16.4339	922	19.7013
gene_29319	6.5392	293	8.14213	292	7.2489	334	6.26499	885	8.66972	333	7.89094	304	2.68303	119	3.68209	171	4.17473	167	6.20966	782	5.85876	954	5.00692	232	5.61008	259	5.06481	461	6.10381	461	1.13077	41	1.26612	45	1.88089	81	4.12645	348	5.5872	263	4.65738	647	6.59831	287	6.18313	899	4.83878	302	3.25714
gene_73758	0	0	0.305497	12	0.064571	3	0.055216	8	0	0	0	0	0.111879	5	0.30058	14	0.099614	4	0.095545	13	0.050168	9	0.502613	24	0.128173	6	0.061637	6	0	0	9.05146	330	9.37294	335	5.06874	219	0.112142	10	0	0	0.04289	7	0	0	0.059385	9	0.275788	18	0.759945
gene_65328	0.173267	8	0.081259	3	0.041882	2	0.252707	37	0.101115	4	0.335077	14	0.112472	6	0	0	0.048636	2	0.076648	10	0.011911	2	0.576136	28	0.063005	3	0.625329	59	0.255577	20	5.47556	205	9.62847	352	3.94289	174	0.286688	25	0.203002	10	0.136878	20	0.438649	20	0.150941	23	0.589663	38	0.750613
gene_82546	1.57598	84	1.58347	68	1.60131	88	1.46642	246	1.16788	54	3.14267	144	1.49976	79	1.5933	88	1.6103	77	2.33048	349	2.05025	397	1.87426	103	1.23645	68	1.87378	203	1.61292	145	0.818245	36	1.0724	46	0.758257	39	1.40229	141	1.77992	100	2.1403	354	2.33611	121	1.99566	345	1.50342	112	2.0941
gene_59512	2.77762	188	1.67987	91	1.35957	95	2.32366	496	1.84027	107	1.96634	115	1.78611	120	1.39185	98	2.08665	126	1.6932	322	1.18	291	1.21153	85	1.48107	104	2.28617	314	2.4156	275	1.30132	72	1.01714	55	1.39869	91	1.46592	187	1.60339	114	1.50895	317	1.24044	82	1.2963	285	1.26103	119	2.16479
gene_32175	2.9036	114	1.22798	39	1.31673	53	2.26345	279	3.97837	133	2.98183	100	3.58253	139	7.28294	293	4.62591	161	1.03561	114	1.94841	277	1.44636	59	1.62376	66	1.53308	122	2.3078	152	3.558	112	4.49327	139	1.75779	66	1.6004	118	0.803144	33	2.2122	268	3.26357	124	2.04609	259	1.61996	88	4.2767
gene_35912	0.665658	19	0.488874	11	0.323153	10	0.640085	57	0.511645	13	0.600816	15	1.02178	29	1.40131	41	1.22298	31	0.995388	79	0.818431	84	0.901038	26	1.15613	34	0.914038	52	0.832282	40	3.32684	76	9.09588	202	13.0077	347	0.285599	15	0.382042	12	0.806637	70	0.623618	17	0.974512	89	1.0748	42	1.3769
PB.17237	26.4087	1649	19.9182	998	22.8865	1475	30.5598	6023	42.9669	2304	49.8969	2676	17.4036	1078	17.2497	1114	14.0145	783	27.6943	4862	13.4439	3062	14.1503	915	33.1393	2139	54.9096	6970	31.9481	3365	25.7558	1302	21.1031	1048	24.3545	1454	20.2302	2380	19.3321	1268	13.8047	2679	13.267	804	13.728	2784	32.4086	2819	40.7757
PB.18561	27.12	1618	21.7833	1040	23.1407	1418	34.4069	6468	43.3426	2215	50.2449	2574	21.1772	1135	17.776	993	17.6023	848	37.38	5689	16.679	3617	17.1855	960	45.1851	2524	52.6845	6376	40.7874	3715	33.1659	1449	35.6441	1526	31.632	1633	25.273	2569	25.3975	1449	17.4867	2935	18.2156	955	16.3297	2867	42.9603	3233	47.2704
PB.15579	16.3735	864	12.3652	576	19.1108	1144	17.1713	2855	16.1423	806	21.4264	1072	18.4782	1066	30.8709	1769	22.5532	1059	12.1887	1997	18.1287	3477	13.9032	836	19.3649	1164	20.435	2307	16.6936	1637	61.5578	2763	57.6421	2404	55.8	2807	15.0884	1652	18.4125	1020	14.2872	2582	16.8477	908	12.5494	2372	17.6108	1427	38.2789
PB.23503	3.93772	173	5.03891	177	2.51587	114	4.43685	613	7.99311	300	13.6832	515	0.691768	30	0.862757	40	0.640881	25	3.78667	467	1.97265	315	1.87354	85	8.08391	366	16.9807	1511	6.28086	464	4.52395	160	3.71901	129	2.21886	93	2.84024	234	2.07725	96	1.50078	204	2.58012	110	0.72462	103	8.91663	544	3.38795
gene_792	0.215908	12	1.15797	48	0.152544	9	0.093718	16	0.069422	4	0.048258	3	0.26034	14	0.777329	42	0.12641	6	0.240033	35	0.22042	42	1.34132	72	0.040584	3	0.040384	5	0.022311	2	8.01267	335	4.92694	189	16.2229	802	0.488681	48	1.19563	65	1.32463	213	0	0	0.04223	8	0.027792	2	2.33099
gene_28620	2.99979	199	4.062	179	2.8591	197	2.04697	349	1.55506	90	1.34135	68	2.40406	163	2.016	114	2.42939	141	4.36317	657	2.33353	589	3.63966	281	2.64809	148	1.21853	138	2.04228	172	6.33334	281	5.3761	230	6.45262	424	2.35958	230	2.93976	200	2.7958	490	1.97138	130	1.41985	312	0.982687	83	3.11764
gene_64852	0.299989	17	0.110345	5	0.118404	7	0.039172	7	0	0	0.059847	3	0.035652	3	0.03233	2	0	0	0.26331	42	0.497246	103	0.663581	39	0	0	0.103255	12	0.020963	3	9.64774	442	12.0906	542	6.47558	351	0.27004	29	0.641409	39	0.146504	26	0.072863	5	0	0	0	0	0.672813
gene_72875	0.748177	42	0.358161	17	0.291277	17	0	0	0	0	0	0	0	0	0.034613	2	0	0	0.222112	35	0.642442	131	1.51419	88	0	0	0	0	0.042438	5	5.27326	239	6.72619	298	2.52576	135	0.323214	34	0.726017	43	0.552145	96	0	0	0	0	0	0	0.724766
gene_78668	1.13702	105	0.837536	62	1.18289	112	0.791814	229	0.861423	68	1.15658	91	0.606763	56	0.759649	72	0.951803	78	0.984583	254	1.03579	345	0.57251	55	0.473028	45	0.640484	120	0.985707	152	0.135272	11	0.273348	20	0.061388	6	0.481184	83	0.336858	33	0.867074	247	0.777579	69	0.746774	222	0.75811	97	0.35087
gene_49455	0	0	0	0	0	0	0.01692	2	0	0	0	0	0	0	0	0	0	0	0	0	0	0	1.21721	48	0	0	0	0	0	0	8.65677	262	7.15503	213	3.92436	141	0	0	0	0	0	0	0	0	0	0	0	0	6.4572
gene_23521	1.80562	132	1.0341	61	2.24398	168	2.33727	536	2.20392	138	2.14267	134	3.3618	242	2.65591	199	3.45684	224	1.89778	388	1.43796	380	1.23733	93	2.46443	185	2.44833	361	2.92431	358	2.7343	161	1.83227	106	1.77429	123	1.71657	235	2.0244	155	1.5676	354	2.01319	142	1.84322	435	2.21429	224	3.2072
gene_69724	1.72252	111	0.902861	47	1.55217	103	1.1141	226	0.805489	45	0.653378	36	1.12261	72	0.975731	65	1.584	91	1.50571	272	1.92233	448	2.10744	140	1.23431	82	1.55607	203	2.05549	222	0.657019	34	1.00832	52	0.34162	21	1.67421	202	1.60535	108	1.75207	349	1.89378	118	1.79054	373	1.3995	125	1.03926
gene_38219	0.197313	14	0.189594	10	0.118326	9	0.206637	43	0.176684	10	0.176596	10	0.245089	16	0.461337	32	0.203258	12	0.062173	12	0.494124	119	0.291604	20	0.145631	10	0.178576	24	0.01694	2	0.917213	49	0.839576	44	0.723221	46	0.379355	47	0.346251	24	0.214439	44	0.153673	10	0.093412	20	0.097621	9	0.365101
gene_80657	0.892752	106	0.58553	64	1.08137	154	1.05182	435	0.80988	81	1.14411	101	1.9717	253	1.16441	166	1.60865	181	0.855502	310	1.38963	673	0.413027	58	1.41604	181	1.45026	398	1.62101	346	0.569671	59	0.61103	59	0.352188	46	0.954849	227	0.906216	130	2.08563	757	1.72544	222	1.63182	656	2.09304	403	1.39423
gene_19544	5.80583	655	3.73414	322	6.35415	729	6.60729	2400	5.19879	494	5.23911	506	7.04171	792	7.37071	882	8.69016	910	4.53885	1363	5.21929	2355	4.97461	562	5.92179	695	6.13387	1391	6.51774	1224	4.37124	401	3.85641	343	3.88969	427	5.75893	1225	6.7059	826	6.71413	2795	7.87989	861	8.29806	3040	8.28754	1343	6.22152
PB.27298	16.1097	940	16.1269	753	13.7086	886	9.91653	1966	14.6388	732	18.5491	930	16.8542	974	26.9476	1624	14.8054	830	11.3825	2009	18.8788	4006	19.185	1047	13.4707	811	13.0966	1673	14.955	1469	55.2347	2803	61.6178	2874	72.7158	4047	12.1066	1430	18.5368	1136	9.93959	1938	11.4759	701	7.51991	1534	10.8482	950	30.9316
WRKY
gene_31173	14.2033	877	13.7654	680	7.79622	495	11.5168	2241	13.5774	718	33.7482	1789	3.94462	241	4.01728	256	4.00474	221	9.42323	1636	5.13847	1153	8.36919	533	11.0985	707	33.0951	4146	8.99789	935	13.0635	651	13.5861	663	10.5677	623	11.6488	1351	11.641	755	3.62552	695	4.97337	298	4.28001	857	16.9816	1458	26.5248
gene_33053	30.3982	1384	27.7845	1012	21.6464	1013	26.3069	3777	46.4216	1811	99.2869	3884	9.85693	445	12.6741	596	10.5257	427	29.8669	3825	16.2697	2694	20.662	971	36.0813	1695	83.7412	7741	30.153	2312	30.0993	1107	30.0426	1082	24.0812	1047	25.0064	2140	26.1876	1252	11.4351	1616	14.9322	659	11.3962	1684	37.8016	2395	56.1728
gene_14657	12.4923	633	14.2987	579	10.0341	522	14.9972	2393	21.5292	934	44.5359	1936	5.8108	292	6.71613	351	6.67185	301	13.6475	1943	6.65124	1224	9.43607	493	18.965	990	38.6849	3974	15.3432	1307	18.3808	751	22.6242	906	16.5643	800	9.14656	870	11.8322	629	6.2569	983	7.43643	365	6.31788	1038	19.8567	1398	29.2357
gene_76932	2.47325	111	1.66233	60	1.84406	85	2.2622	319	1.57961	61	1.44573	56	1.44627	64	1.55777	72	1.67233	67	1.13448	143	1.45086	236	1.48549	69	2.31364	107	1.33927	122	2.01133	152	0.664822	24	0.362307	13	1.56658	67	1.99488	168	2.6937	127	1.98653	276	2.5971	113	2.00073	291	1.88699	118	2.09106
gene_27371	0.790431	19	0.230552	5	0.788857	20	0.507841	38	0.472543	10	1.16848	24	0.264523	7	0.980568	24	0.877043	19	1.21316	81	0.89094	77	2.45342	60	0.529182	13	0.760464	37	0.929992	38	14.7788	283	18.6888	350	10.7072	242	0.686465	31	1.47658	37	0.572911	43	0.119209	3	0.336683	26	0.36783	13	2.4733
gene_51838	2.98507	163	3.49858	153	4.31456	241	3.49183	599	2.06556	97	2.85442	134	5.71104	308	6.24038	350	8.01108	388	3.4608	529	3.58341	709	6.37691	358	2.24111	126	2.20908	244	2.97886	273	48.501	2128	44.0464	1893	42.7145	2215	3.55606	364	4.72264	270	3.6358	613	2.74456	145	2.80187	494	4.00994	304	11.2379
gene_579	7.48246	564	4.44625	405	8.14983	615	8.75638	2090	5.70642	513	8.55264	555	8.51601	691	6.64286	715	9.51103	667	5.19397	1537	10.285	2397	14.041	818	10.489	719	5.78236	1280	5.39881	952	22.2796	1898	33.7709	1616	33.3736	2305	6.26045	1229	11.1866	839	10.3221	2331	5.8623	600	7.84593	1911	5.59618	844	17.2115
gene_63948	6.28338	632	8.09873	652	6.04047	629	6.68766	2147	5.57796	469	6.78971	603	8.95552	904	9.24181	932	8.4958	780	6.00885	1645	6.20722	2254	8.05998	853	7.26797	760	7.6369	1512	6.39227	1072	29.3931	2298	23.8571	1825	28.8288	2656	9.04748	1657	10.3665	1088	8.4368	2547	6.78484	646	6.41073	2022	7.36172	1000	12.3146
gene_41686	0	0	0.086181	3	0	0	0	0	0	0	0	0	0	0	0	0	0	0	0.033217	4	0.143577	21	0.095684	4	0	0	0	0	0	0	1.00554	33	2.01328	64	1.34651	52	0.094674	8	0.449876	19	0.094849	12	0	0	0	0	0	0	0.281661
gene_7518	2.99254	176	3.49136	164	2.64826	160	1.05768	196	0.671619	34	2.28635	115	0.428452	25	0.628238	38	0.803863	42	1.38818	229	1.89977	405	3.02418	183	1.01654	62	2.97328	354	1.06692	106	7.32268	346	7.91481	367	8.35423	467	2.13586	235	3.91339	241	1.24375	226	0.426768	25	0.412034	79	1.88891	154	2.93716
gene_55876	28.2728	2225	34.4127	2221	22.1065	1830	29.1504	7248	38.3045	2702	85.2458	6009	13.2253	1073	9.18601	771	10.6344	771	23.5051	5544	6.76161	2004	16.7945	1404	27.6894	2289	107.994	17384	30.2539	4141	77.9438	5086	81.6847	5210	54.602	4139	26.4673	4011	32.7611	2739	11.208	2823	12.9756	1030	11.7051	3071	59.8417	6631	44.8634
gene_67117	22.0657	1786	25.3607	1655	14.3686	1213	23.0033	5841	18.3398	1277	47.9669	3370	12.9647	1033	9.91241	833	9.50089	696	18.6626	4085	12.0662	3525	17.2486	1440	23.3391	1906	65.8077	10920	17.6368	2371	77.3911	5105	77.9205	5057	61.1418	4781	19.0304	2902	19.6322	1685	9.10513	2289	9.03048	715	8.21532	2167	35.801	4047	31.8847
gene_83844	3.40873	69	4.97156	80	2.68379	56	3.27105	206	2.56405	44	7.88945	135	0.493781	11	0.048965	1	0.78341	14	0.522847	31	0.348471	26	0.816824	18	1.03978	22	12.1652	492	2.11534	72	6.73266	109	7.28759	116	4.42491	85	1.05712	41	1.88004	41	0.717698	46	1.08347	22	0.551838	37	6.79374	189	3.29897
gene_38545	5.35568	357	7.58668	423	3.88265	249	6.35057	1153	3.99251	209	12.4543	715	0.508172	28	0.672526	33	0.317891	12	2.35457	391	0.814235	210	3.18578	244	3.63385	240	20.1144	2663	2.6003	324	17.0495	985	17.7482	991	10.732	709	3.09448	416	3.72988	276	0.733059	161	0.67895	35	0.704214	165	7.97602	809	12.2611
gene_62617	1.16857	32	0.580698	19	0.540954	21	0.14638	14	0.075862	3	1.00351	27	0.385616	13	0.464911	12	0.398727	12	0.092285	13	0.458691	70	0.581913	19	0.315242	12	0.547885	29	0.49004	28	1.80049	35	3.17049	73	2.05109	56	0.244316	12	1.05928	28	0.474477	53	0	0	0.239812	28	0.429013	15	0.491414
gene_76459	0.170343	8	0.188435	8	0.251011	13	0.108947	16	0.438772	18	0.300199	13	0	0	0	0	0	0	0.144106	19	0.226864	39	0.124967	7	0.082937	4	0.226862	22	0.172922	14	0.901058	34	0.808293	30	0.819105	37	0.022874	2	0.120952	6	0.087636	13	0.132508	6	0.061903	10	0.216237	15	0.044218
gene_11477	3.02611	269	5.64338	401	1.93365	177	0.875571	245	0.077703	6	1.60159	123	0.056961	6	0.391685	36	0	0	1.26916	317	2.20407	712	5.24413	481	0.345684	32	1.45368	262	0.206756	31	5.28901	379	3.49276	246	6.39507	542	1.95528	326	3.95496	369	1.26509	349	0.069808	6	0.027789	9	1.03696	129	2.88754
gene_34812	1.11043	36	0.493588	13	0.635636	23	1.56216	128	0.817199	24	1.06344	22	0.835758	25	0.613386	20	0.858881	23	0.544684	48	0.658035	59	0.797795	26	0.360346	12	1.54564	82	0.548062	28	14.069	302	10.0451	214	9.23129	249	1.5952	74	2.18215	53	1.12708	83	0.273459	7	0.5272	57	1.36119	51	4.62857
gene_63855	3.97435	346	4.51974	318	3.51602	314	3.05005	841	2.16329	161	3.74601	279	2.20213	191	2.27899	206	3.12927	244	3.27468	820	4.17928	1321	8.87269	798	2.78535	255	3.61278	636	2.91914	429	14.4995	1012	14.892	1018	13.1602	1089	3.12581	524	6.53876	601	3.12821	851	1.35889	116	1.97216	555	2.1064	256	5.86785
gene_41492	1.74356	36	1.46822	25	1.2822	27	0.649268	42	0.85141	15	0.34043	6	0.789525	16	0.846571	18	1.58945	29	0.412786	24	0.505921	38	0.82346	18	0.565251	12	0.388962	17	0.464238	16	13.2553	220	9.02391	147	6.82957	134	0.830709	32	2.58933	56	1.21034	77	0.247416	5	0.400551	27	0.525464	15	1.2537
gene_5091	0.177722	12	0.313917	9	0.351487	19	0.954528	155	0.119676	7	0.333065	19	1.81507	77	0.740875	28	1.10799	46	0.262241	49	0.196235	34	0.32184	23	0.708543	28	0.218928	25	0.109652	10	5.36348	200	4.12297	157	1.87765	83	0.3134	24	0.375789	20	0.246635	37	0.299607	16	0.318733	57	0.9719	63	1.26672
gene_38000	1.82455	162	1.79978	128	1.92112	175	1.63341	457	1.47014	112	1.65111	126	2.28231	201	2.63265	241	2.52113	200	1.24823	312	1.89668	612	2.3952	220	1.57189	144	1.96056	353	1.93126	289	6.58233	471	5.19682	365	6.91953	586	2.34279	391	2.90457	271	2.1038	579	1.67567	144	1.39932	403	1.39531	173	4.12839
gene_52362	3.31042	186	3.40471	153	3.68765	213	3.52839	624	3.47492	167	3.46222	167	3.59755	200	3.43042	200	3.52718	177	3.72411	588	3.86096	788	4.94276	286	2.87925	167	4.23916	484	3.66502	346	9.17383	416	8.28462	368	8.80211	471	3.35762	354	4.52187	267	4.33877	755	2.64271	144	3.01728	549	2.46477	193	3.94869
gene_32601	11.0578	584	10.4969	444	5.97627	327	4.15881	719	4.29662	196	15.0369	674	0.54784	35	1.02268	59	0.612657	33	1.29594	218	2.7859	508	2.36987	133	1.35644	111	18.1526	1940	2.26794	219	13.7463	581	26.6931	1083	8.351	397	5.85231	594	8.01739	436	1.66441	284	0.570776	47	0.21809	49	13.6173	981	5.59652
gene_54427	0.040227	2	0	0	0.060539	3	0.189995	29	0	0	0	0	0	0	0.082929	4	0.04805	3	0.015216	3	0.011767	3	0.67413	33	0	0	0	0	0	0	21.9307	828	21.1007	780	12.0498	538	0	0	0	0	0	0	0	0	0	0	0	0	1.94323
gene_21644	0.042943	2	0.051911	2	0.31614	16	0.434457	64	0	0	0.132973	6	0	0	0	0	0	0	0.166556	22	0.128231	22	2.39064	115	0	0	0	0	0.045998	4	80.8703	3041	59.9328	2208	37.0253	1646	0.079991	8	0	0	0.255024	37	0	0	0	0	0.030864	2	5.55823
gene_63576	5.84473	319	7.32446	306	2.87229	158	2.76922	478	1.51959	73	6.26638	281	0.209194	11	0.382103	21	0.249461	13	0.882726	138	1.77285	335	1.73622	93	1.57678	87	9.03791	965	1.1257	100	15.2297	644	20.3852	837	7.48433	372	3.8385	383	3.51135	194	0.402117	67	0.537889	29	0.237216	43	9.05991	673	3.76164
gene_48638	40.7968	1977	35.9369	1351	30.1046	1429	22.0183	3282	16.8185	734	62.5385	2557	5.33348	254	4.44311	308	7.74055	330	12.1172	1707	7.74002	1329	9.84505	499	12.1692	658	73.6999	6922	15.46	1231	27.841	1060	47.3223	1695	25.6568	1160	28.8633	2550	35.3985	1724	6.23831	929	7.89624	387	7.07358	1092	46.1842	3053	22.2217
gene_68150	0.04484	3	0.221948	8	0.772678	36	0.837346	118	0	0	0.404581	16	0	0	0.043446	3	0.276902	12	0.585537	74	0.585729	96	14.9408	688	0	0	0.048087	5	0.140361	11	313.117	11274	237.526	8377	143.142	6093	0.023864	3	0.12811	7	1.60903	223	0	0	0	0	0.064456	5	17.607
gene_18725	6.08392	382	7.24318	363	9.08261	585	10.2392	2024	7.26435	390	15.6446	843	3.58239	223	2.9278	190	4.63369	259	4.59825	811	2.38192	543	5.35204	347	5.22709	338	14.9305	1900	4.87031	514	22.3032	1129	25.6164	1270	15.5553	931	6.31102	744	6.6192	436	2.8422	553	3.26169	198	3.56643	726	10.7001	933	15.6286
gene_81807	3.42084	169	5.76492	227	1.7832	91	1.63141	254	0.586395	25	6.2776	267	0.159814	8	0	0	0.091008	5	0.759208	106	0.794933	143	2.35662	120	0.764974	40	5.24441	523	0.488779	41	2.17258	87	3.05455	120	1.79787	85	1.8138	169	2.32644	121	0.417665	64	0.229956	11	0.214541	35	1.61155	111	3.33895
gene_60366	5.30247	349	7.4448	385	3.56976	249	5.60493	1217	3.85214	222	8.662	491	0.588323	40	0.910213	60	0.967081	55	3.73294	790	1.40614	337	2.61326	187	4.67004	331	10.4755	1381	3.00178	342	3.68975	201	5.24017	270	4.6398	289	3.15792	392	5.12931	346	1.59311	355	1.94144	128	1.47764	322	3.99855	371	5.54208
gene_30722	2.3127	474	3.77519	603	1.42326	298	1.43909	925	0.679516	118	4.34071	742	0.584887	123	0.90732	199	0.404674	77	0.976641	565	1.16353	862	1.87199	389	1.98991	413	3.0766	1266	1.69459	570	8.26759	1345	7.83986	1250	5.04973	973	1.48981	568	2.19142	474	1.09166	696	0.942481	189	1.06326	699	2.47004	696	2.7473
gene_8524	8.12479	498	12.0916	592	12.2202	769	19.0674	3679	14.0026	734	31.1733	1639	4.91178	298	3.01555	191	6.6944	365	9.03059	1554	3.36332	749	8.74946	553	8.11905	513	31.4125	3902	8.67753	894	45.6439	2254	42.6989	2066	31.1936	1821	9.70777	1116	9.30364	598	3.49115	663	4.9274	293	4.84108	961	19.8892	1693	23.3929
gene_63365	9.87144	702	13.0295	742	8.14322	584	10.2853	2303	16.2043	996	24.017	1453	1.73497	130	2.22621	163	2.33324	148	6.78175	1408	2.31774	619	4.66125	361	9.25716	698	28.0323	3956	9.34434	1128	7.8902	438	10.3896	578	9.97062	675	7.82219	1028	9.64501	696	3.37025	775	3.62488	246	2.93053	685	14.1361	1413	10.5928
gene_45765	1.34356	126	1.31791	99	1.5876	153	1.03892	306	0.497834	40	0.97112	78	1.1657	108	0.781378	76	1.33204	111	1.15713	304	1.60951	547	2.89191	279	0.905978	88	0.800439	152	1.17593	185	8.97927	677	9.22213	681	8.71928	778	1.50883	265	2.05884	202	1.5985	464	0.824955	75	0.859756	261	0.713458	93	3.78852
gene_1348	0	0	0.030366	2	0	0	0.029475	7	0.02834	2	0.028266	2	0	0	0	0	0.027262	2	0	0	0.006654	2	0.111412	9	0	0	0.06477	10	0.028845	5	28.0191	1545	34.1555	1847	20.6549	1332	0.012923	2	0.010868	1	0.073413	17	0	0	0	0	0	0	3.54077
gene_80482	0.330847	10	0.262619	7	0.106983	4	0.26566	25	0.28264	8	0.156033	4	0	0	0.194805	6	0	0	0.047657	4	0.204055	23	0.774247	24	0	0	0.165044	10	0.079615	4	33.7629	814	40.7167	961	21.6581	617	0	0	0	0	0.097197	9	0	0	0.020654	3	0.047847	2	4.36652
gene_13778	0.136293	8	0.41996	18	0.454468	24	0.012349	3	0.068176	3	0	0	0	0	0	0	0	0	0.138457	20	0.39553	74	0.709033	38	0.035355	2	0.229646	24	0	0	0.339919	15	0.854203	35	0.519214	26	0.231772	23	0.319852	18	0.135961	22	0	0	0	0	0.152442	11	0.320501
gene_61257	0.792575	40	0.099187	5	0.359872	19	0.549839	88	0.359936	16	0.61889	27	0.717298	36	1.02767	54	1.37031	62	0.917508	131	0.939322	173	0.382029	20	1.11155	58	0.524813	54	1.03906	89	0.144264	6	0.397624	16	0.103887	5	0.683095	65	0.094413	5	0.728826	115	0.531606	26	0.478383	79	0.481771	34	1.18231
gene_7180	2.34348	109	0.186356	7	1.38931	66	1.28698	188	2.11109	84	1.04377	42	1.85359	85	2.16369	103	1.71593	71	2.00306	260	1.61137	271	0.708215	34	1.48307	71	1.61916	152	1.08767	85	1.03245	39	0.9302	34	0.396492	18	1.67646	146	0.991511	48	2.032	291	1.59625	72	1.62527	244	1.35822	88	1.62349
gene_31899	1.97622	83	2.18227	73	1.39214	60	4.05361	533	1.79686	65	2.5206	91	1.1621	48	2.16662	94	1.2894	48	1.65753	195	0.807442	123	2.63541	114	2.13732	92	6.41815	543	1.79532	126	33.4249	1125	34.8475	1149	19.7764	787	1.53092	120	1.53151	68	1.41994	184	1.76805	72	0.998428	135	5.24648	305	7.80041
gene_69762	0.313014	25	0.446678	28	0.922159	74	1.03889	254	0.390953	26	0.830854	56	0.650219	50	0.669857	54	1.68757	117	0.964922	211	0.18676	53	1.29439	104	0.247276	20	0.600446	95	0.281416	37	16.9707	1062	13.4984	827	10.6314	786	0.198056	29	0.156056	13	0.464518	112	0.066186	5	0.184129	47	0.508835	55	2.3408
gene_25503	0.768641	69	1.23292	90	1.28854	116	1.49817	424	1.12106	84	1.66738	125	0.968815	85	0.954754	88	0.564759	46	0.933936	232	0.724938	234	1.35512	124	1.39891	127	2.19809	392	0.611002	91	11.0691	772	10.9039	749	7.65624	632	0.730596	122	0.774772	72	0.728561	200	0.584756	53	0.520245	153	1.23032	151	2.84436
gene_10784	0	0	0	0	0	0	0.014467	1	0	0	0	0	0	0	0	0	0.04815	1	0.032442	3	0	0	0.562429	13	0	0	0.044941	3	0	0	3.34689	60	8.63632	150	2.67019	56	0	0	0	0	0.014703	1	0	0	0	0	0	0	0.408967
gene_76938	0.59925	20	1.59232	42	3.71172	124	3.79052	387	0.863738	24	1.99449	56	2.82467	91	5.13598	172	3.78343	109	2.08699	190	0.766817	91	6.38047	213	0.357497	12	1.20429	79	0.566588	31	44.9022	1171	45.9781	1175	28.4234	876	0.736948	45	0.968388	33	2.96909	298	0.378865	12	0.627335	66	0.543903	25	9.51991
gene_23574	1.88644	111	3.3922	150	3.19708	170	4.25493	706	1.85902	85	3.85102	170	0.688282	39	1.00754	48	0.82692	39	1.49683	290	0.350259	59	3.65478	199	1.96188	141	4.06405	378	1.13804	119	70.2188	2478	60.5139	2069	42.0145	1732	2.24144	207	2.27288	117	1.90539	286	0.725267	47	0.602189	125	1.99733	152	13.7251
gene_17135	0.675133	32	2.02627	77	1.50561	73	0.833488	123	0.149808	6	0.57024	23	0.250897	13	1.06075	53	0.312431	13	0.394571	53	0.058902	11	4.14847	201	0.667023	33	0.915303	87	0.127206	11	39.7942	1496	51.9095	1912	26.0859	1159	0.883753	78	0.987624	50	1.45494	211	0.304003	14	0.125535	20	1.07983	72	7.9118
gene_41954	3.81574	784	5.30898	872	3.51721	742	2.90333	1880	2.47528	436	5.52535	975	1.42599	290	1.48421	315	1.82319	334	2.52923	1461	2.79129	2085	3.54248	751	2.37531	503	4.86879	2030	2.47476	856	4.77118	791	4.96751	807	2.97115	583	3.10416	1198	3.20384	691	2.61467	1666	1.99133	397	2.0816	1387	4.18111	1195	5.43885
gene_30718	0.272718	13	1.55441	60	0.324869	16	0.627186	95	0.464991	19	0.420617	18	0.169566	8	0.340608	17	0.18847	8	0.320765	43	0.311249	54	0.64695	32	0.407128	20	1.0801	105	0.197953	16	2.43339	93	3.9725	150	3.43666	156	0.321729	29	0.559708	28	0.343003	51	0.333832	16	0.207102	32	1.06709	71	0.385572
gene_20527	3.88645	244	7.88611	396	3.34639	216	2.39047	473	2.22972	120	12.8466	692	0.06757	5	0.061851	4	0.071673	4	1.15342	204	1.38825	317	3.3457	217	1.46729	95	8.2509	1050	1.05096	111	2.62859	133	4.20023	209	2.38575	143	2.61198	308	3.01564	199	0.813472	159	0.25688	16	0.376712	77	3.42697	299	6.71729
gene_30717	1.32481	99	2.31755	139	2.31167	144	1.39864	327	1.29108	66	1.02352	66	0.246676	19	0.605487	47	0.977274	65	1.77018	297	2.3363	469	1.9133	148	1.19777	72	3.13968	380	0.798558	101	1.6606	100	2.69225	124	2.47526	143	1.27509	179	1.9992	135	0.861685	164	0.853794	62	0.973507	226	1.65967	173	1.17217
gene_76467	1.85708	73	1.76827	56	1.38809	56	1.51283	186	0.419713	14	1.28235	43	1.07213	42	1.41393	57	1.213	43	1.05933	116	0.900724	128	0.874126	36	1.16582	47	1.85491	147	0.882554	58	0.400291	13	0.581486	18	0.503566	19	1.65191	121	0.650192	27	1.49411	181	0.883668	34	1.09648	139	0.59962	33	0.639628
gene_21067	1.62871	47	2.43923	60	1.21476	35	0.760844	51	0.435731	11	1.24638	36	0.724971	19	0.622661	18	0.704688	22	1.42089	162	1.52898	148	3.50218	94	0.749277	22	0.699545	49	0.538185	29	2.57179	57	3.24975	70	4.93945	112	2.03129	101	2.30795	65	1.32241	115	0.701713	23	0.443035	40	0.455122	19	1.36763
gene_60871	0.413004	14	0.585915	16	0.497477	17	0.220608	23	0	0	0.74509	21	0.226861	8	0.278505	10	0.21697	6	0.125965	12	0.227109	26	0.509615	17	0.109506	4	0.313659	21	0.248694	14	2.09463	54	1.89378	48	2.90572	87	0.674094	40	0.738582	26	0.406312	40	0	0	0.039703	4	0.184469	8	0.38723
gene_2694	0.119887	3	0.271084	3	0	0	0.235377	9	0.295154	3	0.099807	1	0.702355	9	0.973993	13	0.431297	5	0.090919	4	0.625176	27	0.771232	11	0.289498	4	0.491617	12	0.337039	7	4.25753	41	2.70367	27	6.25302	71	0.666606	15	0.617197	9	0.537396	20	0.219553	4	0.238505	10	0.167439	3	0.539282
gene_17101	4.77145	172	7.81556	244	3.86929	166	1.11416	138	0.549254	22	0.995528	41	0.860823	29	0.452679	23	0.687801	25	2.2688	217	5.49261	638	4.33501	218	0.706307	26	2.51483	189	0.422513	30	6.93345	288	7.79694	316	11.1293	428	3.22125	220	10.6687	389	2.41084	285	0.23635	12	0.339069	40	1.57164	87	3.14684
gene_560	3.16919	236	4.13167	246	3.39338	260	3.24892	762	3.53215	225	4.0977	262	2.37304	175	2.50425	193	2.67138	177	3.74228	783	4.56297	1234	4.84434	372	2.92047	224	3.49554	528	2.61426	328	7.385	444	6.87745	405	5.8672	417	4.27131	597	5.50667	430	2.68577	620	2.64721	191	2.29865	555	3.59717	372	4.87777
gene_77768	10.9105	522	13.6355	522	18.3795	902	28.4788	4296	20.5893	832	20.211	841	33.0157	1582	16.3605	809	30.1667	1296	30.9883	4117	5.12702	906	25.7189	1290	12.3409	605	22.7029	2221	12.1298	986	241.9	9403	210.902	8036	186.523	8608	11.0949	997	11.811	594	11.4387	1711	8.44736	391	6.79669	1060	14.769	959	56.5424
gene_21940	0.126747	6	0.172917	6	0.204502	9	0.176575	24	0	0	0.054715	3	0	0	0	0	0.105546	5	0	0	0.207905	33	1.71238	76	0	0	0.02315	3	0.027918	3	8.72008	300	5.32803	180	3.76858	154	0.228655	19	0.179046	8	0.302687	40	0	0	0	0	0	0	3.90007
gene_24248	4.7062	235	3.72063	174	5.47441	282	9.48214	1412	6.54805	285	7.85338	348	2.50156	142	1.44221	94	3.57774	167	6.97808	1030	1.31313	265	6.0096	310	2.76165	153	7.5492	739	3.39069	275	72.9204	2745	72.0839	2551	41.9343	1854	3.7408	356	3.37696	187	1.63811	253	1.93823	93	1.03249	161	6.13292	412	18.3867
gene_79795	7.23724	393	8.63246	377	11.7165	627	15.9639	2706	9.40875	441	15.651	702	17.6876	809	10.8296	598	21.6889	933	12.7585	1957	2.99099	608	19.4538	1015	6.93238	333	16.0451	1605	6.00291	504	247.599	10175	186.597	5510	159.595	7584	7.94838	725	8.38131	444	7.84092	1239	6.27785	301	3.74355	618	10.4647	697	46.4155
gene_17274	0.462853	29	0.748159	36	0.964955	62	0.310783	54	0.074259	5	0.155137	9	0.351724	20	0.437752	27	0.366246	20	0.415111	72	0.972364	199	1.86635	120	0.030596	2	0.327805	42	0.195191	21	5.55062	232	5.30267	221	6.52072	332	0.465663	54	2.01143	133	0.539032	101	0.032571	2	0.11801	22	0.139892	13	0.678902
gene_40423	0.665687	43	0.463457	23	0.609465	39	0.240069	52	0.208841	14	0.882634	49	0.221889	18	0.365938	31	0.205765	16	0.311984	52	0.880675	205	1.19534	74	0.236837	20	0.702459	90	0.764964	75	0.79807	46	0.83201	40	1.46699	94	0.738375	95	1.22266	80	0.584076	112	0.340143	20	0.252141	48	0.222634	22	0.67424
gene_12694	0.595693	43	0.394882	23	0.396913	30	0.131134	30	0.113136	7	0.307636	19	0.084238	6	0.293931	22	0.230375	15	0.184823	38	0.458392	96	0.612312	46	0.094443	8	0.225509	33	0.253875	24	1.21298	71	0.650734	37	0.667156	37	0.352528	48	0.457745	35	0.370633	83	0.243702	14	0.150968	36	0.218072	22	0.259668
gene_22514	1.81575	104	3.28863	151	2.54069	149	0.143286	26	0.081532	4	0	0	0	0	0.067909	5	0	0	1.81835	292	3.04089	632	7.01525	414	0	0	0	0	0	0	1.56648	73	1.62998	74	2.00777	110	2.2128	238	4.85637	292	1.19426	212	0	0	0	0	0.025187	2	0.404508
gene_83199	0.864216	34	0.505536	16	0.832787	34	0.27723	35	0.465668	16	0.852935	29	0.302874	12	0.147468	6	0.713619	26	0.533259	59	1.43514	206	2.89141	118	0.19689	8	0.286749	23	0.285002	19	3.1931	102	7.38342	230	5.28292	199	1.04031	77	1.81167	75	0.687661	84	0.342739	14	0.109535	14	0.425992	24	1.42355
gene_41707	0.48436	19	0	0	0.262446	11	0.042667	5	0.238694	8	0.413279	14	0.233443	9	0.260723	11	0.181278	7	0.055701	6	0.141666	20	0.394154	16	0.104372	5	0.357316	27	0.322223	21	34.8791	1047	47.3081	1391	22.0488	782	0.200305	14	0.205012	8	0.104069	13	0.180922	7	0.18405	23	0.152917	8	1.55861
gene_19690	0.207454	18	0.207344	15	0.281806	12	0.285475	45	0.251692	13	0.519024	18	0.650173	31	0.60588	33	1.20602	59	0.235027	38	0.425511	83	0.22412	22	0.10342	10	0.43673	56	0.337115	27	6.82523	313	6.41631	315	6.67731	341	0.285677	32	0.078817	8	0.389268	81	0.122947	10	0.288934	50	0.374318	35	0.433498
PB.19533	0.582898	18	0.9685	24	1.92189	61	1.69739	164	0.316945	9	0.189999	5	0.984374	30	1.4883	47	1.20041	33	0.582724	51	0.570742	64	1.04896	34	0.46996	15	2.80783	175	0.670131	35	8.68252	214	16.1242	390	3.35115	98	0.481423	28	0.904624	29	0.916413	87	0.64261	20	0.436848	44	2.67739	114	3.45605
gene_16582	2.5756	173	3.36481	180	2.65747	183	3.58841	756	3.96172	227	7.93847	456	2.43849	162	1.87302	130	1.60346	96	3.68397	693	2.94812	717	2.54732	176	5.96054	411	8.66177	1175	4.33449	488	1.64769	89	2.24582	119	1.69161	108	2.97526	374	2.81581	198	2.77858	576	1.51009	98	2.52067	547	4.74411	441	6.14001
gene_3759	0.733092	40	0.922431	41	0.710178	40	0.765811	132	1.46017	69	1.51785	71	0.725621	40	0.517669	30	0.576506	28	0.610026	94	0.860194	171	0.753829	43	1.32879	75	1.91237	212	0.651769	60	1.46443	65	2.76142	119	1.3021	68	0.765125	79	0.749832	43	0.845747	143	0.660889	35	0.629646	112	1.18714	90	1.62234
gene_60453	4.78875	303	3.96453	201	2.62495	171	4.96768	990	7.92454	429	11.6865	635	3.62741	227	3.53669	231	3.79628	214	5.75888	1024	3.51834	809	3.59713	235	8.22411	536	14.214	1824	7.75499	825	3.45736	177	3.88224	194	2.67836	162	4.27691	508	4.24351	282	3.54348	695	3.64695	224	3.14281	645	7.70545	678	10.2217
gene_70445	1.20158	67	0.890475	39	0.949953	54	1.13314	195	1.61229	74	2.69434	125	0.961298	53	0.80238	47	1.10955	55	1.05132	152	0.760143	149	1.04436	57	1.73008	97	2.89874	323	1.36391	126	1.73319	78	2.60352	114	1.63307	85	1.02786	106	0.934502	54	0.765104	131	0.87321	45	0.733979	129	1.12484	86	1.746
PB.8999	4.53863	356	2.14972	135	2.84703	230	4.2136	1042	3.34293	225	2.83327	191	2.50612	195	2.37105	192	4.22935	296	4.13973	913	4.57724	1305	3.82076	310	3.91664	317	3.5472	565	4.19914	555	2.22017	141	1.43262	89	0.529322	40	3.363	496	2.59923	214	4.36797	1063	5.1433	391	4.0138	1021	3.68507	402	3.01716
gene_2221	0.679476	58	1.51409	102	0.542942	47	0.1212	33	0	0	0.133788	10	0	0	0.046173	4	0	0	0.305215	73	0.670693	205	1.68889	147	0	0	0.184213	32	0.014153	2	3.23707	220	2.40235	160	5.41074	434	0.684781	109	1.60885	142	0.459388	120	0	0	0	0	0.084486	10	2.03046
gene_41493	0.349848	4	1.67681	12	0.641013	6	0.380788	10	0	0	0	0	0	0	0.363061	4	0	0	0.440387	11	0.325712	10	0	0	0	0	0.362261	6	0	0	5.60523	37	6.73638	43	5.79017	45	0.634784	11	2.53011	22	0.872065	23	0	0	0.192532	5	0	0	0
bHLH
gene_9661	13.6255	1193	11.4447	811	13.0819	1171	9.61207	2663	12.231	938	12.7374	959	10.8491	930	11.6902	1082	11.1872	882	12.4441	3003	12.5042	4008	12.2541	1088	10.5367	965	10.8071	1893	12.6979	1870	7.38754	499	4.70345	387	5.3932	477	9.82868	1676	13.9946	1286	11.9011	3235	11.9527	1002	11.4947	3248	10.4248	1294	9.98049
gene_57534	1.89339	30	4.77175	59	4.15315	66	3.35556	163	2.96189	40	3.74678	50	2.74613	42	2.36178	38	2.43256	35	2.63687	114	3.08208	173	4.03033	65	3.63343	58	2.60122	82	2.5083	66	11.1432	139	17.1978	209	11.0847	163	2.75751	80	2.62135	43	3.02233	144	2.84897	43	2.73586	137	2.88681	62	3.84448
gene_29276	2.67318	118	2.85369	103	2.18718	99	2.83236	393	1.72347	66	2.40827	93	2.38859	105	3.2391	146	3.01179	119	2.50517	306	2.91281	460	2.46144	111	2.68127	123	2.21153	198	2.54088	187	6.84247	242	9.67859	338	6.40452	269	2.47604	207	3.08141	146	3.34278	450	2.50674	108	2.50157	352	3.191	225	3.61289
gene_30778	7.14105	213	2.97888	71	4.41182	136	8.28835	779	2.02005	52	2.5236	65	9.60877	284	10.5055	324	10.8442	288	2.0001	168	2.62318	285	1.30126	41	6.89961	213	3.46356	210	4.94186	248	6.21265	150	3.92937	93	4.39758	126	5.85111	328	8.8904	279	7.40406	685	9.3564	271	6.98625	676	8.94423	371	7.78285
gene_83543	3.19693	101	4.45101	121	2.02828	78	4.91828	312	1.79665	59	9.46499	334	3.29678	64	4.65173	91	4.7192	83	1.7747	132	2.72643	197	2.40923	46	4.1102	96	9.67276	672	4.18932	176	2.56151	50	1.18835	28	1.6056	21	4.42344	234	4.39064	124	2.79476	200	3.37806	64	4.1521	227	9.76094	333	3.16281
gene_67762	5.3092	267	5.62093	226	3.40584	176	3.63	574	4.8811	210	9.46453	408	1.89968	95	1.79631	93	1.65395	74	3.71848	525	2.34548	428	3.56168	185	3.57613	185	9.06878	923	3.43027	290	4.95723	201	7.73398	307	5.6244	269	5.00452	472	5.45166	287	2.29368	357	3.55185	173	3.37951	550	6.46678	451	4.57654
gene_63460	4.11903	235	2.03188	93	2.88957	170	3.47691	625	2.08347	102	2.66616	131	4.94093	279	5.7218	337	6.76529	344	2.96869	476	3.36364	697	2.1317	126	3.52779	208	3.11125	360	3.87206	372	2.83912	131	3.44585	156	3.29723	180	4.45715	477	2.82586	169	3.69654	654	3.52896	195	4.12444	763	4.81602	382	3.6938
gene_63388	0.968916	135	3.09915	186	4.67933	361	3.87203	917	2.90246	224	3.4621	267	3.06798	455	5.56331	439	8.18784	494	1.65609	728	3.62388	1115	3.28522	265	3.15809	252	2.31871	358	0.958822	223	1.84716	142	3.90876	242	2.6537	374	2.27569	661	0.847061	124	0.743226	320	3.36055	234	4.34048	1026	2.37647	496	6.11151
gene_1195	10.6059	722	5.11438	339	6.53078	522	7.5107	2052	7.0129	501	8.86338	592	11.9855	809	10.302	711	9.15003	548	6.2062	1464	6.09459	1923	6.16356	436	7.83531	625	6.72739	1128	7.43881	1099	6.4085	342	5.5244	294	5.17754	323	9.90562	1252	8.19008	588	7.64989	1957	7.34877	628	7.45638	2120	10.2371	967	12.3507
gene_46427	5.98377	685	3.10135	286	4.80233	568	5.42892	1961	3.81573	376	5.8737	578	6.6026	750	3.80492	455	5.66274	606	5.03687	1653	4.78066	2000	3.06343	365	4.8908	580	4.30792	1009	4.76471	920	3.64752	338	2.30412	211	1.99398	226	3.17302	687	4.36699	501	4.13948	1485	6.70902	742	3.35585	1264	7.04327	1123	6.55561
gene_61222	2.72986	281	2.39317	193	3.9878	384	3.83207	1108	2.45686	211	3.79201	325	3.9495	396	4.09859	379	5.10248	445	2.95029	725	3.07019	1114	2.48982	250	2.82788	299	3.58272	728	3.96099	654	2.12876	173	3.15586	248	2.01078	196	3.34825	622	2.65541	284	3.96235	1115	4.344	394	4.45341	1331	5.28893	629	3.88251
gene_33991	7.54277	765	6.61269	494	8.39628	889	7.72795	2467	7.48423	622	7.70165	672	11.4877	1068	9.59619	944	12.5215	1079	5.65546	1498	7.32977	2516	4.8668	448	7.18278	697	7.85433	1567	9.50697	1486	5.59442	436	7.1257	509	6.00508	570	7.20651	1373	8.76058	868	8.15348	2476	9.65085	861	8.22121	2683	8.5775	1224	9.40591
gene_85000	4.8592	460	3.20354	242	4.47651	440	4.51585	1310	3.34403	274	3.11805	251	4.66727	424	4.51776	447	5.07738	439	3.46757	913	3.90452	1314	2.79062	278	4.77806	477	4.75675	900	5.09509	794	2.10728	144	1.78699	135	2.17192	193	4.62345	810	4.30291	422	4.78994	1389	4.94665	445	4.76937	1436	4.86658	629	4.361
gene_22603	1.54202	194	0.723814	73	0.511448	84	0.685123	241	0.710369	90	0.668428	81	0.880957	134	0.960353	157	0.666037	114	0.933728	316	1.80502	615	0.788934	79	0.631886	141	0.667936	200	0.538786	158	0.566664	66	0.556641	48	0.321881	56	0.92051	304	0.620093	122	1.4205	626	0.782754	101	0.879557	453	0.967215	183	1.26325
gene_2488	2.79636	86	1.89782	47	1.31849	42	2.68841	260	2.76821	73	2.74703	73	3.22167	98	1.82631	58	2.01841	56	2.45607	212	2.05692	230	1.5418	49	1.50271	48	2.02776	127	2.32964	121	8.7788	218	8.76931	213	3.69442	109	1.34666	78	1.02733	34	1.98034	189	2.91511	87	2.00398	200	1.92119	82	3.68437
gene_4172	3.75575	100	1.92174	47	4.10715	119	5.61634	474	3.71496	91	3.93734	99	5.66619	158	6.55412	177	8.25822	204	4.56677	353	3.69131	369	4.25263	129	3.4571	98	3.48331	200	5.24553	249	43.9621	944	31.1659	672	22.1665	583	2.57986	130	1.85203	57	4.02073	331	5.04932	132	4.12716	368	5.37722	198	8.78546
gene_3321	16.1227	1101	16.0123	792	12.6925	813	13.4701	2936	14.7538	798	12.7749	692	18.2152	1303	12.2946	904	18.6948	1009	14.9506	2969	12.9786	2998	14.963	1064	14.0414	881	12.1416	1484	10.6497	1274	2.13825	106	3.7967	188	3.18418	165	16.0298	2085	17.0776	1283	15.0334	3261	15.7431	1068	18.6091	4219	14.1096	1233	9.50163
gene_6361	13.4613	1017	13.339	838	11.6535	902	12.9203	3030	12.0318	771	9.95751	639	15.7119	1165	10.8087	839	15.9308	1066	13.6386	2917	11.8048	3393	14.0974	1102	11.9968	976	8.91807	1359	10.1471	1288	4.49712	277	4.20543	262	5.10886	375	15.0679	2147	19.5175	1528	14.1869	3319	12.9874	944	16.2342	3996	13.9771	1459	8.80151
gene_36578	3.90382	295	3.44006	208	3.07165	238	4.16182	990	2.02356	131	3.28924	213	3.01053	225	3.58346	279	3.45459	232	2.66527	565	3.39319	931	4.64995	362	3.63657	283	3.34545	512	2.89151	367	12.2379	745	12.0005	716	15.5276	1117	4.40113	624	5.66676	449	4.00764	938	3.53418	259	3.15866	773	4.09304	430	8.55819
gene_6255	0.291268	17	0.303285	14	0.137607	8	0.186819	34	0.077277	4	0.040595	2	0.026522	2	0.340844	20	0	0	0.220735	36	0.206768	43	0.606984	36	0.205515	12	0.164793	19	0.172493	17	6.1378	281	4.64258	208	4.3391	235	0.33745	36	0.736453	44	0.414544	73	0.10945	7	0.170429	32	0.08713	7	0.539111
gene_7284	3.19506	259	2.76172	179	3.27309	273	3.14988	798	1.96428	136	1.83013	127	2.39082	192	2.35517	194	2.87399	208	2.43441	546	3.11753	909	3.72069	306	3.32492	274	2.33689	380	2.53758	347	6.26666	404	6.26646	397	10.2452	781	4.19786	628	4.82384	409	3.2807	814	3.25737	252	2.7916	727	2.60461	291	4.23621
gene_27397	22.2147	1297	16.2092	779	20.3386	1201	23.7147	4238	24.0379	1161	25.9712	1265	19.6028	1108	23.5202	1376	23.9269	1233	21.6991	3623	22.5858	4884	16.0976	963	25.8372	1523	20.7157	2356	24.8966	2392	4.24423	194	6.73989	312	3.57376	199	15.5349	1681	14.7831	893	20.8912	3683	24.9001	1377	26.2723	4917	21.4781	1701	22.0985
gene_33080	27.2462	1328	20.3705	793	22.6354	1129	23.1761	3641	17.489	706	24.8548	1046	23.922	1174	27.5386	1401	25.4963	1125	25.9107	3549	25.759	4559	18.7311	948	25.8592	1313	21.5509	2171	24.7339	2047	5.71306	222	6.81912	252	4.92904	224	21.1221	1960	26.0676	1131	25.6046	3916	25.4189	1216	24.8291	3967	24.0723	1651	27.7429
gene_48955	6.04934	692	5.26746	481	4.82915	572	6.57632	2375	5.15231	515	5.62689	535	9.65475	1092	8.97984	1073	9.68598	1005	6.18584	2000	6.48119	2702	4.34708	520	8.19828	967	6.36191	1465	6.50503	1243	4.04288	383	6.71187	616	5.8819	652	5.83944	1238	5.96007	729	4.62103	1623	6.50978	729	5.97596	2240	6.39543	1010	6.64206
gene_17671	0.65164	58	0.208802	15	0.514974	48	0.602717	170	0.596766	46	1.06482	82	1.1199	99	0.926478	86	1.39256	111	0.312528	79	0.27528	90	0.294928	28	0.650967	60	0.712844	129	0.925524	139	0.41765	30	0.362387	26	0.244091	21	0.6369	107	0.333997	32	0.898042	248	0.999057	87	0.763423	221	0.968879	120	0.912132
gene_73616	19.3734	532	12.5269	298	12.006	409	20.6332	1822	11.1713	479	9.81684	426	13.4739	424	9.09054	464	15.5987	495	11.8064	1683	11.9288	1500	7.07472	361	19.8854	685	18.117	928	12.0266	995	4.01427	148	4.44194	165	4.67725	215	15.9132	1030	8.93203	468	11.1774	1116	15.0801	518	15.855	1757	16.0298	753	17.2983
gene_73365	10.965	468	2.79619	232	3.15526	340	9.24966	1319	3.79349	341	10.6226	334	3.74722	398	9.94885	408	3.63178	344	2.94172	887	3.07314	1200	2.8697	310	3.85145	423	8.24555	697	9.71199	638	1.84733	148	1.48651	115	3.6439	141	8.10144	709	2.66425	299	7.60546	1134	7.17244	348	10.4096	1342	9.37121	522	3.87346
gene_52059	17.1735	783	20.4329	584	23.321	864	15.683	2245	24.6245	697	26.6645	793	12.789	571	12.9443	802	12.0073	645	24.9491	2743	23.825	3423	10.4795	661	18.2725	740	15.9492	1392	19.0279	1304	5.93368	282	13.3825	326	8.44093	355	19.6855	1701	15.4535	713	16.5721	2148	18.747	774	22.4392	2955	19.5799	1169	18.181
gene_33787	0.424769	29	0.774547	42	0.485472	34	0.691931	145	0.728585	42	0.682631	39	0.596878	40	0.793389	55	0.677134	40	0.644351	120	0.774365	187	0.572634	40	0.761385	52	0.718807	97	0.590863	66	0.223112	12	0.400299	21	0.392546	25	0.565386	71	1.01477	71	0.430402	89	0.358223	23	0.39983	86	0.70172	65	0.497302
gene_52759	14.0198	762	10.5695	459	12.5056	698	10.0701	1725	10.5173	490	10.4475	488	8.56811	461	6.41827	360	8.61588	417	13.0841	1999	14.4343	2851	11.5522	648	14.6321	820	9.64857	1064	13.3714	1223	1.52623	67	2.30183	99	2.36695	123	9.61515	981	10.0071	571	13.0172	2194	14.1299	744	15.6616	2760	9.82654	743	8.49166
gene_59116	0.954101	69	0.835284	47	0.511018	37	0.534532	119	1.02141	62	0.652596	41	1.02843	73	0.899798	67	0.892532	57	0.489687	99	0.587503	154	0.74779	55	0.618479	46	0.75148	108	0.546777	66	0.350692	20	0.87988	49	0.655249	45	0.609441	82	0.856561	64	0.640706	141	0.610972	42	0.508092	117	0.480299	48	0.80533
gene_72337	0.248132	20	0.354303	23	0.530037	44	0.36991	93	0.26587	18	0.720066	49	0.560992	44	1.0064	83	0.978604	69	0.482354	108	0.394929	114	0.3739	31	0.344178	29	0.289654	47	0.878344	117	1.38261	89	1.77787	112	1.29328	98	0.503842	75	0.915029	76	0.346646	85	0.336203	26	0.229207	59	0.469193	52	0.781031
gene_45671	8.46309	439	4.6461	193	7.43637	396	6.27648	1026	6.56648	292	7.3866	329	5.31404	273	6.33768	339	6.35439	294	6.95774	1014	6.59931	1244	4.54578	243	8.98772	481	6.21557	654	9.10476	795	1.41396	60	1.11436	46	0.57774	29	4.80551	468	4.29272	234	7.36576	1184	8.94141	449	8.7505	1471	6.67497	482	5.9108
gene_77092	0.212848	12	0.160497	5	0.103762	7	0.262219	47	0.041428	3	0.483506	15	0.179038	10	0.371254	13	0.318556	16	0.100436	16	0.265242	31	0.178347	5	0.17959	4	0.174589	20	0.311502	15	0.521969	16	1.21376	37	0.908566	32	0.094236	10	0.196012	12	0.236883	42	0.027567	2	0.480989	46	0.163711	13	0.125102
HSP
gene_70641	5.78809	416	6.69125	385	6.49002	479	6.2143	1407	6.65269	410	16.1996	1000	2.3295	166	4.66314	346	4.2445	272	3.36673	680	4.65921	1217	6.61697	491	6.91983	513	13.5336	1973	5.37002	650	30.5287	1770	40.2385	2285	31.8789	2184	5.60911	757	9.52984	719	4.52958	1009	3.61185	252	2.98689	696	7.45026	745	12.1036
gene_24604	5.82913	409	6.43396	361	6.54042	472	4.23109	936	2.43039	146	5.81363	351	2.16747	151	3.36562	244	3.40063	213	3.86982	763	4.48507	1144	7.17561	520	2.99473	217	6.51295	927	2.61044	309	32.7386	1853	39.497	2190	35.0177	2343	6.1221	807	9.56657	705	3.12145	679	1.97014	134	1.49507	341	5.02867	491	10.1232
gene_28966	5.82697	152	3.80246	98	4.14358	121	2.486	201	4.65775	136	14.5974	406	1.67474	49	5.62819	127	5.61401	125	4.97652	411	4.48298	469	1.49502	45	22.5496	612	19.7528	1125	16.4084	729	22.0441	449	13.9956	304	16.8704	409	1.90801	114	2.61719	71	2.3188	187	2.11768	53	1.51922	140	5.00818	179	7.58589
gene_36418	23.2264	2247	17.252	1335	25.2561	2510	34.7244	10592	19.7816	1640	22.0649	1834	31.2366	2991	25.9744	2594	44.1192	3801	12.8773	3504	13.9542	4909	15.5083	1548	32.4555	3238	30.6799	6026	30.9106	5034	103.929	8115	79.3228	6067	86.9894	8030	20.6922	3761	24.6343	2503	31.1452	9348	28.8713	2706	24.2128	7600	31.5908	4252	43.9271
GATA
gene_41787	2.69843	114	2.61594	88	2.24752	97	2.37421	314	1.80805	65	1.86934	65	2.45836	101	2.77191	120	2.67112	100	2.76819	320	2.51259	383	1.83162	80	1.63896	71	2.78194	236	2.22851	157	1.45187	47	1.59241	53	1.03203	42	3.24359	256	2.88434	127	2.36133	304	3.31853	135	1.99585	272	2.57523	146	2.29205
gene_42812	12.7983	506	7.27253	240	12.3569	501	11.9655	1453	11.8137	422	11.3636	404	11.9769	463	13.1709	546	13.8391	489	10.9515	1341	13.3277	1880	10.2741	415	13.3634	535	12.3964	1074	16.2584	1082	6.33487	201	6.86895	216	6.78763	252	10.1563	808	9.73541	399	11.6196	1517	15.3241	576	13.9744	1915	13.381	798	13.2642
gene_60410	14.37	770	9.63867	392	13.9975	755	13.4054	2154	13.9922	609	13.5762	613	15.0523	771	12.3729	655	13.8717	648	11.7042	1751	12.4713	2459	10.6025	555	13.6389	727	13.2175	1370	16.0062	1362	5.56262	236	8.69216	360	6.63341	330	11.3075	1119	9.10515	500	12.0809	1982	15.6378	778	14.1879	2406	15.9069	1134	14.2322
gene_56134	11.5301	669	5.76531	268	8.7005	519	13.4449	2458	12.801	636	12.7081	633	15.9381	915	20.0201	1198	15.6294	807	11.5367	1881	13.683	2885	8.59672	515	14.6816	878	13.2463	1559	12.9684	1266	6.1674	289	6.40771	294	5.54392	307	13.3676	1456	8.80551	536	12.4008	2230	15.792	887	12.563	2363	14.9397	1205	19.7628
gene_58500	8.81458	507	7.3068	336	9.48056	560	11.4055	2066	11.1524	549	10.3573	511	13.1148	746	16.1338	957	13.6214	697	10.6674	1724	10.6853	2232	8.1496	483	12.0686	715	10.5411	1230	11.1952	1083	5.31043	247	5.72688	261	4.6742	257	11.9865	1294	7.56023	456	10.5883	1887	11.7719	655	10.66	1987	12.6806	1014	17.2418
gene_17171	1.5301	52	2.51514	68	2.38543	83	1.80023	191	1.52553	44	2.05725	60	1.00727	34	1.4003	49	0.442573	14	1.78008	169	1.07167	132	1.81464	63	1.44256	51	2.02196	139	1.83147	104	2.94971	81	2.65383	71	2.79228	90	1.6207	103	1.02628	37	1.31984	138	0.902202	30	0.766643	84	1.17213	55	2.80319
gene_73352	1.26305	53	1.1109	37	1.22096	53	2.14309	281	1.1259	40	1.25621	45	1.8216	75	1.88988	81	2.90522	108	1.90911	223	2.18189	330	0.700418	30	2.77831	119	1.75804	149	2.16195	151	0.952024	32	1.36519	45	0.403839	16	1.71346	134	1.24505	55	2.1001	271	2.80792	113	3.11391	419	2.9605	171	1.21341
gene_68741	1.30761	47	0.350528	10	0.830373	31	2.2308	249	2.82793	86	1.69038	52	1.55001	55	1.78874	66	1.2994	41	1.07706	108	1.19455	154	0.764193	28	1.73008	64	1.61113	116	1.46858	88	0.210009	6	0.665125	19	0.118432	4	1.4129	94	1.64515	62	1.5028	166	1.42272	49	2.15475	248	1.96859	97	0.635042
gene_28428	0.930722	56	0.146281	7	0.937488	58	1.1027	209	0.500572	26	0.731384	38	0.903731	54	0.689589	43	0.913174	49	0.643824	109	0.823584	180	0.523955	33	1.24849	78	0.733406	90	0.742333	75	0.082799	5	0.253594	12	0.136462	8	0.769243	87	0.524288	33	0.816089	152	1.14543	67	1.19816	233	1.05413	88	0.571653
gene_40375	6.8881	497	7.26285	419	6.69331	496	6.20139	1409	7.26335	449	7.36952	457	7.34893	525	7.70225	573	7.85827	505	6.73396	1365	7.13619	1870	7.47135	556	5.50577	409	6.02665	882	5.43895	660	20.0831	1168	19.6284	1118	18.3269	1260	6.55915	888	7.37559	558	5.92587	1325	6.44447	450	6.01171	1406	6.36119	638	8.60316
gene_65857	0.45528	18	1.03171	33	0.628049	26	0.390586	48	0.624707	21	0.423722	15	0.608787	24	0.392354	16	0.96812	34	0.953028	105	0.777177	110	0.939076	38	0.298614	12	0.398177	32	0.460717	31	1.09895	35	1.08368	34	1.04886	39	0.706486	52	1.04823	43	0.546982	67	0.669704	26	0.553645	70	0.477079	26	0.605732
gene_14623	1.8277	185	1.72622	140	2.67491	278	1.81412	578	2.2682	197	1.79	156	2.56171	256	1.7809	186	2.37526	214	1.61054	458	2.29371	843	2.27569	238	1.81936	190	1.53469	315	1.5437	263	5.79127	472	4.63476	370	5.49752	530	1.77866	338	2.5305	269	2.22962	699	2.07456	203	2.15562	707	2.20084	310	2.29544
gene_68018	2.69384	257	3.10948	237	3.1881	312	2.53822	761	2.22492	182	2.55096	209	3.32927	314	3.02717	297	3.40334	289	2.38857	639	2.40563	832	3.50103	344	2.09396	206	2.53629	490	2.26614	363	7.55309	580	7.16092	539	8.17572	742	2.47934	443	3.60732	360	2.67544	789	2.0715	191	2.51178	775	2.57398	341	3.64817
gene_1003	3.70173	364	4.17643	328	4.25659	430	4.26402	1321	3.8	320	4.34174	367	4.51947	440	3.3514	340	4.95537	434	3.81866	1055	3.74906	1339	4.78712	485	4.09373	415	3.43853	686	4.14053	685	11.2014	888	11.9378	927	13.0016	1219	3.84397	710	5.13835	530	4.48808	1368	4.21589	401	4.42691	1411	3.86153	528	4.93889
gene_3545	3.09742	211	1.64751	90	2.10952	148	3.3897	727	2.06665	121	3.38192	198	4.0941	276	4.60808	324	4.20057	255	3.41344	653	3.44342	852	2.69442	189	3.68473	259	4.65249	643	3.29651	378	2.15474	119	1.59762	86	1.5374	100	3.33587	427	3.84731	275	3.32335	701	3.51175	232	2.76724	611	4.25413	403	4.26067
gene_3546	7.01232	477	5.21863	284	5.05449	353	5.93463	1272	6.26233	365	7.48464	437	7.4985	505	9.81542	689	6.23067	377	6.03517	1154	5.49405	1358	5.20061	365	8.16371	572	9.30563	1284	9.57371	1095	4.8944	269	4.11299	221	3.35794	218	5.82858	744	6.64869	475	5.48656	1157	6.05217	399	5.98112	1319	8.2923	784	8.71829
gene_63590	8.6601	439	7.11319	290	5.84267	304	8.7454	1403	7.47784	327	8.79845	384	7.45239	375	14.0067	735	9.65151	437	10.0612	1436	7.23143	1336	6.18327	325	9.45397	495	11.4323	1180	9.69357	829	2.81626	114	3.88804	155	2.32358	114	8.92043	853	8.6706	463	7.26844	1148	7.70874	380	7.06983	1164	7.91399	561	11.0861
gene_17128	8.28153	523	5.32927	270	9.15178	595	8.69207	1733	9.29318	505	10.7547	585	8.66581	543	11.6555	760	9.73273	548	10.0647	1786	9.06255	2071	6.73901	441	9.8257	642	10.3061	1324	11.3157	1206	4.79349	245	5.8221	290	3.34958	202	7.03138	835	6.20242	412	8.66916	1702	10.6007	647	8.76837	1798	10.0544	886	14.1991
gene_28054	5.24397	371	3.24493	184	5.55147	404	6.81038	1520	6.67865	405	6.87682	418	6.42945	451	8.33186	609	7.13754	450	7.35473	1464	7.42193	1910	4.56867	334	7.50751	548	8.04983	1157	8.65919	1032	3.14493	180	4.63504	260	2.96287	201	5.35158	712	4.30097	320	5.77859	1269	8.75711	601	6.50048	1493	6.9922	689	8.74431
gene_42572	26.7884	1108	22.1785	719	18.8999	787	25.8292	3263	21.3452	737	43.7379	1481	15.6003	623	21.3636	879	17.4122	651	20.4506	2189	17.7074	2477	15.9462	665	24.8496	1059	51.8007	4219	27.148	1821	7.97783	262	11.4847	361	10.173	389	20.1642	1510	23.2835	990	17.8684	2261	20.3718	803	17.9226	2312	35.4185	2015	26.9808
gene_69259	6.807	523	5.9157	385	4.65313	357	5.91374	1332	4.70272	316	7.44505	490	10.3839	670	12.5538	874	11.7627	663	3.87615	882	3.73033	1044	3.06594	238	4.99217	362	9.60591	1465	6.43598	843	6.94455	358	3.84865	218	7.96594	477	6.14338	918	5.09875	389	4.46595	957	11.2986	756	5.06868	1161	9.20818	885	6.60989
TCP
PB.25635	1.54525	103	0.750264	40	2.05288	141	1.47097	310	1.01521	58	1.92577	111	1.3339	89	4.09316	282	3.1146	185	0.648442	122	0.814539	198	0.548951	38	1.18586	82	2.03957	276	2.97837	335	1.61684	87	0.98683	53	1.32953	85	0.741365	93	0.736042	52	1.79582	372	1.58292	103	1.35115	293	1.39663	130	2.92932
gene_6411	7.81954	609	5.60775	349	4.9331	395	8.56582	2102	5.88386	393	4.792	321	9.18775	708	9.05129	727	9.04664	627	6.93276	1517	6.49338	1837	5.17658	416	8.69033	698	6.64475	1050	10.3073	1350	1.68171	106	1.94669	120	1.95434	146	8.78252	1284	6.26124	512	8.83619	2133	8.77778	662	10.3398	2610	8.55355	926	7.98234
gene_14463	6.49242	459	4.76864	270	5.45797	397	7.00523	1562	3.982	242	3.17831	193	7.69133	539	7.2512	529	9.17086	578	5.72377	1138	6.00671	1544	5.02657	367	5.56832	406	3.90395	561	6.72893	801	2.39223	137	2.1768	122	2.5699	174	6.16776	819	5.39884	401	7.75312	1700	8.01604	549	8.01146	1837	6.84413	673	5.90489
gene_52975	0.252899	21	0.120842	9	0.361421	31	0.35155	88	0.449798	32	0.392379	28	0.56332	43	0.478243	40	0.568716	43	0.418167	89	0.340462	103	0.116788	10	0.48906	42	0.502165	85	0.748193	100	1.78365	114	1.17934	78	1.06269	76	0.401047	63	0.482306	42	0.378332	91	0.686787	45	0.457891	106	0.718658	77	0.793533
PB.16540	6.41499	331	5.51892	228	5.49642	291	8.53684	1386	7.1583	316	9.99402	442	6.94426	354	8.52502	453	4.4837	206	8.8329	1279	6.36514	1192	5.42514	289	7.95794	423	12.5904	1316	8.25325	716	4.59935	192	5.32661	217	5.51116	271	6.45242	625	5.38572	292	4.5999	735	4.73218	236	5.59944	936	9.13422	655	11.2965
PB.15482	8.07079	260	11.2357	290	9.65262	320	11.4245	1160	13.5887	375	12.6081	349	9.06087	289	10.7305	357	6.75261	194	16.1192	1459	11.5101	1347	15.614	519	12.1774	405	11.787	770	13.1289	712	9.36618	244	10.7974	275	8.16301	251	7.37815	447	7.87343	267	7.94889	794	9.18675	287	8.63338	902	10.1595	455	11.505
gene_48649	33.6799	3156	17.4737	1310	28.0291	2696	30.6913	9062	26.2295	2104	27.1294	2181	45.7027	4240	46.3305	4481	51.9188	4322	22.8643	6019	29.6297	10086	16.0794	1552	31.3047	3024	24.1061	4587	33.7138	5313	21.1281	1598	20.5644	1523	23.3668	2084	30.4464	5353	26.9063	2647	31.2054	9062	39.971	3625	34.5506	10496	36.8604	4798	37.4058
gene_72583	0.102956	6	0.384846	18	0.133052	8	0.113881	21	0.200277	11	0.0381	2	0.069336	5	0.065709	4	0.153873	8	0.162451	27	0.282336	60	0.683076	42	0.033278	2	0.05054	6	0.2034	20	0.889959	42	0.63352	30	1.48887	83	0.400179	44	0.914582	56	0.198647	36	0.141704	8	0.084578	16	0	0	0.263132
gene_12962	18.9434	1842	10.6405	828	17.5654	1755	15.8805	4868	13.4117	1118	13.3992	1119	29.3152	2822	25.1647	2525	32.9321	2852	14.3879	3934	20.1975	7141	11.2329	1127	17.2833	1733	12.576	2483	20.5833	3369	10.3295	811	9.88031	760	12.5874	1168	16.3711	2991	14.1838	1448	17.1318	5168	18.6635	1758	19.8778	6270	21.708	2937	21.016
gene_28214	2.77648	181	3.06821	161	2.93484	197	0.895856	184	0.417111	30	0.680986	43	0.528583	34	0.364111	32	0.453714	34	0.403681	74	1.8602	440	3.01863	216	0.334214	23	0.227524	39	0.415362	46	7.64511	402	10.3992	538	18.5512	1151	1.41026	173	6.91028	472	1.47243	298	0.90197	57	0.392534	84	0.533161	49	4.68166
PB.11323	29.7012	1543	22.3429	929	25.222	1347	30.8788	5059	29.1059	1297	27.4075	1224	29.9694	1541	39.1574	2099	30.9678	1433	25.8835	3783	28.373	5363	24.7102	1326	29.3781	1574	28.2352	2979	28.0619	2455	19.586	822	19.0778	785	21.3269	1058	30.2411	2952	29.9282	1633	28.8325	4647	26.3951	1329	27.5685	4648	24.5582	1776	37.2952
[truncated: 80 more columns]

## Sheet:  photosynthesis
Table S10. DEGs of various biological functional classifications
ID	P+Fe1-1_FPKM	P+Fe1-1_Count	P+Fe1-2_FPKM	P+Fe1-2_Count	P+Fe1-3_FPKM	P+Fe1-3_Count	P+Fe3-1_FPKM	P+Fe3-1_Count	P+Fe3-2_FPKM	P+Fe3-2_Count	P+Fe3-3_FPKM	P+Fe3-3_Count	P+Fe9-1_FPKM	P+Fe9-1_Count	P+Fe9-2_FPKM	P+Fe9-2_Count	P+Fe9-3_FPKM	P+Fe9-3_Count	PVY+Fe1-1_FPKM	PVY+Fe1-1_Count	PVY+Fe1-2_FPKM	PVY+Fe1-2_Count	PVY+Fe1-3_FPKM	PVY+Fe1-3_Count	PVY+Fe3-1_FPKM	PVY+Fe3-1_Count	PVY+Fe3-2_FPKM	PVY+Fe3-2_Count	PVY+Fe3-3_FPKM	PVY+Fe3-3_Count	PVY+Fe9-1_FPKM	PVY+Fe9-1_Count	PVY+Fe9-2_FPKM	PVY+Fe9-2_Count	PVY+Fe9-3_FPKM	PVY+Fe9-3_Count	P+H1-1_FPKM	P+H1-1_Count	P+H1-2_FPKM	P+H1-2_Count	P+H1-3_FPKM	P+H1-3_Count	P+H3-1_FPKM	P+H3-1_Count	P+H3-2_FPKM	P+H3-2_Count	P+H3-3_FPKM	P+H3-3_Count	P+H9-1_FPKM
Cab
gene_54228	988.184	43865	1124.79	39931	743.648	33956	1211.43	168732	1051.11	39658	858.549	32529	1603.27	70171	1429.12	65068	1280.79	50526	1140.99	143167	1107.57	180366	1083.19	49388	1339.77	60899	1348.66	120556	1326.18	98727	422.714	15028	360.251	12588	343.844	14497	1165.62	97101	772.187	35958	1200.9	165224	1174.02	50393	1033.98	148689	1000.7	61416	889.311
gene_84740	1088.7	70500	1082.88	57164	791.513	53039	1162.5	238329	1226.5	68409	929.422	51923	1668.91	107999	1487.16	99421	1291.49	74702	1342.19	245643	1119.67	265500	1095.11	73275	1357.77	90656	1259.68	166307	1345.41	146826	477.238	24974	422.158	21681	363.418	22708	1173.94	142571	717.39	48905	1195.95	240850	1133.55	71099	976.387	206041	993.469	89588	916.94
gene_78623	860.758	32935	1084.27	33198	927.132	36434	1085.14	130652	1357.9	44407	1014.28	33256	1374.53	52072	1132.36	44604	1055.88	35919	1678.93	180748	1468.98	204674	1189.03	46905	1090.89	42985	1244.32	96516	1354.75	87166	255.551	7892	321.62	9759	192.83	7041	950.135	68255	536.01	21530	1106.35	131323	878.079	32541	906.9	112528	902.545	48004	760.002
gene_67730	1482.92	52389	1536.47	43722	1221.82	44559	1942.49	216512	2151.41	65380	1647.88	50174	2443.87	85666	2181.73	79564	1735.82	54609	2614.56	259825	2339.35	300883	1994.28	72745	2235.41	81497	2356.3	169101	2449.27	145850	657.381	18678	721.715	20181	492.202	16606	1692.64	112244	1060.86	39381	1787.45	195991	1736.35	59382	1587.24	182302	1575.13	77468	1357.23
PB.13072	19.4478	916	44.8903	1691	95.3301	4613	75.2391	11175	43.5867	1759	29.7049	1202	315.924	14730	184.362	8962	280.047	11747	61.0317	8085	123.14	21092	44.8009	2178	54.8713	2666	29.9198	2861	40.8484	3239	29.3977	1118	39.8198	1483	22.927	1031	77.2402	6836	32.3715	1601	57.9441	8468	40.1386	1832	51.527	7875	73.1707	4795	72.4106
PB.3133	170.992	5940	230.592	6456	211.284	7581	208.006	22780	203.675	6110	130.084	3898	573.212	19708	394.11	14127	371.518	11492	395.806	38677	278.87	35331	235.092	8429	185.137	6645	225.1	15873	262.863	15371	45.996	1297	55.4379	1528	41.2069	1366	270.201	17633	104.629	3817	245.235	26425	192.495	6478	189.856	21398	203.916	9854	181.461
PB.9382	92.2836	2161	54.7329	1025	42.4486	1021	126.57	8196	73.6796	1354	37.9464	764	296.415	5578	729.234	12478	263.877	4345	174.457	9253	135.611	9770	134.571	2812	102.081	2423	185.937	7294	186.909	5996	57.224	1082	55.591	1029	50.5521	1130	117.358	5162	55.3909	1309	142.882	8179	114.384	2313	79.3019	5204	105.746	3073	192.519
PB.13661	3.32392	127	2.60387	80	71.0848	2782	177.464	21315	119.206	3890	20.6513	676	81.5379	3075	301.736	11862	175.71	5961	164.073	17576	147.783	20471	104.481	4106	139.171	5467	166.061	12842	8.82605	566	39.8878	1227	62.1155	1871	2.51347	92	42.0184	3008	2.32886	94	94.9722	11224	13.366	494	104.571	12924	90.6412	4804	9.35672
PB.13660	308.18	10301	436.07	11654	488.221	16764	583.201	61466	734.518	21034	496.157	14245	1065.57	35255	1340.62	46244	789.06	23488	649.324	61037	632.568	76890	458.896	15825	709.977	24471	673.373	45694	622.388	35021	349.216	9422	378.203	9995	239.785	7648	544.585	34200	280.775	9854	511.044	52997	417.404	13515	414.086	44907	466.763	21706	741.698
PB.13663	567.325	24959	632.225	20355	612.534	25336	639.63	81205	998.092	34429	631.109	21828	2092.13	83381	2680.67	111387	1073.47	38492	924.341	104667	914.586	133958	656.081	27263	1375.92	57126	1221.16	99818	1189.26	80608	656.972	23326	621.862	21576	451.868	18914	804.142	66444	357.91	16554	841.81	105158	809.135	31568	587.817	76789	638.336	39000	1490.92
gene_3082	507.942	44372	610.243	42626	591.205	53059	822.352	226532	921.578	68976	638.565	47919	1376.02	118994	1626.58	146651	1083.19	84276	956.402	234978	946.671	300757	701.334	63214	994.165	89562	943.882	167407	930.462	136843	513.021	36177	546.891	37775	383.486	31969	818.883	134410	448.407	41132	764.131	207117	683.483	57840	627.366	177827	709.988	86293	1000.52
PB.1129	230.316	8782	222.21	6775	359.166	14069	503.714	60563	444.184	14511	301.887	9888	1455.62	54941	1435.93	56506	1046.51	35538	408.193	43773	510.037	70724	277.557	10919	567.155	22301	530.88	41097	507.986	32608	311.003	9572	323.408	9750	233.589	8500	545.718	39096	207.709	8316	448.822	53097	373.947	13813	348.543	43121	485.705	25766	686.617
PB.1128	319.502	11534	377.403	10885	442.849	16411	647.89	73643	638.799	19741	442.324	13704	1171.21	41792	1254.19	46658	849.261	27465	538.276	54588	565.986	74215	393.416	14636	686.189	27241	668.793	49035	651.765	39556	295.239	8592	316.973	9035	190.056	6538	550.593	37291	206.266	8347	595.347	66583	487.817	17181	490.326	57350	498.416	26696	600.029
gene_84662	729.862	33879	359.996	12608	212.795	9661	342.436	47936	250.459	9410	204.607	7796	496.875	21728	366.526	16862	330.866	13222	235.439	29056	220.467	35439	257.664	11712	317.797	14544	302.674	27269	340.961	25721	222.159	8341	193.899	7120	155.779	6940	271.074	22724	203.417	9501	337.682	46616	850.787	38249	294.878	42813	253.288	15901	229.314
gene_28758	763.264	32225	1187.26	39773	1028.86	44630	1189.27	157807	1610.7	58293	916.037	33158	1754.8	72984	2523.55	110315	1703.03	64149	1258.52	149456	1119.52	171811	1084.46	47234	1719.36	75019	1795.6	153999	1896.54	135048	756.211	25824	785.392	26276	505.731	20262	984.046	78013	865.551	38438	1019.29	133149	850.93	34756	826.232	113016	846.897	49647	1579.46
gene_44436	1670.02	78487	1844.8	69341	1407.42	67971	2338.02	346482	2228.64	89722	1709.62	69012	2993.41	139256	3104.93	150580	1583.09	66280	695.036	72781	2039.27	348926	1992.33	96621	2498.22	121061	2633.01	251210	2693.31	213114	943.903	35804	987.063	36683	816.099	36602	1506.12	133015	1238.96	61156	1444.27	210611	1847.8	84133	1605.7	244900	1768.45	115640	1612.19
gene_31680	160.252	7366	203.726	7466	216.778	10157	209.101	30171	237.946	9246	235.538	9186	511.766	23221	230.333	10859	385.541	15647	293.968	37760	252.679	41985	302.094	14152	229.5	10775	255.795	23546	242.601	18611	52.5437	1964	82.961	2992	65.9811	2880	193.446	16744	157.427	7599	208.318	29674	165.063	7357	185.014	27560	280.981	17757	126.643
PB.13073	269.202	11640	363.48	12566	456.46	20277	456.862	62288	541.377	20055	357.868	13293	1443.26	61773	1425.96	63631	1015.67	39111	400.174	48662	490.949	77198	325.716	14531	499.415	22268	452.439	39716	458.503	33375	469.695	16393	483.123	16516	395.66	16325	485.171	39415	267.012	12123	458.963	61572	376.58	15773	333.802	46829	401.316	24142	692.893
PB.13074	822.574	31828	27.3232	941	25.9869	1149	1420.26	173243	30.8605	1135	20.8271	771	2185.46	83698	2283.16	91137	1590.06	54782	1375.14	149834	1328.21	187127	1292.35	51623	1651.58	65897	15.9663	1394	1553.85	101220	836.536	26123	818.703	25052	821.914	30343	1043.36	75865	760.278	30895	11.4717	1532	956.968	35868	1097.1	137775	920.475	49545	1319.01
PB.5871	254.63	10027	367.928	11590	423.786	17155	419.848	52101	363.474	12263	205.874	6967	1309.63	51018	1236.55	50220	977.635	34266	558.884	61886	663.475	95013	434.749	17659	389.519	15808	374.352	29914	422.539	28000	341.703	10856	357.281	11121	269.482	10121	548.614	40570	310.359	12827	503.384	61467	368.362	14044	385.613	49250	482.736	26434	574.14
gene_16089	600.85	34136	829.329	36039	656.591	35335	959.158	171184	940.988	44422	674.879	31920	1997.17	106541	570.228	25014	1502.09	73259	768.546	121324	772.545	152741	771.863	45015	1210.55	71415	1046.92	122357	1093.76	105012	782.91	35232	713.937	31203	699.052	37513	916.778	95423	535.094	31531	1050.76	183976	792.575	43352	731.951	132235	244.998	14308	1049.03
PB.5872	911.453	39554	1541.42	53488	1379.81	61518	1508.46	206427	1952.26	72588	1273.42	47472	2906.3	124853	3064.26	137245	1913.19	73946	1681.42	205222	1762.9	278231	1347.98	60358	1602.53	71719	1584.96	139649	1586.86	115937	1101.78	38597	1185.25	40670	1050.96	43523	1361.06	110981	833.544	37983	1371.48	184670	1103.22	46380	1144.17	161112	1213.66	73280	1675.45
PB.17518	5.03308	195	5.92312	183	15.057	597	12.495	1520	8.78936	291	4.66466	155	98.8972	3777	67.9378	2705	82.5687	2837	11.4612	1244	19.8925	2791	6.09054	243	7.90175	315	4.14825	325	6.95894	452	6.07527	190	8.0714	247	5.61906	207	16.1403	1170	5.22829	212	11.0381	1321	7.83989	293	9.96228	1247	16.8167	903	24.6619
PB.13069	4.47937	169	5.28812	160	19.4188	753	12.6223	1502	6.50518	211	5.74727	187	128.959	4817	77.215	3007	90.2997	3035	8.59151	912	18.8334	2584	4.08531	160	12.7027	495	7.76112	595	9.82598	625	8.88227	271	7.75348	232	6.98724	252	17.493	1240	3.93487	156	16.9371	1983	30.5569	1117	21.8722	2678	28.0959	1475	38.8056
gene_16097	408.358	16931	587.038	19469	535.962	22834	75.9827	10010	648.953	23062	404.009	14381	1613.01	66191	1506.68	64461	1071.55	39595	694.354	81123	102.469	15697	629.026	26890	687.562	29419	625.16	52630	95.9924	6768	462.456	15481	467.913	15330	387.282	15335	717.491	55908	381.981	16620	701.292	90249	60.8329	2452	475.684	64016	598.029	34516	75.944
PB.7022	131.471	4738	153.47	4423	187.382	6938	234.707	26672	215.007	6639	122.416	3790	670.397	23916	479.786	17845	484.692	15557	327.221	33165	308.65	40452	186.484	6934	244.832	9099	231.967	16972	239.992	14561	96.5666	2810	98.4508	2806	82.7013	2845	237.241	16064	127.323	4818	217.403	24309	147.014	5133	150.486	17597	187.061	9379	212.936
PB.13070	92.7219	4185	135.681	4896	166.254	7708	187.399	26667	150.743	5829	81.8407	3173	791.818	35372	606.937	28268	556.414	22363	243.485	30903	278.426	45694	145.981	6797	176.076	8194	153.41	14056	171.074	12997	131.04	4774	144.537	5158	107.688	4638	273.132	23159	101.378	4804	203.201	28452	164.118	7175	165.584	24246	206.043	12937	269.336
PB.13071	820.078	34569	1116.2	37623	958.795	41522	1370.44	182153	1310.07	47313	212.894	7711	1734.52	72375	2003.12	91270	1205.27	47392	1368.36	162217	1363.5	209020	1103.4	47988	1616.71	70277	1482.23	126847	1519.68	107842	314.673	10707	738.404	24610	163.343	6572	1053.99	83498	269.505	11931	1046.77	136902	1024.22	41822	910.439	124520	895.794	52534	1250.16
gene_36059	43.1002	2020	118.571	4443	19.1567	923	90.3813	13355	383.748	15406	986.461	39705	240.88	11173	43.0228	2081	104.334	4354	109.122	14381	37.3782	6370	110.985	5366	36.2736	1753	92.0764	8760	65.6054	5176	410.717	15535	16.1811	600	440.82	19711	57.5168	5064	407.022	20026	210.953	30669	80.3073	3646	70.7295	10754	80.1209	5224	32.5254
gene_8497	0.543932	26	1.32585	51	1.44348	71	1.81299	271	1.07272	44	0.678986	28	6.88759	323	4.01715	197	3.68748	156	2.33377	311	2.38549	411	0.534088	27	1.38597	68	0.531396	52	1.56505	125	0	0	0	0	0.196636	9	1.59967	143	0.109908	6	1.66841	246	1.06496	49	1.17712	181	0.98865	66	1.79141
PB.25928	298.634	12877	500.656	17262	324.677	14383	311.666	42375	379.114	14006	293.073	10855	630.032	26891	557.935	24828	391.745	15044	497.875	60374	396.399	62158	350.91	15612	289.954	12894	313.947	27483	364.836	26483	5.58891	204	1.39419	50	0.743766	33	380.832	30853	212.127	10000	354.298	47398	327.396	13676	261.857	36634	279.702	16780	10.7907
PB.5883	284.695	10844	339.823	10354	294.067	11511	411.704	49451	380.718	12428	255.584	8365	902.742	34038	734.98	28894	591.687	20073	568.802	60936	528.761	73248	359.617	14134	383.026	15046	388.587	30051	415.965	26675	149.259	4590	132.312	4195	3.55732	137	470.638	33682	227.362	9095	397.492	46977	381.053	14061	315.671	39015	399.481	21171	408.798
PB.5873	125.224	4345	202.864	6443	180.206	7206	165.959	18246	145.147	4839	108.194	3607	591.449	20525	429.096	15048	377.249	11759	252.453	28019	239.003	34132	197.454	7131	161.402	5799	162.39	11550	198.068	11607	67.0624	1783	78.8537	2083	54.4346	1732	202.105	14713	86.398	3499	209.77	22994	149.892	5039	137.87	15394	203.932	9994	192.583
PB.25478	820.609	35745	1250.43	39534	747.332	33444	1260.98	157212	1112.68	41525	900.471	30585	1850.31	79784	1927.98	78671	1418.43	49947	1509.23	184889	1411	223518	1104.28	49630	1307.68	53318	1177.57	104139	1311.57	96180	359.342	11470	337.492	10551	246.894	9316	1095.18	89633	796.427	33064	1256.44	154132	891.06	37600	804.834	113751	986.248	59771	997.673
PB.14576	67.3036	3006	99.4901	3399	159.896	6914	138.078	19431	123.815	4465	56.7052	2301	604.471	25176	424.656	18441	450.473	17917	175.386	21004	243.056	37271	104.528	4820	113.665	5259	97.1744	8850	124.364	9357	65.0326	2345	78.0207	2769	50.3907	2156	193.663	15311	70.767	3330	169.174	22085	142.138	5794	147.699	20165	203.984	11942	158.594
PB.20799	338.221	14541	541.262	18609	453.241	20025	507.551	68786	486.618	17924	274.216	12667	851.969	36247	687.418	30487	626.562	23985	779.136	94228	686.34	107326	553.811	24569	500.47	22184	548.016	47823	609.718	44119	133.419	4630	131.068	4456	102.036	4186	507.717	41000	264.687	11952	536.739	71573	393.557	16386	417.878	58293	492.601	29457	359.008
PB.3132	0.986295	36	0	0	1.60301	60	1.61333	184	0	0	0	0	10.8569	389	3.38245	127	9.28853	299	2.57255	262	2.10331	277	0.467897	18	1.39323	52	1.03377	76	0.912472	56	0.546513	16	0.349475	10	0	0	1.87956	128	0.97571	38	2.62262	294	2.92739	103	2.5827	303	2.978	150	0.347535
gene_45171	755.096	23928	639.313	15832	365.883	15575	423.893	57030	687.35	23612	689.36	16922	973.837	32107	669.74	28919	1161.58	32242	767.374	89771	649.138	99537	1329.1	37111	1004.86	30706	671.528	43501	826.804	42120	523.922	12779	556.321	12586	245.32	9819	792.004	46481	745.965	23063	446.08	58325	754.719	23311	337.182	46578	662.377	28244	598.151
gene_64788	791.689	30766	816.1	25466	692.157	27707	965.364	117685	987.018	32620	706.484	23484	1353.56	51757	1300.61	51743	1248.01	42946	1295.65	141982	1156.96	164081	1057.2	42052	1089.27	43358	1117.15	87284	1155.85	75261	418.91	13011	437.194	13359	341.666	12580	1056.81	76878	630.702	25738	964.832	116405	845.937	31769	770.976	97120	833.97	44780	830.096
gene_42615	389.654	20105	401.12	17843	407.623	21247	471.4	79319	589.185	25244	394.318	16775	742.836	39767	810.552	43678	653.745	31185	638.84	94788	638.858	123092	567.446	31023	542.741	30016	542.582	58500	580.49	50756	292.222	12465	311.897	12789	228.305	11921	318.474	31489	330.848	18315	477.036	78030	414.625	20837	373.745	64775	423.446	30875	495.419
PB.20444	194.215	7624	211.576	6641	268.143	10814	275.228	34069	285.322	9596	193.11	6512	750.881	29179	557.109	22571	503.286	17596	332.304	36687	310.431	44318	214.368	8683	290.672	11767	322.289	25686	336.741	22254	96.4544	3057	128.125	3977	83.6214	3133	284.485	20983	114.378	4715	344.13	41914	233.792	8891	245.144	31224	287.802	15719	350.537
gene_85146	538.482	24354	633.906	23733	440.735	20598	603.994	86480	591.929	22780	491.202	19004	870.641	39637	815.745	37724	758.833	30665	685.281	87484	587.106	97464	662.022	30635	690.843	31887	684.251	62370	695.659	52719	294.798	10654	263.194	9418	234.31	10222	633.903	53531	465.596	22038	654.598	91653	589.634	25710	562.374	81934	553.268	34510	508.877
gene_16712	761.431	38189	854.781	34279	643.061	33134	847.552	134043	873.497	37535	658.127	28355	1093.12	54272	978.323	50641	900.185	40210	1112.58	156937	936.903	170891	939.026	48593	876.523	45335	948.869	96621	952.459	80422	316.192	12802	351.192	13927	249.046	11920	846.839	79803	560.889	29539	852.442	132654	810.736	39391	776.711	126399	738.894	51561	662.981
gene_12783	751.857	32560	1022.47	35309	789.274	34931	883.037	120125	1063.09	39139	783.303	28936	1172.67	50073	990.865	44113	844.537	32519	1097.96	134013	972.054	153475	986.49	43877	849.989	37783	969.685	84737	987.065	71714	319.49	11106	361.759	12359	281.451	11581	823.692	67054	568.206	25811	839.321	112629	784.85	32856	764.28	107114	712.877	42736	661.133
gene_74503	332.547	17529	426.305	17824	278.719	15083	335.939	55696	328.935	14884	275.33	12485	463.709	24071	409.616	22311	396.009	18585	376.465	55680	348.625	66685	382.67	20828	376.056	20443	378.023	40423	392.586	34829	208.679	8890	183.19	7628	185.468	9300	362.363	35917	310.331	17170	372.563	60886	345.864	17663	344.501	59006	302.189	22171	290.334
PB.3439	366.117	6185	660.419	8921	483.524	8392	437.005	23279	736.573	10661	573.279	8319	533.062	8914	533.937	9309	362.116	5448	769.059	36538	688.329	42287	576.886	10055	460.839	8028	520.863	17864	528.726	15037	118.161	1612	141.399	1889	81.9457	1321	426.037	13523	276.654	4908	397.986	20860	371.093	6073	438.055	24010	314.136	7383	321.507
gene_9305	327.596	23441	585.503	27041	354.898	26310	462.01	107855	555.46	32417	394.442	23537	561.525	40214	556.664	42415	415.074	25096	610.043	124582	586.142	154825	551.214	37545	491.781	35155	524.247	76604	502.464	61115	133.52	8081	161.384	9495	115.864	7851	442.39	60438	305.452	22428	413.964	93898	392.249	26431	332.107	78724	354.468	36454	377.667
gene_41304	1454.14	60553	1649.05	55289	1304.68	53555	2095.77	280548	2015.5	70861	1484.05	53885	2690.8	110242	2964.72	123270	1943.64	70284	2512.14	285792	2014.96	304221	1916.59	82475	2294.75	95480	2507.73	210004	2270.9	157093	585.764	19640	658.265	20939	456.738	17550	1908.12	146747	1224.26	52108	2053.14	260877	1691.85	66023	1546.54	198994	1643.46	92087	1879.11
gene_41306	1.98538	200	2.64218	212	0.973341	101	6.88184	2177	1.06378	92	1.47585	128	4.85565	483	2.58603	268	2.65879	238	2.0284	573	2.71082	989	2.03027	211	2.23631	232	4.98125	1015	2.31229	391	0.619908	51	0.490665	39	0.52316	51	2.667	503	1.23786	131	2.24322	699	1.6811	164	2.06262	672	2.01161	281	0.632154
gene_69686	2033.5	97614	2008.94	78754	1674.72	82725	2778.48	424288	2154.74	88535	1778.38	72994	3270.97	158962	3672.12	182239	2593.76	110953	2677.91	362281	2377.88	417772	2521.24	124708	2869.58	141906	3044.71	297537	2825.51	227786	1149.84	44302	1045.02	39560	942.484	43414	2672.81	241297	1877.42	94809	2638.85	392011	2368.63	109592	2491.29	388468	2455.36	163349	2514.73
gene_78936	1932.25	97376	2211.42	89141	2016.82	104309	2334.73	370074	2209.64	95153	1857.91	80321	3102.91	154677	3112.95	161355	2351.35	105543	2317.26	329995	2184.02	402686	2269.57	117916	2188.89	113466	2430.4	248045	2332.86	197738	959.817	38980	951.545	37902	809.311	38846	2524.34	239001	1780.4	94282	2327.58	364256	2143.59	104696	2125.79	347616	2058.73	144082	2268.06
gene_25091	1970.99	102250	2282.56	94567	2023.4	107623	1752.65	281470	2342.68	103362	1942.34	86138	3015.72	154544	3124.76	166279	2344.22	108111	2401.23	351523	1367.49	260681	2274.87	121145	2253.07	119987	1816.19	188439	2431.06	211813	890.062	37152	945.451	38655	781.342	38553	2509.51	244168	1777.38	96749	2264.77	364580	2171.03	108927	1404.63	230975	2062.91	148306	2289.83
gene_18030	765.228	47863	883.234	44165	491.627	31591	717.783	141108	801.918	42759	550.643	29466	1116.5	68916	1063.35	68337	803.017	44617	1001.74	175953	906.855	206131	824.135	52967	852.398	54753	899.848	113779	842.017	88366	525.026	26629	403.795	19915	312.418	18627	779.868	91401	508.4	33472	698.329	135197	611.215	36970	611.565	123806	565.657	49055	636.22
gene_19722	99.4309	5139	79.4618	3284	69.8491	3709	68.057	11092	88.8758	3936	69.8261	3100	59.7786	3059	49.3674	2634	53.3378	2456	96.6618	14051	78.429	14742	76.2426	4066	66.0051	3518	70.0739	7353	73.096	6361	16.4343	686	11.8412	484	7.37662	364	81.6272	7927	73.6716	3998	64.784	10389	92.3413	4624	86.5546	14515	66.4161	4776	46.9031
gene_35859	120.187	4897	64.2645	2094	98.2871	4114	78.9697	10146	112.141	3915	97.2597	3404	75.1587	3032	74.1492	3118	78.4133	2846	129.05	14788	110.59	16387	94.8541	3988	92.6445	3893	84.8316	7018	108.093	7415	20.8244	685	23.106	745	16.1446	628	84.061	6436	77.2664	3306	90.1275	11394	123.009	4855	121.353	16043	88.7127	5029	66.8405
gene_5524	764.984	22320	886.388	21098	804.262	23395	941.447	88176	1229.44	29797	803.806	19671	1605.79	47995	1539.45	46784	1190.15	31999	1529.43	118597	1365.44	139195	1189.22	34580	1123.56	34324	1238.79	73508	1153.48	56878	570.847	13696	631.661	14519	451.985	13073	1113.58	59970	668.249	20566	953.049	88540	862.449	24617	839.743	79375	791.782	33027	935.411
gene_62863	233.846	10972	247.996	9321	223.715	10790	303.357	44639	290.976	11618	201.721	8094	571.84	26439	509.542	24389	452.652	18836	392.764	51684	331.057	56392	298.786	14357	344.242	16503	368.618	34711	371.878	29132	135.547	5097	139.86	5144	110.928	4965	283.786	24877	167.109	8221	341.549	49485	233.776	10591	280.43	42501	277.706	17964	277.716
gene_37207	104.214	5071	126.33	4854	102.687	5097	86.5997	13068	122.309	4958	103.9	4271	71.1013	3400	59.9722	3006	63.9223	2754	110.244	14969	99.5582	17689	99.0148	4899	79.0566	3905	80.4098	7758	84.2956	6788	19.7112	769	18.3455	714	12.725	617	96.0989	8758	81.6728	4148	73.8151	11189	101.636	4792	91.8431	14451	76.349	5153	50.5029
gene_2818	443.208	31917	408.777	23141	282.883	21004	535.486	121071	349.717	21296	373.498	23547	679.538	48189	740.135	55152	570.465	36948	429.237	82467	473.932	120411	417.792	30127	514.176	37538	483.533	70120	495.234	59437	152.474	8770	148.456	8088	104.009	7117	643.633	86846	358.632	27367	546.959	121430	452.303	31619	531.299	122456	457.166	45449	461.35
gene_57590	2799.11	153545	2999.14	130417	2672.52	148683	3244.21	562461	3288.53	152020	2517.19	116924	4632.47	252363	4746.95	266849	4014.19	177181	3531.61	543442	3239.53	644430	3184.32	179644	3410.39	193143	3572.14	397820	3429.43	317308	1361.48	57036	1449.87	58014	924.297	48530	4011.23	367017	2366.39	136310	3401.49	581858	3026.17	161282	3217.58	575342	2990.74	228936	3046.11
gene_53315	75.5367	3124	80.5516	2664	78.6366	3341	63.1033	8228	77.275	2738	65.9875	2344	56.4302	2310	38.9543	1663	57.352	2112	82.6635	9613	73.2538	11015	82.8187	3534	66.322	2828	65.8082	5525	67.8586	4724	14.2989	478	14.2192	465	8.52446	337	71.545	5559	60.1194	2611	60.9017	7813	73.8752	2959	76.8375	10309	65.5952	3774	34.4217
PB.15886	109.076	5953	183.043	7990	173.887	9751	156.578	26964	136.985	6405	89.9832	4217	521.531	28194	424.194	23908	341.668	16617	185.638	28510	192.29	38190	152.124	8567	84.4994	4363	142.862	15837	167.567	15404	94.248	4151	93.8443	4049	88.3741	4603	189.992	9376	117.202	6717	222.998	18172	100.245	2551	148.98	12696	142.935	5223	90.4951
gene_12366	787.78	36529	1282.35	47351	734.495	34912	1084.62	157782	1366.97	54446	1061.68	42051	1672.28	83721	1625.5	82204	1284.87	57443	1108.69	153580	1088.32	195952	1182.98	56296	1357.82	69545	1386.98	139649	1460.99	121748	501.679	18713	465.213	17333	376.182	16545	1132.1	98161	707.698	35576	1166.67	182071	1170.29	56453	969.841	145548	833.722	53477	1054.82
gene_49191	21.2849	1055	22.8749	936	19.2157	977	23.8711	3648	21.3632	879	13.231	555	31.8646	1559	22.5311	1124	21.0703	955	37.8258	5240	32.4998	5903	21.6013	1083	27.541	1368	19.5391	1926	25.2115	2089	4.93945	197	3.95736	166	4.07428	191	17.7275	1662	11.3641	601	24.9395	3796	18.7241	929	23.7358	3866	10.8344	748	15.76
PB.4562	85.0419	4239	91.4006	3749	56.0263	2923	130.388	20652	86.8895	3753	60.4978	2588	231.686	11675	137.375	6978	137.491	6110	79.9608	11496	71.1203	13359	54.7499	2823	116.762	5986	101.373	10330	103.76	8688	19.8383	792	18.0626	718	36.3243	1592	79.4394	7464	42.513	2248	89.7914	13980	57.4896	2764	79.6134	12926	55.5569	3850	60.6122
PB.29286	239.09	8725	341.104	9947	252.639	9485	319.653	36793	367.024	11473	270.564	8490	1004	36295	624.054	23517	590.056	19189	374.392	38482	312.509	41559	253.289	9544	332.435	12517	371.07	27505	415.417	25550	70.6834	2095	106.331	3068	87.4236	3058	373.765	25643	150.155	5760	376.753	42663	282.794	10002	316.936	37542	305.46	15503	328.836
PPL
gene_32982	120.152	5471	107.058	3894	100.589	4777	106.432	15240	100.44	3942	87.3598	3417	78.3936	3614	73.3675	3443	90.1478	3812	132.429	16819	129.83	21494	121.123	5671	103.663	4897	100.297	9301	106.128	8147	27.3995	1075	36.1621	1308	21.9099	1002	121.007	10442	105.466	5108	102.128	14573	126.356	5576	117.744	17534	123.226	7848	61.1754
gene_78781	99.0427	4366	83.4156	2941	79.4643	3599	83.0344	11542	82.8237	3128	73.6517	2789	59.6819	2605	49.6966	2261	65.0736	2555	88.3052	10948	84.44	13537	90.5076	4117	79.9921	3637	80.417	7198	87.5225	6496	22.0409	785	23.126	807	20.6164	868	90.1799	7470	75.7894	3508	84.3926	11543	98.4363	4204	90.2806	12913	93.9673	5764	49.2179
gene_62182	189.96	6151	208.934	5409	143.861	4786	131.846	13461	148.959	4133	147.397	4100	102.688	3292	92.5915	3094	103.109	2974	189.036	17214	148.522	17489	178.155	5952	125.785	4200	137.206	9020	133.042	7252	28.4739	745	29.6739	760	25.4929	788	175.868	10699	178.22	6059	132.304	13291	186.418	5847	164.974	17332	142.485	6419	91.9182
gene_34858	96.1747	4385	112.348	3985	72.4874	3400	81.7786	11482	75.0943	2843	68.7664	2681	51.6781	2362	39.0123	1904	55.0129	2241	104.526	13479	82.7871	14002	111.672	5065	80.3057	3656	63.6106	5790	67.0785	5068	25.1576	931	28.8914	1047	22.8251	1023	90.8395	7953	90.3655	4358	69.819	9721	82.143	3559	70.8158	10495	66.8893	4354	50.8801
PsbB
PB.20833	0.326873	31	0.475977	36	0.704621	68	0.414451	122	1.40739	112	1.43728	115	0	0	0	0	0.070074	6	0.895504	234	0.990991	335	0.381765	37	0.65262	63	1.15898	219	1.24092	194	0	0	0.244545	18	0	0	0.292568	52	0.226599	23	0.110612	32	0.154352	14	0.343166	104	0.294114	38	0.066351
PB.7286	8.28209	1112	20.4465	1326	37.3991	3141	21.4529	5443	78.0941	5534	78.62	5515	1.89641	252	1.00666	140	3.54399	424	40.8639	9431	38.1164	12683	13.7575	1152	22.1233	3063	37.8567	7028	54.8721	7590	2.40716	261	10.0674	1069	2.50739	322	14.705	2308	4.88624	689	2.39601	998	3.91069	509	10.6351	2868	17.9895	2777	6.38699
PsbD
PB.27242	9.83708	154	12.4426	156	20.1384	324	10.0232	495	30.4122	408	32.2907	434	2.77648	44	2.57017	42	3.2631	46	17.1834	757	24.7146	1407	8.83214	143	17.6867	286	21.1665	673	18.0855	477	1.97662	25	12.2506	152	3.58562	54	6.59242	194	4.62094	76	2.87631	140	3.54839	54	6.20892	316	7.44934	163	3.64169
PsbQ
gene_21116	71.9314	2928	62.9391	2049	53.8825	2254	48.1015	6174	47.9421	1672	45.5615	1594	28.0616	1131	25.3798	1067	34.0333	1234	48.9153	5600	43.4103	6426	42.5396	1787	45.0511	1891	36.5146	3018	48.9704	3356	4.82453	159	6.17397	199	2.69818	105	52.6903	4030	42.3832	1812	45.5904	5758	69.2468	2731	67.4545	8909	49.7984	2821	33.3714
gene_32307	103.578	3571	94.2241	2579	71.2405	2433	70.2978	7708	59.3896	1653	73.5041	2099	50.668	1769	26.7608	904	58.3481	1863	63.4732	5756	68.9447	8439	56.8349	1897	69.6052	2546	67.7364	4756	69.0443	4065	11.4783	300	14.5016	367	7.92363	245	92.5677	5896	79.8304	2865	74.0483	7955	53.6573	1694	99.5294	11207	81.6774	3967	28.392
gene_73192	51.5881	1896	79.28	2328	56.3855	2159	40.6956	4672	41.4721	1309	39.1336	1249	31.2024	1151	23.9223	898	41.7744	1371	41.115	4370	39.1553	5409	49.946	1877	35.3372	1350	34.8449	2598	40.3025	2515	11.4121	343	9.03445	266	8.48022	298	52.7085	3639	54.8221	2102	43.4004	4992	47.3226	1688	64.7421	7662	43.4662	2218	27.0825
gene_74439	102.719	3339	112.544	2925	87.2079	2912	72.8397	7465	84.1946	2345	78.4152	2190	49.8856	1605	42.2446	1417	58.517	1694	82.3087	7523	71.9403	8503	94.5974	3172	71.49	2396	69.8453	4609	73.7143	4033	15.5684	409	17.1452	441	9.87186	307	92.0552	5621	90.9798	3105	79.8923	8056	101.753	3204	112.813	11896	83.6331	3782	50.0884
PSI-A2
PB.21362	0.5227	83	0.733984	92	0.897299	144	0.351269	173	1.59172	213	1.59294	214	0.113911	18	0	0	0.102809	15	0.658124	289	0.612915	348	0.285158	46	0.054484	9	0.087923	29	0.037494	10	0	0	0.284267	25	0.186065	28	0.466176	137	0.091721	16	0.100235	49	0.164535	18	0.40517	205	0.051274	12	0.343281
PB.22673	2.032	194	1.58699	121	1.82037	179	0.815652	245	2.67682	219	3.64866	299	0.309282	30	0.094959	10	0.247573	21	1.98056	531	3.18057	1102	0.828372	82	2.55977	252	5.77137	1116	2.81864	452	0.278908	22	0.944036	72	0.291701	27	1.25851	226	0.875535	88	0.248175	74	0.238553	23	1.22691	379	1.78829	237	0.774654
PsaEA
gene_22324	921.441	27799	885.857	21389	646.423	19977	919.457	86872	723.662	18554	589.968	15176	958.472	28395	1191.44	36871	840.458	22401	1062.97	89566	939.905	103367	964.13	29846	875.067	26962	953.492	57805	998.919	50291	361.264	8688	359.775	8554	305.754	8773	1006.92	56656	745.884	23443	873.257	81429	896.387	25990	855.23	83085	790.049	33028	903.104
gene_78579	1009.25	29754	969.92	22864	691.521	20945	975.567	90693	812.785	20530	615.378	15585	1135.67	33143	1420.83	43232	971.586	25511	1011.36	83857	973.824	104410	1013.86	30840	946.203	28767	1007.7	60316	1080.01	53604	417.7	9941	425.852	9927	363.126	10216	1008.99	55891	773.633	23949	945.375	86476	925.596	26435	909.79	87029	845.977	34700	1053.93
PsaD
PB.6748	2177.6	61644	2411.71	53009	2008.66	56610	2253.25	200810	2139.47	50242	1814.21	42685	2516.77	70755	2749.16	78114	2206.11	56092	2464.07	192052	2163.64	217332	2272.93	65442	1895.18	53598	2349.43	134451	2445.14	116000	1049.15	23903	986.178	22025	859.854	23393	2289.78	121873	1709.2	50495	2138.8	187596	2205.36	60463	2268.42	208988	2140.75	84409	2284.49
PB.2389	1568.67	47788	1618.31	39466	1305.75	40910	1768.07	169833	1563.39	40841	1325.71	34724	2122.15	63993	2692.89	84647	1839.09	49892	1806.45	154839	1615.23	179034	1712.78	53849	1762.47	55368	1897.73	117369	1908.01	97853	871.864	21440	791.757	19075	694.99	20203	1747.18	100000	1264.8	40461	1681.7	158947	1628.47	48060	1664.72	164556	1598.75	67759	1830.25
PB.29966	239.101	8021	267.624	7178	170.272	5868	288.445	30510	207.907	5975	170.348	4909	273.265	9074	360.635	12485	243.74	7282	303.343	28618	258.59	31546	290.828	10066	272.264	9418	267.421	18212	271.662	15342	119.028	3223	100.098	2655	101.593	3252	309.903	19532	246.131	8670	259.885	27048	277.957	9033	271.323	29531	216.846	10121	251.86
PB.20163	427.355	13166	437.382	10775	346.093	10955	469.024	45566	409.291	10804	298.18	7892	702.701	21431	814.771	25907	597.321	16390	538.521	46662	488.891	54777	492.2	15646	523.512	16633	478.906	29956	519.053	26922	221.637	5512	240.949	5870	187.83	5523	592.162	34279	358.667	11603	480.209	45904	445.378	13293	426.057	42591	421.143	18052	496.866
PsaF
gene_32839	635.659	25247	827.079	26277	601.207	24550	685.523	85827	676.57	23023	571.672	19517	963.465	37840	796.6	32649	860.595	30460	807.507	90186	787.097	113697	751.972	30781	770.89	31560	837.135	67458	840.981	56250	269.93	8653	243.572	7656	196.671	7450	714.418	53256	516.653	21543	706.259	86939	659.188	25339	693.395	89322	664.752	36708	483.185
gene_53880	922.553	39776	1182.4	40763	929.271	41162	900.306	122404	1116.58	41247	918.064	34003	1073.97	45838	873.374	38864	880.051	33794	1061.15	128676	967.85	151761	957.417	42592	846.985	37660	931.012	81498	990.701	71912	406.077	14133	466.143	15892	354.383	14581	903.373	73184	697.604	31583	837.814	112081	893.077	37302	811.376	113510	890.485	53418	670.401
gene_26695	166.706	6638	204.878	6523	167.083	6835	187.102	23493	167.166	5703	155.027	5303	252.596	9957	276.431	11360	239.631	8498	154.633	17317	157.536	22813	191.863	7883	205.148	8424	202.709	16388	218.816	14669	84.3868	2713	68.1541	2146	58.6242	2228	176.539	13208	142.433	5956	206.743	25542	183.919	7095	194.889	25179	186.455	10330	158.705
gene_46518	11.0438	351	660.284	12784	443.797	14487	468.586	28955	492.106	13378	407.027	11093	336.399	10524	294.514	9575	437.587	7300	649.031	41577	399.864	46147	648.773	13593	260.853	8513	486.227	20823	465.531	17841	84.0269	2113	3.76346	95	4.08672	124	394.004	17008	8.43051	282	11.0994	1095	248.142	7547	272.643	28056	223.751	9793	302.516
PsaEB
gene_69387	797.746	33091	726.165	24804	643.413	28145	776.432	102987	734.873	26867	626.194	22926	889.383	35563	1143.65	49252	716.515	26731	1140.2	135888	1009.01	155719	929.625	40582	745.771	32259	799.715	68415	904.118	63006	353.674	11695	346.631	11521	270.429	10470	834.457	66029	644.314	28570	688.396	89860	764.909	30603	689.08	94012	686.822	40098	858.023
gene_83864	1195.3	53218	837.353	29811	746.988	34168	1097.1	154030	846.116	32276	686.817	26269	1125.44	49603	1652.36	75928	1120.21	44421	1750.95	219254	1648.97	267004	1420.81	65269	1059.78	48660	1154.58	104369	1266.65	94944	476.747	17135	505.855	17808	357.45	15188	1383.31	115722	1076.19	50313	1017.06	140502	1090.66	47042	929.532	134285	970.614	60126	1201.19
PsaN
gene_22727	1015.22	39407	1076.52	34277	832.501	33609	1054.35	129895	898.394	30207	760.901	25684	1250.36	48490	1103.53	44136	1007.75	34913	1111.24	121708	987.379	139861	1110.9	44564	1011.97	40534	1135.47	89904	1165.22	76315	416.32	13066	408.894	12579	359.486	13501	1038.16	75730	749.853	30606	1044.64	126446	1055.38	39690	992.99	125393	966.496	52236	808.214
gene_51850	1018.21	45874	962.048	34835	733.739	33958	1004.32	142726	810.48	31166	622.224	23990	1197.35	53519	1086.49	50323	963.745	38625	1094.15	138859	940.611	154642	1064.89	49372	993.995	45980	1082.45	98725	1088.66	82371	389.564	14107	396.597	14078	330.084	14183	1070.32	90466	759.808	36013	968.992	135577	970.785	42312	894.542	130805	918.83	57386	772.853
PsaK
gene_80940	834.584	23512	915.933	22554	703.186	20939	845.763	76228	738.111	18104	594.082	14672	966.052	27928	1091.07	31234	764.082	19368	902.631	71810	834.085	86424	913.202	26447	778.308	22562	887.8	51245	965.061	45734	330.702	7586	318.899	7071	228.39	6451	806.401	42607	586.912	17393	768.156	67980	828.416	22610	748.931	69029	690.079	27211	778.433
gene_65015	542.369	20177	595.916	20011	463.21	18780	566.315	67974	557.705	18785	451.285	15167	614.176	23570	890.515	33790	534.193	17782	674.753	71191	554.671	76316	651.345	25107	573.41	22037	613.271	47156	668.183	42262	249.848	7495	222.736	6637	161.448	6032	555.291	38591	406.425	15956	571.015	67354	545.356	19826	475.614	58490	478.103	24982	595.778
gene_328	506.724	12167	658.228	12638	440.64	10870	469.213	35527	544.252	11197	433.978	8952	485.301	11536	586.616	14538	377.437	8072	761.389	51417	597.94	52215	632.223	15663	452.218	11198	440.169	21458	545.197	22039	159.012	3083	163.095	3097	108.672	2491	458.695	20695	354.164	8930	386.656	28807	389.376	9057	321.28	25031	347.488	11609	368.428
gene_67287	693.355	15060	767.24	14229	564.34	12843	599.456	41051	693.582	12950	540.032	10102	625.725	13547	729.289	16160	490.23	9504	952.789	58512	714.201	56571	711.082	15883	534.5	11886	572.229	25130	727.274	26448	183.301	3201	204.901	3504	128.959	2685	602.744	24574	424.095	9725	512.489	34809	532.145	11171	421.769	30018	475.211	14329	534.598
PsaG
gene_74250	1.3492	240	187.382	23528	1.11466	202	1.06736	508	0.906374	137	151.87	20487	0.937097	166	1.18468	218	0.993393	158	1.56686	729	96.3601	61115	0.756009	137	1.54992	284	1.12241	406	0.855334	257	1.39288	200	1.22105	172	1.04079	178	1.36393	457	1.41875	266	1.40288	777	0.964551	167	1.24517	721	1.08135	268	1.20797
PB.25850	493.168	13905	899.488	20278	626.306	18141	488.255	43409	676.377	16339	580.598	14061	550.734	15371	487.351	14182	440.462	11061	444.334	35232	405.357	41560	502.925	14630	451.313	13123	447.588	25621	514.706	24432	15.1197	345	180.758	4030	153.485	4130	420.231	22261	367.894	10892	465.733	40742	512.731	14004	537.089	49133	451.981	17731	331.658
PsaH1
gene_2999	118.185	4488	103.069	2887	92.0221	3333	274.042	29022	106.213	3102	224.483	6485	393.183	13267	166.265	5690	306.248	8872	158.3	14421	349.441	42752	129.887	4919	134.34	4644	143.388	9595	357.573	20170	127.245	3365	57.1856	1689	86.5687	2727	136.825	8491	81.2273	3265	283.01	29429	128.923	4075	295.86	32178	351.256	16403	96.9865
gene_78139	206.378	17323	196.223	13170	137.5	11858	194.084	51372	166.463	11972	135.039	9737	233.963	19441	222.515	19277	195.557	14620	292.097	68957	256.818	78398	238.597	20664	202.329	17514	209.765	35748	212.614	30046	64.0223	4338	74.6986	4958	48.8253	3911	230.836	36407	171.975	15158	176.787	46043	185.691	15100	178.099	48508	163.774	19127	148.841
gene_77667	1073.09	34837	1138.6	30086	849.363	28077	1081.55	111515	1014.21	27679	900.501	24747	1315.16	43322	1326.06	44146	1132.84	32969	1482.03	133093	1350.9	156930	1339.19	44174	1070.79	35741	1150.98	75631	1155.99	62801	556.423	14522	580.578	14832	473.607	14915	1200.78	72706	981.195	33114	967.693	97862	988.056	30918	1054.94	110591	963.712	43424	984.355
gene_43545	1399.93	37944	1403.46	30301	1099.67	30539	1413.48	120757	1290.39	29904	1131.43	26292	1611.13	43198	1702.48	47625	1427.73	34469	1714.22	130629	1597.13	157365	1653.34	46197	1437.13	40151	1503.1	82684	1466.06	66874	608.595	13316	624.946	13393	486.008	12562	1473.39	75027	1194.3	33991	1310.66	110171	1336.14	35082	1382.11	121497	1245	46948	1266.96
PsaH2
gene_59136	429.395	13887	379.651	9880	403.168	13284	413.847	42462	480.112	13110	348.577	9552	690.659	22183	674.345	22290	644.094	18491	534.65	48577	517.575	60678	419.916	13859	474.613	15787	457.48	29746	493.477	26745	243.798	6302	290.966	7341	181.436	5619	520.567	31609	299.248	10222	412.499	41522	397.266	12449	436.576	45753	408.985	18321	411.119
gene_79012	189.72	4899	153.165	3448	218.254	5945	201.004	17425	236.783	5412	152.588	3545	521.528	14112	426.243	11507	484.117	11440	220.539	16451	289.448	27117	160.559	4314	267.844	7352	237.35	12688	226.041	9921	179.215	3568	205.657	4064	120.627	3208	263.628	13240	145.636	4115	194.176	15854	177.178	4558	215.93	17709	211.244	7936	219.013
PsaL
gene_10289	1726.78	66757	1411.11	43608	1043.86	41457	1604.05	195529	1529.16	50623	1105.77	36714	2188.2	83724	1472.11	58737	1957.71	67390	2246.31	244357	1879.37	264447	1736.26	69236	1865.76	74354	1891.4	148392	1827.16	118903	1010.47	31523	999.869	30560	664.557	24506	2111.02	153318	1425.8	57868	1528.69	183371	1609.15	60258	1376.54	172698	991.037	53318	1458.56
gene_10290	445.286	20477	403.976	16522	333.121	15981	451.531	70490	435.06	17575	346.946	14331	567.833	27539	559.755	27502	522.746	21904	642.439	78831	557.14	90969	529.599	24518	499.336	23254	519.254	49001	523.425	40889	229.441	7710	224.266	7950	176.355	8528	510.521	43222	384.354	18912	446.542	66657	471.719	21028	410.512	61241	419.626	26966	394.493
PsaO
gene_17581	354.55	8030	433.905	7955	285.319	6744	302.353	21911	371.035	7303	289.083	5694	427.93	9505	373.975	8469	325.752	6498	395.7	25322	318.453	26597	353.157	8205	337.769	7828	345.81	15616	390.92	14760	141.373	2582	134.417	2342	98.7354	2140	305.159	12891	251.909	5929	417.631	29237	298.154	6428	274.847	20063	247.72	7685	225.439
gene_590	364.493	12324	435.127	11671	290.043	9951	313.11	33007	360.186	10201	284.813	8154	430.568	14276	393.6	13435	332.062	9836	430.833	40325	342.489	42357	384.597	13039	327.485	11350	343.329	23512	383.112	21725	171.382	4636	164.679	4316	132.282	4287	308.494	19785	262.221	9360	308.005	32021	310.852	10174	312.856	34174	271.239	12640	232.812
gene_82155	865.802	26017	995.335	23897	866.369	26819	682.101	64522	905.857	23391	682.353	17674	1204.68	35700	990.836	30733	977.373	26078	896.539	75836	841.643	91997	737.253	22870	703.556	21788	720.811	43902	880.926	44541	379.294	9207	416.745	9896	371.023	10596	743.668	41960	531.097	16742	669.529	62354	684.433	19908	704.621	68729	725.542	30314	656.392
gene_62150	1023.01	31359	1106.77	25758	998.657	29909	801.987	76661	973.982	24306	760.036	19093	1257.58	37357	1046.87	32334	986.011	27822	1152.46	93506	1074.57	112728	1025.66	30504	797.513	25153	868.015	52020	1075.58	54461	442.486	10646	467.11	10799	334.907	9653	899.401	52380	671.757	21231	804.62	78255	848.661	25131	778.811	77379	893.84	37744	717.144
PsbR
gene_58677	2996.27	118587	2724.28	87407	2063.74	83999	2251.34	281684	2480.85	84092	1986.74	67635	2708.32	106927	2576.86	105336	2373.15	83752	3764.26	419750	2986.02	430485	3337.65	136586	2265.97	92452	2535.67	204094	2522.3	168064	1360.21	43478	1349.27	42254	1125.09	42671	3111.38	231591	2576.32	107155	2301.96	282990	2496.56	95670	2418.48	310282	2194.57	120712	1909
gene_38327	8.86844	287	11.6597	257	7.04715	200	17.8728	1552	32.1088	765	17.31	416	8.82216	238	7.31669	206	4.95265	122	12.6666	1001	6.65219	679	8.32688	238	26.1296	759	25.4493	1432	27.6491	1287	3.02664	68	1.69723	37	3.41152	89	6.22372	319	5.45112	158	5.40513	463	7.6029	201	6.34953	564	6.8896	269	5.76691
PsbS
gene_11104	627.532	25733	585.187	19263	493.422	20670	733.527	95168	732.413	25450	585.577	21175	445.082	17859	440.089	18423	448.422	16414	621.02	71699	543.016	81341	657.058	27836	786.036	33421	678.522	56231	713.604	49502	158.621	5188	119.333	3948	105.903	4125	625.676	47841	538.605	23299	638.904	80760	774.871	30680	779.2	103087	667.686	38266	382.192
gene_11368	605.686	30510	552.62	22498	513.103	26218	546.861	87312	629.044	27063	610.437	25588	442.805	21873	366.588	19213	416.615	18871	588.59	83855	671.837	124573	595.393	31430	566.187	29789	625.951	60504	565.338	48460	124.019	5064	128.773	5034	88.2896	4188	482.282	45755	517.685	27458	591.179	86334	697.9	34113	580.289	95654	428.722	32716	305.372
PsbY
PB.22462	1071.71	34362	1087.49	27939	838.697	27676	1100.54	111265	906.83	24961	806.816	22266	1178.1	37390	1175.96	38911	1144.31	32674	878.299	79221	815.427	95106	1015.44	33597	1104.24	36508	1056.36	68762	1088.16	58739	517.53	13396	478.298	12126	458.192	14020	1102.36	66406	886.53	29847	1065.59	106004	1126.54	34990	1144.1	119018	967.158	43142	936.802
PB.8795	983.289	39706	812.123	26222	692.402	28725	893.77	113808	716.087	24775	656.648	22778	1054.36	42147	961.79	40084	1038.81	37360	721.584	81950	672.236	98722	805.966	33580	872.083	36316	872.925	71566	880.46	59856	434.904	14177	422.795	13500	371.755	14326	970.899	73665	740.654	31405	912.788	114365	1061.63	41529	1027.43	134618	900.601	50598	785.15
Psb28
gene_17490	158.196	5186	130.001	3408	130.27	4387	143.338	14816	143.621	4034	124.823	3515	94.8654	3079	83.3162	2819	115.251	3365	162.473	14979	160.21	19099	146.045	4940	142.068	4803	126.278	8404	142.754	7878	32.7296	867	36.0534	935	18.6404	584	154.78	9533	110.56	3806	132.209	13447	188.608	5990	202.194	21506	171.768	7834	90.6462
gene_84556	112.538	3730	102.38	2713	106.133	3614	104.808	10953	110.836	3148	90.1825	2568	77.3401	2538	72.5495	2482	87.8785	2594	119.428	11132	118.107	14236	113.952	3897	116.928	3997	101.73	6845	105.414	5882	31.2873	838	34.7307	911	21.7637	689	110.861	6904	90.358	3145	99.7602	10259	138.685	4453	146.125	15714	125.553	5790	74.3383
PsbW
gene_29908	480.041	13945	563.027	13178	386.768	11635	424.895	38761	448.097	11189	401.674	10035	343.653	9864	344.189	10289	262.481	6815	663.03	54452	620.928	65868	562.652	16779	388.298	11643	391.845	23050	421.992	20663	85.3723	2017	81.8718	1907	60.1141	1669	454.34	24714	379.272	11544	370.915	33484	404.913	11374	366.417	34645	314.599	12679	243.335
gene_30863	1481.92	58350	1228.18	38668	721.088	29170	1411.33	175236	1133.7	38246	681.205	23041	1710.49	66672	987.266	40121	1612.77	56558	1917.79	212378	1893.28	271116	1772.43	72007	1588.6	64506	1668.96	133421	1581.4	104831	855.975	27207	870.311	27096	629.952	23671	1668.37	123432	907.14	37506	1386.94	169445	1545.89	58966	1559.89	199294	1435.67	78651	1202.26
gene_14491	79.354	2002	96.259	1941	53.267	1381	49.534	3939	53.9053	1165	41.317	896	47.1263	1177	37.49	976	51.6183	1160	114.453	8118	89.6256	8220	82.9013	2158	58.7723	1529	51.3041	2627	57.4882	2441	4.93903	101	6.11461	122	5.29964	128	79.9833	3790	77.9188	2064	53.6	4194	63.126	1543	52.8128	4322	39.0659	1371	20.0832
gene_34967	1632.24	52190	1451.54	37111	1112.98	36561	1647.17	166080	1249.16	34221	1039.99	28566	2088.29	66099	2076.12	68513	1914.65	54525	2073.94	186505	1989.26	231322	1932.43	63752	1793.58	59142	1907.76	123847	1839.7	99032	953.006	24598	914.482	23120	692.958	21144	1927.52	115802	1511.68	50754	1625.33	161248	1854.12	57432	1797.74	186514	1698.05	75541	1492.08
Psb27
PB.23598	199.222	5906	245.592	5821	198.749	6053	209.297	19564	191.148	4855	163.219	4157	160.081	4698	176.628	5404	156.141	4123	244.994	20425	244.504	26358	235.372	7199	198.427	6066	202.111	12164	219.547	10957	35.9414	860	46.9673	1101	33.7642	956	217.731	12127	180.714	5625	197.211	18138	202.967	5829	195.955	18847	185.116	7635	169.768
PB.23318	188.058	5127	256.483	5589	202.288	5658	199.219	17096	221.962	5176	179.329	4200	168.782	4547	187.411	5268	148.342	3605	229.218	17538	224.72	22237	219.375	6165	184.701	5189	185.511	10250	201.9	9266	38.9658	858	38.6051	906	34.1117	888	207.453	10609	167.092	4776	178.882	15131	180.675	4764	185.976	16456	168.753	6393	154.028
PsbS
PB.4108	147.573	1876	365.029	3710	307.78	4019	156.895	6288	414.934	4519	371.442	4056	83.9478	1057	93.8902	1232	81.4057	922	292.52	10457	264.553	12229	226.272	2968	153.873	2017	147.17	3798	182.603	3908	24.0582	247	34.5843	348	23.1361	281	127.019	3034	117.847	1573	119.55	4715	171.754	2115	181.785	7497	137.035	2424	82.2466
PsbC
PB.14713	9.07521	784	16.4968	1140	21.2538	1890	10.4001	2839	36.2142	2685	36.5001	2713	4.12169	352	2.57164	228	3.60662	278	23.8349	5805	25.3987	8000	9.71193	866	20.9984	1873	29.1255	5120	19.4413	2833	2.19886	151	12.7499	870	3.25924	268	7.16141	1163	5.19942	471	3.3148	889	4.41236	368	8.86761	2491	8.37866	1008	4.48433
PB.6037	1.18681	205	2.17996	301	2.51258	445	1.21468	444	4.16959	616	3.29535	488	0.662291	113	0.4207	75	0.687396	106	0.283869	138	2.55154	981	1.76457	314	2.52846	450	1.59495	558	0.322673	94	0.404645	57	1.33503	182	0.352847	59	0.976487	317	0.751227	136	0.265702	143	0.717049	120	0.961029	538	1.1677	280	0.646474
PsbI
PB.17962	5.2763	250	7.93559	236	12.4201	612	7.48822	1134	10.1679	305	13.1405	528	3.3597	157	3.73582	203	4.23183	170	17.0879	2114	22.8634	3722	10.0938	468	5.14916	228	6.24491	594	7.8813	607	2.85654	115	5.19109	189	2.46441	121	7.07636	573	5.60213	267	4.49099	650	3.32632	114	6.46666	940	3.99091	240	4.13841
Pc
PB.12052	244.077	9117	256.904	7497	251.437	9333	226.329	26382	210.426	6560	242.78	7525	170.307	6482	187.211	7000	214.086	6999	328.801	33737	304.04	40594	215.875	8245	153.512	6223	236.666	17340	187.143	12128	35.2629	1511	61.2626	2711	48.5231	2768	129.493	10166	116.962	5229	176.716	20659	126.777	4987	133.949	17751	139.211	7822	259.203
gene_61520	903.547	67665	1067.72	63936	814.108	62635	1124.54	265563	836.006	53641	665.575	42817	677.71	50242	636.731	49214	671.848	44812	1192.92	251257	1226.92	334160	1102.98	85226	961.251	74237	788.66	119913	891.815	112439	148.982	9007	171.008	10126	123.394	8819	1104.89	155471	915.834	72017	947.774	220228	1009.87	73264	911.241	221426	882.187	91919	659.07
gene_18443	2.93141	314	4.49665	447	20.1267	2752	1.70465	656	152.293	14927	3.45403	404	3.67838	472	3.90193	455	3.69465	392	148.74	63767	2.03693	942	3.89843	538	1.95376	198	2.49322	678	3.17921	721	56.5609	4110	5.64215	613	66.6508	5705	3.09808	820	2.49292	328	1.21092	457	3.622	467	1.56564	581	1.6748	268	4.28127
Fd
gene_7735	80.1636	2724	76.8996	2103	75.4864	2660	72.7409	7841	61.6109	1802	68.2028	1992	58.9814	1979	60.9758	2138	69.1581	2092	65.7335	6298	68.8591	8541	75.7922	2664	73.5937	2580	71.5981	4977	79.4951	4541	33.478	916	31.2719	838	26.0052	845	78.7646	5031	69.9466	2490	73.9707	7818	85.4557	2818	82.7306	9189	82.5207	3921	71.87
PB.4783	77.8185	1885	86.4468	1674	77.1636	1920	61.4537	4692	77.1358	1601	58.7508	1222	52.0126	1247	48.418	1210	54.3759	1173	81.1691	5528	74.1372	6529	75.4245	1885	64.6151	1614	56.886	2797	73.5383	2998	20.889	409	27.2139	521	17.3082	400	62.9924	2866	49.3657	1256	58.6403	4406	77.6568	1822	78.1719	6142	63.6619	2145	45.64
PB.28438	72.9181	1792	84.4922	1661	75.2117	1899	53.9533	4181	80.4743	1695	65.4905	1383	33.426	814	39.218	995	38.3604	840	62.9006	4348	55.0344	4919	54.161	1374	48.5502	1231	48.7107	2431	63.0266	2608	15.3772	306	17.706	345	15.4124	362	51.0048	2356	38.8401	1003	50.7829	3873	66.2403	1577	67.3188	5368	56.4864	1932	34.101
gene_40979	5.14663	191	12.8871	376	7.6385	311	14.2097	1602	13.4499	422	12.3341	411	4.0507	143	1.80951	64	4.51098	146	6.08404	699	8.88518	1193	13.6406	501	9.58514	384	11.4009	847	8.67736	541	35.2474	1044	27.3695	871	21.8952	769	6.46304	442	12.5626	485	7.02364	793	7.10805	233	12.5604	1468	9.44498	496	3.44912
gene_77068	2.17098	86	1.75135	56	1.81739	74	0.941009	117	1.41823	48	0.471441	16	0.976563	38	1.11898	46	0.912272	32	0.738061	82	2.3357	334	3.67822	150	1.01787	42	0.461106	37	0.648991	43	18.5502	589	13.084	407	13.5096	507	1.84925	137	3.76972	156	2.13241	260	0.892314	34	0.800629	103	0.913094	50	1.3681
gene_66199	431.586	27563	508.405	26006	463.502	30406	398.147	80791	455.037	25019	430.135	23663	423.478	26870	390.204	25907	469.374	26542	401.037	71727	384.2	89245	489.299	31999	374.536	24746	376.814	48924	365.363	39495	184.793	9480	171.232	8629	180.398	10945	469.563	56457	511.777	34357	394.327	78689	450.438	27896	469.524	96825	410.794	36725	368.532
gene_677	452.942	28411	529.524	26550	498.255	32101	443.265	87640	505.654	27160	474.746	25569	395.798	24575	376.43	24367	435.533	24326	397.244	70097	357.83	81678	490.426	31728	416.573	26933	411.44	52365	404.74	42733	193.309	9794	176.598	8775	174.054	10433	477.191	56242	483.943	31874	437.73	85188	519.316	31548	551.614	112239	485.531	42353	373.661
PB.6938	4.10371	376	4.4831	322	3.94966	364	3.66946	1058	4.31478	337	3.74129	342	0.618981	81	0.614369	83	3.0147	258	3.52074	849	5.33708	1730	5.03327	466	3.31431	316	4.17313	787	3.55956	649	3.70359	300	2.21315	225	4.40659	398	3.91994	680	3.25895	441	4.02144	1154	2.97618	375	4.20456	1244	3.55615	462	2.93702
gene_37909	3.52275	1233	3.42428	926	3.30456	1269	2.68598	3029	2.50411	782	2.67633	857	3.28629	1222	2.90726	1073	3.76176	1226	3.32323	2957	3.56561	4548	4.35875	1648	2.94348	1092	3.50974	2600	3.59433	2204	8.68692	2702	10.3249	3014	13.1218	4645	4.08665	2763	5.34097	2085	4.27242	4682	3.69743	1284	3.70912	4157	3.57071	1823	3.19331
OEE1
gene_2398	1031.66	59199	965.742	46276	1012.79	59994	1121.43	205836	1226.02	60394	1043.48	51422	1392.23	81119	1379.51	81201	1219.52	62853	1379.78	224509	1300.57	275288	1200.13	71441	1278.04	75749	1316.59	155807	1251.02	121118	531.895	24607	530.814	24200	383.212	21438	1319.67	143250	930.454	56501	1141.14	204459	1083.69	60478	1159.27	216940	1115.09	89476	1001.58
gene_78629	33.9541	2129	30.8877	1536	19.9681	1387	28.0167	5519	26.9262	1377	23.3762	1205	31.415	2125	30.2942	1974	23.3765	1448	62.1343	10682	38.0707	9167	34.1441	2155	36.339	2283	33.5699	4111	36.4492	3785	12.0085	606	14.182	685	11.08	677	35.9207	4250	29.2349	1914	32.4604	6428	27.2993	1711	20.565	4441	27.7804	2427	23.7922
gene_72177	438.713	58478	534.432	52852	443.94	61223	558.31	223125	525.86	61147	461.918	53335	692.808	83839	563.686	78510	548.637	63199	538.143	200534	513.602	246642	504.688	69233	542.269	73928	564.585	146023	535.028	118695	231.733	24809	236.155	24747	198.506	23559	574.575	140799	411.238	56287	506.517	205756	497.93	63852	498.79	213275	503.066	91163	441.929
gene_13929	368.277	19895	383.084	16852	346.679	19399	353.787	60547	392.361	18217	307.569	14315	473.92	25520	349.947	19458	398.699	19139	504.277	76947	449.677	89383	421.857	23464	384.461	21403	398.022	43672	407.523	37117	119.579	5224	131.311	5621	98.2199	5089	425.027	43042	314.297	17819	363.248	60996	360.468	18862	341.116	59787	353.694	26536	258.051
gene_36597	723.285	50816	625.487	35178	561.797	40562	762.11	168854	740.898	44590	598.787	36147	789.867	54958	823.715	59708	692.244	43324	913.635	180542	793.925	202928	603.674	43757	780.863	56555	743.778	106068	753.452	89106	322.235	18276	307.795	17113	247.567	16614	928.005	122483	684.743	50515	700.046	152599	750.699	51094	707.272	161212	660.35	64544	620.136
gene_35277	1126.02	61697	1337.44	58660	1081.52	60937	1470.24	253570	1418.04	66445	1129.8	53188	1697.81	91956	1442.93	81483	1410.25	68810	1690.7	261035	1427.46	285200	1487.31	84004	1474.57	83135	1229.98	136568	1410.88	129985	506.33	22373	581.429	25199	487.546	25470	1542.87	158607	1264.31	72693	1365.19	231966	1256.39	66631	1481.44	263193	1113.3	84740	899.931
gene_61812	725.576	37357	746.701	31525	631.723	33622	804.74	131328	702.66	31112	588.196	26117	1107.86	57117	966.029	51256	899.236	41376	773.478	113521	762.151	145073	784.711	41778	845.469	45155	868.313	90930	839.202	72905	399.567	16452	389.023	15870	323.989	16152	858.937	83649	648.853	35432	810.167	130722	727.661	36296	659.52	110297	730.354	52425	744.222
gene_10255	338.639	16717	362.324	13526	260.677	12822	375.359	56512	290.271	11843	251.918	10315	492.515	23329	464.991	22361	378.428	16341	319.352	45470	284.003	52777	351.942	17419	355.753	17462	396.807	37039	368.305	29939	180.765	6798	167.662	5872	181.109	7646	375.998	34556	275.1	14019	372.65	54985	341.673	16073	288.344	45765	333.24	22010	336.67
gene_68589	568.73	30726	525.005	23882	446.629	25373	530.914	92268	518.293	23957	435.713	21209	582.516	32103	458.151	25746	603.27	28888	595.425	89384	590.239	114163	554.19	29503	575.253	31706	569.805	61187	570.991	52395	190.968	8060	239.209	9782	160.883	7994	609.082	60458	472.86	26404	534.161	89200	584.695	31192	590.353	103212	550.302	41098	368.568
gene_75381	560.138	31246	677.027	30252	581.718	33457	563.153	99258	621.477	29676	531.262	25517	576.92	31770	441.851	25386	530.962	26418	638.024	100807	648.828	132631	607.953	35086	539.949	31102	560.737	63511	555.585	52276	204.722	9224	241.953	10734	155.061	8258	597.843	62742	482.37	28341	533.721	92488	609.419	32975	588.389	106285	554.865	43203	373.722
gene_71328	1949.42	79131	2387.78	79040	1835.49	77243	2069.79	264776	2275.25	79805	1922.3	67636	2049.56	82545	1878.64	78512	1622.8	58940	2845.31	325431	2438.55	361353	2327.51	97678	1892.57	79243	2166.74	178696	2116.07	144766	628.574	20615	710.538	22833	530.889	20701	2076.14	158369	1672.43	71450	1759.4	222502	1862.84	73426	1741.23	229417	1800.29	101576	1677.37
gene_2113	1814	68781	1873.21	59802	1503.09	59186	1798.03	218172	1866.75	60948	1513.54	49725	1675.63	65179	1658.67	64605	1464.69	49662	2403.69	255380	2025.65	280168	1969.91	76821	1667.16	65219	1837.3	142600	1819.2	116343	510.109	15610	562.421	16860	420.351	15560	1923.79	136910	1503.5	59823	1518.82	179717	1687.36	61983	1446.78	179121	1574.92	83133	1492.05
Cyt b6
PB.3827	1.94687	83	0.928519	34	2.01477	106	1.11609	196	3.61482	118	2.73787	92	0.655784	26	0.189408	10	0.846348	30	2.67254	450	3.12996	442	1.24798	50	3.19001	191	3.86384	490	4.24511	417	0.157761	7	2.7649	84	0.47112	20	1.00511	97	1.70961	70	0.59426	73	0.788461	33	0.223368	53	1.14441	63	1.00805
PB.29830	0.338768	18	0.024922	2	0.506706	27	0.300773	49	0.637601	28	0.965322	42	0.036862	2	0.017135	1	0.065384	3	1.01145	102	1.22529	152	0.180241	10	0.858216	45	0.785043	81	1.03925	89	0.054524	3	0.533559	22	0.062925	4	0.340877	33	0.086345	5	0.00957	2	0.021865	2	0.26873	45	0.349754	25	0.158936
gene_12556	492.29	23008	673.191	26755	466.045	23130	459.521	67740	590.2	20326	456.902	18758	430.873	20377	429.665	17608	424.509	15538	621.176	83400	483.861	85037	625.691	30714	469.755	21939	483.893	44925	449.607	34888	219.298	8330	255.49	8247	220.03	9957	535.905	46546	490.11	23480	456.12	65722	506.777	19986	450.258	68461	426.283	27264	390.606
gene_17565	637.497	26121	1132.25	31427	795.517	28205	612.336	77758	919.498	27155	660.447	22569	532.783	20622	577.395	20492	447.288	16322	794.951	89851	700.668	104979	967.477	34264	578.001	24417	575.655	45070	669.501	38736	243.314	6782	201.085	6716	238.151	7910	709.786	53570	755.822	27261	543.076	69059	719.076	23923	554.901	69813	623.268	29808	421.59
[truncated: 80 more columns]

## Sheet:  protein processing
Table S10. DEGs of various biological functional classifications
ID	P+Fe1-1_FPKM	P+Fe1-1_Count	P+Fe1-2_FPKM	P+Fe1-2_Count	P+Fe1-3_FPKM	P+Fe1-3_Count	P+Fe3-1_FPKM	P+Fe3-1_Count	P+Fe3-2_FPKM	P+Fe3-2_Count	P+Fe3-3_FPKM	P+Fe3-3_Count	P+Fe9-1_FPKM	P+Fe9-1_Count	P+Fe9-2_FPKM	P+Fe9-2_Count	P+Fe9-3_FPKM	P+Fe9-3_Count	PVY+Fe1-1_FPKM	PVY+Fe1-1_Count	PVY+Fe1-2_FPKM	PVY+Fe1-2_Count	PVY+Fe1-3_FPKM	PVY+Fe1-3_Count	PVY+Fe3-1_FPKM	PVY+Fe3-1_Count	PVY+Fe3-2_FPKM	PVY+Fe3-2_Count	PVY+Fe3-3_FPKM	PVY+Fe3-3_Count	PVY+Fe9-1_FPKM	PVY+Fe9-1_Count	PVY+Fe9-2_FPKM	PVY+Fe9-2_Count	PVY+Fe9-3_FPKM	PVY+Fe9-3_Count	P+H1-1_FPKM	P+H1-1_Count	P+H1-2_FPKM	P+H1-2_Count	P+H1-3_FPKM	P+H1-3_Count	P+H3-1_FPKM	P+H3-1_Count	P+H3-2_FPKM	P+H3-2_Count	P+H3-3_FPKM	P+H3-3_Count	P+H9-1_FPKM
HSP
gene_16569	4.3044	147	3.99546	109	3.61509	125	4.63303	493	6.35664	177	8.30039	230	4.66217	157	7.5172	263	8.53211	257	4.11113	386	4.88516	594	6.03064	208	27.0724	853	40.7066	2636	26.602	1349	23.8547	595	27.7628	682	25.5152	788	4.68698	299	5.24072	188	4.76331	502	5.05013	167	3.0269	332	3.29183	148	9.37279
gene_2013	8.29286	259	12.8795	321	9.64543	309	6.45085	634	7.70321	206	7.77578	208	5.16138	160	8.04335	259	5.53479	154	7.86046	689	7.70168	872	12.2237	393	5.8053	187	5.26897	334	6.7592	355	4.16548	105	3.19712	79	2.5559	76	6.45932	378	9.8552	323	6.58426	636	8.46141	256	8.03231	812	4.80116	208	6.75545
gene_37840	5.27386	158	5.10365	122	4.7271	145	2.57435	242	2.94092	76	3.91885	101	3.25738	97	4.66861	144	3.82848	102	4.11656	346	4.51982	490	5.55409	171	7.59656	234	8.33607	505	9.35356	470	9.82734	237	8.20955	194	10.4374	297	3.47385	195	3.22813	102	3.34318	310	3.63343	105	3.02822	293	2.97809	124	4.23111
gene_37912	7.8177	222	6.83536	155	6.95222	203	3.5118	314	5.07709	124	5.3821	132	5.28295	149	5.48041	161	4.1074	104	6.86679	548	5.96221	615	8.16158	239	13.0796	383	12.9304	745	15.7175	751	18.8513	432	18.3001	411	25.3052	685	6.5856	351	7.9532	237	4.52528	399	4.36044	120	3.30097	304	2.64804	105	6.73449
gene_81903	0	0	0.108264	6	0	0	0.040539	7	0	0	0.009393	1	0.034933	2	0	0	0	0	0.060822	10	0.009509	2	0	0	0.058248	3	0.017032	2	0.041081	4	1.5031	46	0.969768	38	1.9742	73	0.018404	2	0	0	0.0668	11	0	0	0.064721	9	0.024855	2	0.291254
PB.2201	15.6417	474	18.2938	443	11.5706	360	15.3495	1464	32.0446	831	42.5292	1105	8.00219	240	16.0213	501	12.8301	346	29.2109	2485	17.2176	1894	19.2212	600	66.2352	2066	73.0497	4486	63.8945	3254	30.8994	755	32.7192	783	37.0796	1071	13.8584	788	8.38166	267	14.5025	1361	11.3911	334	7.86371	772	12.1259	511	21.3305
PB.17073	0.317952	11	0.478225	13	0.649297	21	0.564034	56	8.61178	233	17.0926	462	0.235537	8	0.396379	13	0.071399	3	2.35444	209	0.53615	62	0.184894	6	51.2843	1664	44.8666	2866	43.6056	2309	4.08112	104	3.61693	90	3.36204	101	0.439851	26	0.242239	9	0.558474	55	0.656421	20	0.253596	26	1.36885	60	1.27573
PB.12194	0	0	0	0	0.026257	1	0.19278	11	3.40804	50	7.36119	108	0	0	0	0	0	0	0.991076	48	0.490605	31	0.173156	4	26.3061	463	26.7747	928	32.9555	947	2.53869	35	3.32257	45	2.30111	38	0	0	0	0	0.079251	5	0.00565	1	0.013494	1	0.168027	4	0.46414
PB.12195	1.92857	65	0.772737	21	1.06327	37	1.21198	129	17.223	497	31.8416	921	0.62977	21	1.0803	38	1.7372	53	5.19707	493	1.56411	192	1.03222	36	46.3539	1610	47.0263	3215	38.9985	2211	11.3083	308	6.92353	185	7.2401	233	2.39113	152	0.510858	19	1.37565	144	0.777294	26	1.02916	113	2.59728	122	3.41012
PB.9285	0.05658	2	0.103258	3	0.024395	1	0.240085	25	5.5812	153	13.0628	357	0.190307	6	0.3472	12	0.566242	17	2.70156	242	0.644806	75	0.40623	14	25.3152	831	26.2291	1695	16.9838	910	3.02584	78	2.34714	60	3.11386	95	0.755041	46	0.130918	5	0.501879	50	0.116768	4	0.161861	17	0.977799	44	3.08934
gene_42199	5.10564	204	3.91243	125	3.0402	125	3.88506	490	4.97502	171	9.55127	328	3.35447	133	4.34896	180	2.76338	99	4.42836	498	4.34415	631	3.85824	159	12.0998	499	14.0851	1143	11.1668	751	4.6261	150	3.97552	126	2.98001	114	3.16183	238	2.68917	113	4.41909	548	4.83218	187	4.12884	536	3.79077	211	3.39229
PB.10893	0.787902	22	0.273967	7	0.679731	20	0.634951	55	1.17558	28	2.37305	56	0.451069	13	0.571671	17	0.608895	15	1.51724	117	0.720341	72	0.677286	20	10.5263	298	11.3837	634	10.5328	486	3.28608	73	4.21862	92	3.88312	102	0.578537	30	0.990388	29	0.757325	65	0.543975	15	0.308986	28	0.338865	13	0.765771
PB.6071	15.8928	456	12.6679	291	10.4052	307	14.3243	1296	25.8949	637	43.5465	1073	12.4073	353	17.2097	510	15.9462	408	17.634	1423	11.8447	1236	12.278	364	87.0456	2575	64.2647	3742	76.4363	3691	51.486	1192	41.2926	937	37.6653	1031	17.5721	947	13.0811	394	13.5784	1209	13.6291	379	11.855	1104	19.2977	770	19.8271
gene_26570	21.9943	1151	39.0867	1630	24.1371	1296	12.0532	1990	12.2123	549	15.2831	688	22.1975	1150	24.3534	1316	18.3217	854	19.0003	2798	20.8216	3966	43.839	2369	11.6809	630	9.30044	988	4.55366	400	75.7807	3206	60.668	2513	98.9632	4950	25.2304	2482	69.1752	3805	25.4894	4146	10.9914	556	11.815	2010	6.00023	439	22.4156
gene_81014	6.88541	301	15.5132	541	4.58894	206	4.45873	613	4.54613	170	4.37135	164	7.59481	328	9.95591	448	8.93286	347	4.48188	550	5.12295	813	9.78703	441	4.64096	209	3.84516	341	2.64608	195	42.2306	1487	29.423	1015	62.6381	2607	7.71138	632	19.7847	906	13.7928	1866	5.32958	226	5.3595	759	3.29559	200	6.6113
gene_32	1.35482	58	2.25529	75	2.00093	84	2.46156	323	8.70246	309	22.8607	811	0.872199	36	2.42413	104	1.39718	52	3.91391	459	3.05777	465	2.21072	97	41.738	1792	43.8773	3708	38.1175	2672	15.7787	529	15.8182	524	18.2495	728	1.56035	124	1.24108	55	1.73845	226	1.27631	52	0.816571	108	1.84507	108	2.26235
gene_46118	0	0	0	0	0.055433	3	0.034991	4	0.06603	3	0.065857	3	0	0	0	0	0	0	0.130612	13	0.031111	5	0.218772	8	5.50188	201	5.88519	423	8.80312	524	0.070083	3	0	0	0.237133	9	0.081695	6	0	0	0.054091	6	0	0	0	0	0	0	0
gene_4627	3.6991	180	3.61204	140	2.92656	146	4.23104	647	9.48569	394	26.0308	1084	1.28564	62	3.91064	196	2.64047	114	7.72179	1053	3.79989	670	3.09718	155	41.0185	2051	48.2766	4751	30.4706	2487	13.4984	529	13.6434	523	17.9172	829	3.32089	303	2.52379	129	2.9932	451	3.16797	149	1.7934	283	4.29474	290	4.67713
gene_69490	0.781645	30	0.983303	30	0.451664	18	1.14383	134	2.93538	93	4.12176	131	0.494056	19	0.313315	13	0.059198	2	1.78954	186	1.16624	157	0.578249	23	11.6202	443	9.80765	735	9.82316	610	1.67798	51	1.73688	51	1.19851	43	1.15028	81	0.38914	16	0.588419	68	1.39351	51	0.642717	78	1.76141	91	0.280237
gene_37209	2.72784	107	3.82461	120	1.92266	78	3.35556	413	6.66027	223	9.81893	330	1.13897	44	2.67615	108	1.96281	69	3.25912	358	1.80154	256	2.09345	85	54.4819	2192	46.7504	3703	50.359	3308	10.0993	319	7.60035	235	8.26989	308	2.04967	151	2.37521	98	1.60911	195	2.40115	91	2.40511	305	2.12505	116	2.16173
gene_22686	2.95826	112	4.33282	131	2.63129	103	4.8469	578	13.4985	438	16.7203	544	2.57616	97	2.58814	101	2.03971	69	3.30175	352	2.73034	376	3.0112	118	48.3912	1887	42.9031	3294	55.0228	3503	17.9113	547	13.6102	407	18.5079	668	2.34539	167	2.80083	112	1.79396	211	3.46164	127	2.44616	301	2.29921	121	2.00848
gene_36418	23.2264	2247	17.252	1335	25.2561	2510	34.7244	10592	19.7816	1640	22.0649	1834	31.2366	2991	25.9744	2594	44.1192	3801	12.8773	3504	13.9542	4909	15.5083	1548	32.4555	3238	30.6799	6026	30.9106	5034	103.929	8115	79.3228	6067	86.9894	8030	20.6922	3761	24.6343	2503	31.1452	9348	28.8713	2706	24.2128	7600	31.5908	4252	43.9271
gene_30946	33.6255	3812	24.2456	2209	37.6494	4455	47.8887	17257	26.5706	2483	33.7311	3145	47.5144	5253	39.4881	4617	60.3124	6121	23.2206	7454	25.4769	10562	29.5684	3464	39.3845	4679	37.7575	8777	41.9653	8010	170.363	14971	156.459	12929	143.408	15512	31.1846	6830	41.7919	4976	44.6218	15312	38.1476	4153	34.2648	12452	39.6387	6182	71.6679
gene_36428	20.3309	2250	15.5864	1366	25.6931	2905	28.0563	9592	19.1764	1824	21.5079	2055	25.4806	2794	19.541	2218	34.1753	3375	16.1523	4945	17.6925	6851	21.1047	2431	20.5206	2350	23.1961	5197	23.7161	4455	92.6346	8125	94.038	7881	74.2436	7900	15.8414	3215	21.9548	2419	27.6633	8245	22.3529	2363	21.8173	7860	29.8214	4062	40.2279
gene_23897	46.7354	4416	53.3659	4032	49.0938	4766	57.1658	17031	69.329	5612	100.514	8158	36.4651	3411	53.8171	5248	61.7901	5200	45.9034	12198	42.7299	14682	46.9069	4573	130.516	12717	139.324	26725	115.105	18308	85.195	6498	72.9409	5449	85.4716	7706	46.6422	8280	42.2334	4190	54.8676	16084	54.3248	4972	49.191	15080	52.9468	6960	58.6209
gene_74223	41.7982	4245	42.8099	3477	45.3109	4728	44.3307	14197	54.884	4776	81.7757	7134	29.745	2991	44.6445	4680	47.8701	4330	41.7967	11938	38.1784	14101	38.2947	4013	97.1208	10172	109.875	22655	95.4449	16319	73.8739	6056	68.932	5536	72.6336	7039	39.2643	7493	35.1858	3753	44.9626	14168	44.1218	4341	43.8426	14447	42.0573	5943	50.0909
gene_71064	0.729981	75	2.23285	181	0.692514	72	1.5529	495	8.49182	736	31.5062	2733	0.040027	5	0.151004	16	0.193975	18	1.71513	488	1.36696	502	1.25279	131	44.3519	4618	50.5227	10356	39.7833	6763	10.3459	844	11.9568	955	12.8155	1235	0.502764	96	0.462181	50	0.414048	131	0.436769	44	0.351231	116	0.788922	112	0.513847
gene_24848	0.31379	32	0.737009	61	0.209799	22	0.787296	254	7.01179	613	27.2616	2387	0.039648	5	0.028331	3	0.153943	14	0.838715	241	0.41903	156	0.633225	67	38.6026	4058	45.1205	9337	33.7717	5795	5.27951	435	5.23673	422	4.74528	462	0.270852	52	0.277818	30	0.116142	37	0.32324	32	0.15372	51	0.553838	79	0.221949
gene_36323	1.55786	131	1.04323	72	0.975924	83	1.64395	440	1.56229	111	1.46125	105	1.41061	121	1.28323	119	2.16604	161	0.713525	167	0.661517	208	0.879159	83	1.23551	109	1.18925	208	1.30675	182	0.120885	8	0.175365	13	0.655736	54	1.36393	222	1.38444	121	1.32736	363	1.99059	159	1.59043	450	1.06558	126	1.46968
gene_61236	15.4326	1662	5.99217	531	16.9067	1906	14.8494	5067	12.4066	1144	11.8142	1097	7.61378	804	8.89691	983	17.1268	1678	6.15929	1915	9.55157	3843	6.52818	759	11.5659	1275	16.2142	3540	16.1303	2950	4.83775	412	7.68698	670	4.28121	438	8.88602	1882	16.5399	1909	16.8935	5734	18.9343	1983	21.6452	7718	20.9143	3283	9.12084
gene_60087	29.9175	3121	19.4842	1659	35.6676	3929	30.7287	10304	31.5936	2908	32.0473	2950	18.3311	1886	17.8749	1928	37.2044	3443	21.6196	6519	27.1561	10567	21.3984	2356	30.1175	3263	26.9704	5810	32.7252	5842	10.2817	864	11.8644	988	9.09974	918	26.1972	5264	26.1359	2916	35.6872	11663	36.2695	3724	44.7213	15358	47.0122	6876	22.9533
gene_23906	2.38232	213	12.1727	867	7.47608	684	1.51858	427	10.8554	828	13.923	1065	0.679348	60	1.7896	165	0.771446	62	6.16877	1545	4.08319	1322	4.6333	426	3.18382	293	4.86601	880	4.87295	731	3.45519	249	3.92179	276	1.69674	145	1.19608	201	0.897807	84	1.14834	318	1.52937	132	1.51326	438	0.736651	92	2.1706
gene_37469	7.18607	305	3.97174	135	8.48503	370	11.1205	1488	4.47084	163	5.49381	201	12.1151	509	11.4831	503	14.2124	538	2.46382	295	2.98812	462	3.29877	145	9.27227	406	5.9002	509	6.17956	442	21.553	739	15.2207	511	21.37	866	7.88347	629	10.7736	481	11.8599	1562	9.1188	375	7.59473	1046	12.1901	720	14.9583
gene_24972	6.20512	170	5.62332	124	8.81163	248	11.8698	1026	5.79068	136	6.7644	160	9.08408	247	9.08329	257	13.7187	335	2.42357	187	3.65224	364	3.45697	98	11.9016	337	7.92551	441	8.85767	409	10.7426	238	10.5522	229	14.828	388	6.3856	329	7.88926	227	12.8715	1094	9.55437	254	10.2809	914	12.0138	458	11.3377
CRT
gene_76480	46.5322	3131	43.137	2321	51.5198	3562	68.8132	14601	53.7749	3101	54.5715	3155	70.49	4696	55.3157	3842	82.4991	4945	54.9716	10404	39.3434	9628	83.5846	5803	53.5538	3717	54.8608	7495	51.9999	5891	471.783	25626	398.063	21179	361.309	23200	45.4615	5748	53.3844	3772	54.9879	11481	44.3753	2893	42.6641	9315	48.2163	4514	164.246
gene_75131	13.2451	450	15.7173	426	16.1337	564	11.8981	1270	12.4448	361	16.4215	477	12.751	429	9.13264	320	17.5175	531	16.4961	1576	15.5303	1918	16.9327	593	15.0728	528	14.5433	1003	19.1796	1096	61.7886	1694	66.882	1794	55.3194	1795	12.5447	801	14.061	503	12.4043	1306	12.3419	407	10.9132	1201	10.6313	503	17.8861
gene_47400	39.5087	2363	37.9721	1816	47.2842	2906	56.6314	10681	45.993	2357	47.4553	2439	57.0213	3376	49.1415	3034	68.3355	3640	44.9368	7559	34.1006	7418	75.8818	4683	47.5985	2936	43.9714	5340	40.7749	4106	272.597	13161	255.332	12075	247.539	14128	41.2966	4641	48.3043	3034	41.216	7649	36.5672	2119	37.9109	7357	41.2091	3430	120.532
gene_75206	10.8363	696	8.27602	425	9.60853	634	9.70238	1964	7.31189	403	9.41011	519	10.357	659	8.77499	582	13.5808	777	7.06291	1276	8.17394	1909	8.62357	572	11.0941	735	9.4307	1230	9.82974	1063	42.1708	2186	36.748	1866	39.7723	2437	9.58723	1157	11.5918	782	11.0335	2198	9.84049	612	8.26426	1722	9.67714	865	14.22
DnaJ
gene_59538	2.33223	23	3.28778	25	2.58266	34	2.9815	113	2.64146	20	1.9732	19	4.14877	51	1.71192	18	4.30662	37	3.03988	66	3.50668	108	5.85081	50	2.10239	24	2.33472	47	1.99478	39	11.3679	111	13.3682	112	15.1035	158	2.82185	55	4.18008	44	2.63102	85	3.87109	30	2.90207	100	2.72059	40	5.79631
gene_42098	3.80987	99	1.69037	34	2.81426	75	3.06573	249	2.43643	54	2.51152	56	3.47231	89	2.51423	68	4.63683	106	1.47295	107	1.61251	153	2.38476	64	4.17185	112	2.95958	156	2.8229	123	14.8567	309	13.161	269	13.815	340	2.71475	132	3.86706	105	4.18621	336	3.42272	86	2.41263	201	4.42673	159	4.83057
gene_66229	9.34217	635	15.1935	826	8.35304	584	15.4001	3301	33.5462	1954	100.463	5866	5.2794	356	12.5243	879	12.2372	741	10.9191	2088	8.05349	1991	8.43049	592	67.8474	4756	146.086	20160	68.2469	7810	63.4933	3484	69.2988	3725	55.9312	3628	10.0219	1280	6.4683	462	7.55998	1595	13.1928	869	8.62553	1903	31.5997	2989	18.9239
gene_72440	11.8856	849	16.8251	960	10.8475	796	14.4778	3258	21.8943	1339	71.505	4383	5.59214	395	13.2909	979	9.98715	635	11.8487	2378	9.89932	2569	12.6957	935	59.902	4408	121.899	17659	55.0196	6609	55.1342	3176	66.2663	3739	45.894	3125	10.3351	1386	9.60268	720	8.86499	1963	11.7199	811	8.43565	1953	34.3793	3413	15.0818
gene_21967	1.61852	235	1.45696	168	2.33426	288	1.79425	851	1.6185	232	1.42377	200	1.74244	261	1.85259	317	2.05848	255	1.30515	613	1.32195	794	1.95018	329	1.92124	276	1.80936	529	1.79479	470	5.49875	621	4.33807	569	4.08933	577	1.40511	403	1.73608	258	1.85718	802	1.56364	217	1.3725	672	1.66382	335	2.51148
gene_84820	0.596709	36	1.71048	83	0.518199	33	1.05448	201	2.87539	149	5.21762	270	0.316323	19	0.257484	16	0.419591	23	1.04983	178	0.742761	163	1.20543	75	7.77603	483	6.31258	772	5.33336	541	2.88899	141	1.9109	91	3.73698	215	0.547166	62	0.694813	44	0.442794	83	0.907085	53	0.858294	168	0.723493	61	0.72599
gene_72296	7.94433	259	4.2803	112	10.5821	354	3.65416	375	10.4203	291	7.29149	204	13.8169	446	13.5688	456	13.5711	394	2.92605	268	11.0811	1312	4.31457	145	3.99211	134	3.34682	222	3.06787	169	27.0977	712	31.9817	823	28.1289	874	9.2758	568	8.32859	285	4.12989	417	5.35032	169	5.85518	619	9.04869	410	13.9901
gene_42646	2.4688	335	1.37334	122	3.26607	385	3.72125	1444	0.754622	92	1.80841	191	7.46761	891	6.16881	777	7.80495	871	0.536292	229	0.903415	448	0.764367	101	2.97181	399	1.74608	464	1.78469	465	7.25742	737	5.12808	499	8.51585	997	3.11154	699	4.03967	576	4.74047	1876	2.21805	282	2.90217	1119	4.85157	853	6.23871
gene_15539	0.957623	68	0.690251	42	0.935635	67	1.21715	268	0.644315	30	0.548219	34	2.73129	191	2.07713	152	3.37063	214	0.157559	24	0.297721	75	0.038303	3	1.07023	76	0.70766	99	0.913862	104	3.25521	185	1.63101	90	3.80456	259	1.14641	156	1.89115	135	1.93748	418	1.08519	75	1.13448	256	1.57654	151	2.80712
gene_48873	2.41595	87	2.76766	80	3.05017	113	2.98007	338	2.4383	75	2.24912	70	5.22647	186	3.16872	118	4.3511	140	0.939281	95	0.949109	124	1.04384	39	2.98582	111	2.05414	150	2.94058	178	3.59418	105	2.30437	66	4.28115	147	2.84257	192	4.22451	160	3.65577	407	4.57693	160	3.7177	433	3.43812	172	3.74485
Sec24
gene_29495	1.19607	40	1.94246	44	3.56721	132	1.17443	272	1.73246	112	2.50603	65	1.65647	49	1.31923	96	1.39797	42	1.51322	365	1.82681	528	1.75774	127	1.29698	45	1.38315	163	1.42641	138	4.24638	159	2.45091	177	2.82245	136	1.10214	152	1.43691	47	1.38162	302	1.6177	50	1.24343	126	1.34771	98	1.63847
gene_32803	2.65424	144	0.462881	21	1.41308	79	2.47193	422	0.784588	37	1.26961	59	2.86279	153	3.11982	173	3.39862	164	0.555422	85	0.793913	157	0.95155	53	2.23097	121	1.42691	157	1.84666	169	4.45734	195	4.12772	177	4.65774	233	2.4891	246	3.04055	173	3.02742	508	2.72155	143	2.25808	397	3.0261	228	2.78271
gene_3451	4.67587	261	1.87511	82	3.80589	269	6.05994	1063	1.37556	82	2.45702	146	8.60303	464	7.98268	461	10.0472	491	1.18281	182	1.40934	353	1.53876	87	4.54218	255	3.82956	437	4.47163	410	9.33541	416	5.49451	237	10.6806	555	5.63939	586	7.17327	420	7.75315	1337	4.63129	245	5.68545	1015	6.61073	501	10.8668
gene_23396	6.59582	252	3.83388	117	6.584	258	10.3769	1248	3.39558	111	5.32098	175	10.1922	385	13.408	528	14.167	482	1.92128	207	2.69728	375	2.99833	118	9.02515	355	6.87089	532	6.70604	431	13.5645	418	9.39181	284	16.7408	610	8.20186	588	11.7078	469	12.1522	1438	8.62223	319	8.51938	1054	9.56685	508	15.2675
gene_67884	13.2364	1191	9.04526	654	13.3482	1234	17.2043	4880	8.27607	639	11.6744	903	19.3965	1727	20.4809	1902	23.9169	1916	4.8519	1231	7.08701	2324	7.27384	677	15.072	1399	13.6779	2499	12.4695	1889	21.882	1589	18.3976	1310	24.6771	2119	15.4483	2611	20.8709	1971	19.7295	5505	13.8658	1209	15.0604	4397	17.7637	2223	22.9753
gene_23399	8.43	243	3.58449	83	7.55682	224	12.0514	1095	4.11524	102	5.59533	139	19.091	545	16.1167	480	23.4542	602	1.74372	142	3.31457	348	4.27388	127	8.14406	242	6.6959	392	6.8199	331	16.3379	380	12.9838	296	22.5068	619	10.4414	565	16.7636	507	16.0849	1438	10.4922	293	8.24847	771	14.2591	572	18.2304
E3
gene_70130	1.0177	50	2.45247	95	1.18225	59	1.09255	167	1.15523	48	2.4015	100	0.598655	29	0.841076	43	0.368047	16	2.58458	352	1.24704	220	2.8701	144	1.96942	99	1.15738	114	1.00397	82	3.33737	131	3.35299	129	3.48049	161	0.93975	86	2.10059	107	0.981806	148	0.351886	17	0.663597	105	0.725118	49	2.29376
gene_71998	2.77684	120	1.62483	57	3.05007	136	1.41902	194	2.84653	106	3.85904	144	0.944646	41	0.903668	41	0.807005	32	2.21401	269	0.786491	124	1.3615	61	2.06409	92	4.22729	371	1.91643	140	5.12725	179	5.34675	183	5.7798	239	1.77833	145	1.9071	87	0.833914	112	0.451984	19	0.952875	134	2.75644	166	4.17695
gene_55997	2.24557	332	3.02962	358	2.72736	414	1.52442	709	1.35992	172	1.27346	162	1.69953	249	2.00021	305	1.96768	259	1.93927	805	2.49761	1340	3.51625	535	1.4249	217	1.49171	447	1.42105	353	13.864	1651	14.5677	1699	14.5098	2042	2.21052	613	4.37786	678	2.50248	1145	1.2504	179	1.17335	562	1.30676	269	4.26612
gene_74112	2.38653	121	2.09472	86	1.98904	111	2.28416	390	5.03794	246	9.042	406	0.814995	43	0.247783	18	0.806265	36	3.19215	600	1.32145	243	3.00139	178	5.02658	284	5.7626	623	2.76048	247	5.29055	238	6.59109	287	4.48055	242	2.24308	247	3.47181	184	1.13328	195	1.04393	61	0.64213	108	1.74196	150	3.76142
gene_8765	3.46526	146	3.62293	122	3.13258	136	2.98613	397	2.68342	97	3.14359	114	4.17781	175	4.43652	193	4.09144	154	2.70933	321	2.86086	439	3.47328	151	3.14973	137	2.73536	234	3.18768	226	7.89598	269	8.07517	269	6.51249	262	3.57019	283	4.13314	183	3.13415	410	3.4514	141	3.12536	428	3.13077	184	3.75482
gene_70972	2.15102	113	1.75922	74	1.37671	75	1.77987	263	1.332	61	1.23202	56	1.05329	55	1.56514	86	1.66534	79	2.24092	333	1.90372	333	2.31417	125	1.59168	87	1.75836	185	1.77926	156	0.608688	26	0.617436	26	0.758854	38	1.56697	155	1.89261	104	1.75218	239	1.88492	92	1.50034	233	1.55275	114	1.90593
gene_17458	6.35785	365	5.38009	247	4.24084	250	6.86917	1241	11.7752	578	30.6136	1507	3.52376	200	4.34391	257	3.44176	176	6.52575	1052	3.22657	673	4.33196	256	13.1159	775	30.9839	3603	11.3884	1099	10.0311	464	11.9425	541	8.02019	439	4.67651	504	4.72813	285	3.85586	686	3.9631	220	3.27081	608	7.71366	615	12.0065
gene_35301	6.37007	281	7.28582	257	5.29904	240	8.78947	1222	12.2984	465	26.2069	993	5.31027	232	7.73574	352	6.455	254	6.1625	765	4.71113	756	4.0934	187	11.1713	508	25.8692	2316	11.7025	869	9.76969	348	13.877	484	8.26483	348	6.62612	549	6.97563	323	4.24819	582	5.88493	252	4.60535	659	9.27122	569	12.4892
gene_79237	4.18793	310	0.979041	59	4.4836	345	1.90795	452	3.59472	229	4.49071	291	4.81989	342	6.78146	504	5.02827	320	0.849679	164	1.30523	355	0.625596	48	5.21799	392	4.42244	620	5.74978	670	6.96064	420	1.57224	93	6.42656	440	4.05777	571	4.73673	372	4.45569	1035	4.93678	357	4.67405	1136	5.6282	471	5.8789
PB.19087	4.31843	265	10.7495	527	4.39991	278	6.27475	1213	11.0181	579	14.7713	778	1.16959	71	0.410998	26	0.475538	26	11.281	1945	3.05215	681	8.4298	534	12.3457	781	11.4334	1423	6.60393	682	8.74659	433	9.97432	484	5.94556	348	4.26406	492	3.36777	217	1.74327	332	0.637273	38	0.743147	148	7.26857	620	10.8826
PB.5470	38.9264	2068	30.4477	1309	30.5907	1683	53.2038	8913	93.4063	4322	112.382	5203	19.7133	1038	15.7394	861	12.2425	579	52.3957	7908	16.3996	3213	24.1264	1341	79.3704	4348	92.0814	9941	57.453	5166	27.0623	1163	22.9699	964	20.6242	1047	32.7918	3268	29.4053	1639	19.6028	3226	18.5823	953	15.2802	2643	56.2773	4149	91.037
gene_41607	2.07353	165	1.18114	76	2.31233	189	2.80866	705	1.21108	83	1.5033	103	4.05999	320	3.70913	305	4.03756	287	0.426678	96	0.845203	245	0.543114	45	2.25417	185	1.62446	263	1.81382	243	8.1158	522	3.85366	243	6.93515	527	2.46262	369	2.82666	237	3.78132	934	2.34161	181	2.62561	678	3.05662	339	3.87122
PB.25934	6.29614	188	10.5875	252	9.08375	278	8.6335	810	9.43358	241	15.9761	408	1.21789	36	1.13815	35	1.50652	40	12.2208	1022	5.33468	577	4.71195	145	11.4206	351	13.27	801	7.61171	381	3.07875	74	5.35329	126	5.93188	169	6.59072	369	5.98798	187	2.026	187	2.08246	60	2.05806	199	7.90201	327	4.94431
gene_21065	1.37749	213	0.299747	38	1.16009	185	1.32738	647	0.30207	40	0.557873	74	2.80097	429	2.49372	398	3.05985	421	0.073429	32	0.234846	132	0.162221	26	1.13108	181	0.623544	196	0.950885	248	3.9325	491	2.3799	291	3.38264	499	1.31588	382	2.08153	338	2.45177	1175	0.995109	149	1.36854	686	2.66106	572	2.74135
gene_72111	1.69466	403	0.673265	128	1.58939	389	2.43338	1824	0.971005	198	1.45575	298	5.63568	1326	4.58027	1124	5.92605	1255	0.299614	201	0.424696	368	0.413497	102	2.35924	579	1.18728	573	1.69358	678	8.64105	1658	5.32358	1001	9.2844	2106	1.9241	860	3.25979	814	4.01158	2959	1.97916	456	2.28807	1765	4.43349	1466	4.37663
gene_42375	1.50469	101	0.334297	18	0.835114	58	1.92016	406	0.411685	24	1.10886	64	5.40888	359	4.03004	279	4.14007	247	0.244205	46	0.162848	40	0.260517	19	1.39061	97	0.670886	92	1.09379	124	5.97454	323	3.95316	210	5.95237	381	1.24401	157	1.88227	133	2.85042	593	1.46669	96	1.45912	318	2.87809	269	3.25099
gene_20558	2.25702	113	1.13932	46	2.26261	116	3.68378	577	2.16264	92	2.68175	115	4.71051	232	4.33336	222	5.09229	226	0.679392	95	0.857628	155	0.854684	44	2.93788	151	2.15445	218	2.292	192	4.48941	180	2.37865	94	4.57805	217	3.73913	349	3.16857	166	4.25893	656	2.85308	138	3.03704	490	4.39197	304	4.81542
[truncated: 80 more columns]

## Sheet: cell wall biogenesis
Table S10. DEGs of various biological functional classifications
ID	P+Fe1-1_FPKM	P+Fe1-1_Count	P+Fe1-2_FPKM	P+Fe1-2_Count	P+Fe1-3_FPKM	P+Fe1-3_Count	P+Fe3-1_FPKM	P+Fe3-1_Count	P+Fe3-2_FPKM	P+Fe3-2_Count	P+Fe3-3_FPKM	P+Fe3-3_Count	P+Fe9-1_FPKM	P+Fe9-1_Count	P+Fe9-2_FPKM	P+Fe9-2_Count	P+Fe9-3_FPKM	P+Fe9-3_Count	PVY+Fe1-1_FPKM	PVY+Fe1-1_Count	PVY+Fe1-2_FPKM	PVY+Fe1-2_Count	PVY+Fe1-3_FPKM	PVY+Fe1-3_Count	PVY+Fe3-1_FPKM	PVY+Fe3-1_Count	PVY+Fe3-2_FPKM	PVY+Fe3-2_Count	PVY+Fe3-3_FPKM	PVY+Fe3-3_Count	PVY+Fe9-1_FPKM	PVY+Fe9-1_Count	PVY+Fe9-2_FPKM	PVY+Fe9-2_Count	PVY+Fe9-3_FPKM	PVY+Fe9-3_Count	P+H1-1_FPKM	P+H1-1_Count	P+H1-2_FPKM	P+H1-2_Count	P+H1-3_FPKM	P+H1-3_Count	P+H3-1_FPKM	P+H3-1_Count	P+H3-2_FPKM	P+H3-2_Count	P+H3-3_FPKM	P+H3-3_Count	P+H9-1_FPKM
CESA
gene_43838	8.4756	496	5.06583	237	8.85073	532	13.2209	2437	6.07239	305	6.85031	344	18.8016	1088	12.2073	737	16.8052	875	2.59648	427	2.88607	614	3.40653	206	12.2111	736	8.78806	1043	8.72908	859	14.4256	681	9.67719	448	17.3628	969	10.8428	1191	13.3922	822	15.1712	2751	9.57476	543	9.11041	1728	12.8911	1049	17.9046
gene_57556	33.4786	1781	21.6182	920	32.7262	1788	51.7267	8673	23.4756	1070	29.4731	1347	60.3308	3176	66.8558	3669	70.4235	3335	6.06211	907	8.84672	1711	11.0529	607	40.188	2204	32.0277	3458	26.5988	2381	37.717	1619	29.5338	1242	50.8327	2580	36.0565	3603	48.1122	2687	50.8368	8387	31.1027	1603	30.1907	5209	40.0121	2960	60.8229
gene_10853	15.8872	974	10.1191	497	14.1875	894	23.4119	4519	8.00804	421	12.5559	662	21.0386	1273	23.005	1455	31.1699	1698	2.72438	469	2.78967	627	3.57109	234	14.6298	925	13.153	1636	10.6681	1104	13.3826	662	11.1085	538	14.4426	845	17.3832	2005	19.9557	1287	22.4984	4275	15.8011	938	14.4203	2868	22.6532	1932	20.3807
gene_45285	11.5288	2166	10.1268	1567	14.678	2719	18.8865	10564	7.89625	1267	11.6828	1902	13.7387	2527	17.3957	3304	20.0175	3448	3.77557	2029	5.26917	3644	4.66631	936	10.232	2033	17.4892	6410	9.40952	3047	13.9081	2112	7.531	1108	11.6606	2092	14.0505	4722	13.3042	2662	16.3275	9529	12.0098	2195	14.3426	8295	15.6121	4116	18.0013
gene_45132	21.6233	1284	16.4179	776	18.0462	1099	29.7509	5590	10.0997	509	16.7879	852	27.8513	1639	30.6284	1879	40.0466	2122	4.96179	825	5.18542	1118	6.34611	382	20.9998	1285	20.9637	2533	14.2985	1429	17.3309	828	12.5215	585	19.5752	1108	23.2218	2594	26.8969	1679	29.6298	5478	17.6628	1014	19.218	3714	32.8728	2721	27.5892
gene_77923	47.617	4327	35.2365	2557	36.4153	3604	51.9764	15431	36.9233	2858	42.8464	3335	74.2443	6648	70.7014	6593	79.0159	6378	12.4719	3199	15.1973	5267	17.5454	1647	50.5419	5169	43.5431	8001	34.7756	5777	34.7124	2539	23.0918	1658	35.1534	3038	45.1557	8439	57.3234	5939	61.3706	19252	47.2933	4160	29.5068	9337	57.8029	7275	63.6729
gene_75167	26.5606	1532	13.8037	637	24.5243	1454	39.9427	7265	15.923	787	17.9189	888	51.4124	2936	49.3539	2938	54.1735	2783	4.75416	772	4.34641	912	6.5138	388	27.598	1642	16.7435	1961	19.26	1871	30.5942	1425	18.6837	853	32.4543	1787	28.498	3089	38.7879	2350	43.0109	7697	26.1338	1461	23.9232	4477	33.3872	2680	46.8913
gene_61869	43.848	3614	28.4141	1873	42.2505	3578	62.9726	16365	30.1056	2126	38.3597	2716	81.1296	6619	79.0375	6723	84.2885	6187	8.7732	2034	10.3291	3096	12.658	1077	52.1444	4432	35.5559	5950	35.772	4964	46.1892	3073	31.9733	2084	50.5758	3978	43.2779	6702	62.0519	5370	65.0554	16635	41.6001	3322	39.3412	10520	57.1595	6554	73.4428
gene_49031	1.83453	226	0.907009	105	2.1175	315	2.23312	875	0.723617	75	0.755768	94	4.10107	546	2.95532	337	5.25127	519	0.314133	128	0.746219	358	0.498428	75	1.31173	151	0.89093	262	1.09083	154	2.17089	213	1.51597	142	0.979916	113	1.95456	457	3.65871	497	3.35401	1350	1.7565	244	1.39635	597	2.75981	443	2.10133
gene_7082	2.85902	135	2.20503	84	3.91655	190	3.06337	456	0.984326	40	1.81446	74	4.68175	219	3.56235	174	5.28491	223	0.965817	129	1.54991	266	1.19208	59	2.13571	104	1.82163	175	1.93855	154	2.76468	106	3.04467	114	1.73707	79	3.04786	271	4.90387	243	5.31508	779	3.29699	151	2.31176	354	4.09065	269	3.49687
gene_27707	1.2822	176	0.540406	60	1.76904	249	1.26045	537	0.131902	16	0.440831	52	2.56018	347	1.33489	185	2.34048	285	0.179807	70	0.350976	173	0.183899	26	0.735132	104	0.371463	104	0.368495	85	1.14023	126	1.35145	146	0.991882	130	0.93511	241	2.37849	342	2.34177	992	1.04397	139	0.865153	384	1.48691	283	1.57561
gene_3847	1.81975	136	1.36417	76	3.22351	217	2.37803	558	1.22287	70	1.09178	60	4.78708	378	2.62391	232	4.38797	330	0.381546	64	0.810917	170	0.817316	47	1.52369	119	1.44112	177	1.15387	128	2.21575	153	1.89908	123	1.71123	118	2.03543	297	2.94707	279	3.83081	976	2.37112	184	1.7363	448	2.7246	309	2.51568
gene_60874	0.615548	111	0.462465	67	1.35943	250	0.837579	473	0.258067	40	0.226807	35	1.75625	311	0.93999	174	1.40949	225	0.094585	48	0.147365	96	0.145353	27	0.296027	55	0.326164	119	0.209672	64	0.574322	83	0.364395	52	0.387445	67	0.687324	231	1.68012	308	1.6185	898	0.747199	130	0.484464	282	0.833137	208	1.02845
gene_54651	1.56917	115	0.954318	58	3.12203	184	1.04307	215	1.72602	87	2.0736	107	5.56823	391	4.11832	311	6.07329	404	0.91745	200	2.35746	628	1.32722	104	1.21868	79	0.74861	93	1.20229	131	10.7076	587	12.2716	663	13.0002	833	2.19606	313	1.88811	133	2.11941	473	2.20841	154	1.84114	411	2.91012	289	5.38148
gene_54659	1.31323	86	0.554731	29	1.18479	80	1.10156	226	1.05388	59	0.884105	50	6.0218	387	6.388	428	7.26921	421	0.286904	53	0.88628	210	0.335339	23	0.977546	66	0.580498	77	0.747518	82	10.2898	540	7.05821	363	10.6541	660	2.05695	251	1.26649	87	1.91373	386	1.49014	94	1.93867	409	2.24964	204	6.03057
Laccases
gene_42906	2.37191	182	0.821271	51	2.35658	186	1.05066	255	0.150757	10	0.105435	7	3.42806	261	2.07903	165	4.02224	275	0.285724	62	0.574722	161	0.704183	56	0.315229	25	0.253317	40	0.324878	42	1.53808	96	1.54021	94	1.04329	77	1.92702	278	5.1296	414	3.83059	912	1.19461	89	0.538992	135	1.61371	173	2.23155
gene_66402	1.35723	199	1.15267	136	1.89788	286	0.772437	357	0.144188	19	0.520645	66	2.98943	434	1.01511	154	3.02933	396	0.606252	250	0.805564	430	0.592873	90	0.456838	70	0.268473	80	0.309942	77	1.10766	132	1.37665	160	1.35985	191	1.788	493	4.38883	676	2.73335	1243	0.936381	133	0.476028	227	1.03115	211	1.6319
gene_22814	1.61194	159	1.02554	81	2.51743	255	0.931322	289	0.145434	13	0.420943	36	4.2547	415	1.37311	140	5.19125	455	0.465641	129	0.577039	207	0.54634	56	0.473408	48	0.47829	96	0.499734	83	2.90604	231	2.45765	192	2.00121	188	1.74428	323	3.97563	411	3.69939	1129	1.5336	147	0.576491	184	1.29197	177	2.3422
gene_24401	2.66832	218	1.68806	111	3.7285	313	1.11548	287	0.613792	43	0.425932	30	5.73429	464	2.05944	174	6.67406	485	0.84474	194	0.936408	278	0.835898	71	0.512477	44	0.418214	70	0.543667	75	2.26322	150	2.36132	153	2.179	170	2.83961	436	6.52528	559	4.81098	1218	1.34173	107	0.631813	168	1.62799	185	2.62434
gene_47127	1.91366	149	1.04038	65	2.96617	237	1.05767	259	0.135467	9	0.219483	15	2.95387	227	1.22545	99	3.9863	276	0.358876	79	0.442917	125	0.633692	51	0.147311	12	0.269317	43	0.298083	39	1.18881	75	1.3259	82	0.966609	72	1.94236	283	3.51864	287	3.2092	773	1.2967	98	0.464675	117	1.65731	179	1.99647
gene_24404	0.484206	83	0.084114	12	0.272536	48	0.359491	194	0.021733	4	0.062035	10	0.537128	91	0.271552	48	0.32247	50	0.28122	136	0.298251	186	0.156286	28	0.151718	27	0.119292	42	0.210409	61	0.287559	40	0.182747	25	0.295512	49	0.420124	135	0.52519	95	0.78213	415	0.619927	103	0.462891	257	0.619381	148	0.368944
gene_2049	1.5792	128	0.950724	62	2.34322	195	1.20708	309	0.274762	20	0.273098	19	4.04106	324	1.69685	142	4.10362	296	0.432961	99	0.545053	161	0.429682	36	0.606524	51	0.204981	34	0.372455	51	1.87256	123	0.918221	59	1.29861	101	1.51659	231	3.43189	292	3.39642	854	1.30298	103	0.452525	119	1.68259	190	1.74108
gene_16587	0.721444	60	0.692184	46	1.51356	130	0.567178	149	0.028093	2	0.112078	9	1.80048	149	0.96993	84	1.99606	148	0.155828	37	0.18455	56	0.175197	16	0.146253	13	0.105629	18	0.121523	17	1.05226	71	0.84464	56	1.01355	81	1.18079	185	2.52208	221	2.17361	561	0.905145	73	0.344649	93	1.0254	119	0.962943
gene_22437	1.83032	147	0.863624	56	2.65077	219	1.13941	289	0.318339	22	0.318376	22	3.37838	269	1.29169	107	4.16148	298	0.296615	67	0.49693	145	0.193282	16	0.600428	50	0.326952	54	0.284439	39	1.9764	128	1.49175	95	1.20579	93	1.23285	186	2.76143	233	2.93061	730	0.828421	65	0.691365	180	1.21625	136	3.1068
gene_51488	3.35239	131	1.33283	46	4.78345	200	1.9536	243	0.30209	12	0.261136	10	10.1836	381	3.64533	141	10.1527	329	0.496769	55	0.639636	95	0.813344	37	0.261086	13	0.307655	29	0.214171	17	4.64042	143	3.54823	100	2.49038	98	2.39331	187	6.5976	272	7.42572	854	3.16065	119	0.489934	72	2.80801	159	3.55514
gene_58467	1.87804	98	1.84307	77	3.02405	162	0.96527	159	0.359661	16	0.08669	4	4.117	212	1.23098	66	2.93007	136	0.360329	53	0.626825	119	0.670358	36	0.335785	18	0.108961	12	0.384219	34	1.70318	72	1.08213	45	1.16585	58	2.31821	227	4.78738	262	3.44075	555	1.07065	54	0.632094	107	1.44256	105	1.45911
gene_37341	2.09133	169	1.34978	88	2.57749	214	1.02289	261	0.359586	25	0.515409	36	3.78514	303	2.02048	169	4.56146	329	0.233387	54	0.368728	109	0.653004	55	0.827549	69	0.293732	49	0.389222	53	1.45447	95	1.75881	113	0.915706	71	1.9524	297	4.66157	396	3.31275	831	1.90228	149	0.616416	162	1.90239	214	2.6119
CalS
gene_58413	2.86123	202	1.62924	92	2.6822	195	3.82979	853	1.641	100	2.32576	142	7.29468	510	5.96734	435	9.49971	598	0.532819	106	0.798195	205	0.60362	44	3.48953	255	2.36381	339	2.72616	324	7.56627	432	4.3314	242	8.43752	569	3.75738	499	4.80457	357	6.54379	1434	3.66858	251	3.78071	866	6.43147	632	7.3601
gene_80679	6.4276	126	0.515256	9	3.98127	80	7.413	456	1.93907	33	2.03247	34	12.3259	238	12.5963	254	16.2344	282	0.491217	27	0.985476	70	2.02176	41	6.02485	121	4.10335	163	4.69075	154	14.1881	223	9.81401	152	17.0933	318	5.31644	195	9.50614	195	10.332	625	5.26049	100	4.96549	314	10.8173	293	13.9929
gene_2294	5.91962	237	1.5241	49	3.95115	163	6.30592	795	1.74101	60	2.26778	78	13.1417	521	13.1992	545	17.937	639	0.554974	63	1.32643	193	0.753804	32	6.36611	263	3.62182	294	4.89007	330	14.4287	466	8.68923	275	16.7915	641	5.78763	435	8.45421	355	11.8216	1467	7.90915	307	6.32946	822	12.8927	718	14.9403
gene_10796	10.9634	1315	6.55625	629	12.2362	1508	12.0813	4568	7.55075	776	9.46364	975	20.7024	2458	17.4073	2154	23.2984	2488	3.86498	1304	5.67826	2476	4.73525	586	11.5055	1423	9.09311	2214	11.358	2293	17.3818	1683	12.0082	1139	17.7662	2033	12.0801	2722	16.7381	2108	16.5833	6170	13.8635	1611	14.0083	5450	17.8567	2979	17.2611
gene_83197	2.9505	525	1.22721	240	3.26387	597	3.3843	1904	0.790053	166	2.10383	322	5.68345	1001	5.02548	924	5.50817	873	0.630268	434	1.15815	752	0.739848	187	3.42287	629	1.98364	715	1.865	560	8.85602	1271	5.88031	827	10.9932	1872	2.91212	974	5.19134	971	4.84935	2677	3.36499	581	3.59263	2076	3.80646	942	3.77128
[truncated: 80 more columns]

## Sheet: lipid metabolism
Table S10. DEGs of various biological functional classifications
ID	P+Fe1-1_FPKM	P+Fe1-1_Count	P+Fe1-2_FPKM	P+Fe1-2_Count	P+Fe1-3_FPKM	P+Fe1-3_Count	P+Fe3-1_FPKM	P+Fe3-1_Count	P+Fe3-2_FPKM	P+Fe3-2_Count	P+Fe3-3_FPKM	P+Fe3-3_Count	P+Fe9-1_FPKM	P+Fe9-1_Count	P+Fe9-2_FPKM	P+Fe9-2_Count	P+Fe9-3_FPKM	P+Fe9-3_Count	PVY+Fe1-1_FPKM	PVY+Fe1-1_Count	PVY+Fe1-2_FPKM	PVY+Fe1-2_Count	PVY+Fe1-3_FPKM	PVY+Fe1-3_Count	PVY+Fe3-1_FPKM	PVY+Fe3-1_Count	PVY+Fe3-2_FPKM	PVY+Fe3-2_Count	PVY+Fe3-3_FPKM	PVY+Fe3-3_Count	PVY+Fe9-1_FPKM	PVY+Fe9-1_Count	PVY+Fe9-2_FPKM	PVY+Fe9-2_Count	PVY+Fe9-3_FPKM	PVY+Fe9-3_Count	P+H1-1_FPKM	P+H1-1_Count	P+H1-2_FPKM	P+H1-2_Count	P+H1-3_FPKM	P+H1-3_Count	P+H3-1_FPKM	P+H3-1_Count	P+H3-2_FPKM	P+H3-2_Count	P+H3-3_FPKM	P+H3-3_Count	P+H9-1_FPKM
PLP
gene_61572	2.5765	127	1.62389	64	3.69801	188	11.4137	1774	2.21785	94	5.6625	240	9.07416	443	1.09631	56	1.01807	45	0.736825	103	1.01145	182	2.29332	117	2.16039	110	0.670131	68	1.28629	107	10.2388	408	9.31632	363	14.275	672	1.99424	185	2.67446	139	2.05547	315	8.01578	383	2.97482	476	2.7096	186	4.23145
gene_15472	0	0	0	0	0	0	0	0	0	0	0	0	0	0	0	0	0	0	0	0	0	0	0.080433	6	0	0	0	0	0	0	4.05764	198	6.58653	314	2.02097	117	0	0	0	0	0.010699	2	0	0	0	0	0	0	0
gene_37252	1.25229	59	1.08471	41	1.26431	62	0.891519	131	1.01901	41	0.931593	39	1.06056	51	1.23626	60	1.87005	78	1.1135	148	1.54631	265	3.0556	149	0.510954	27	0.343936	35	0.512793	41	8.78266	351	7.9593	310	8.43171	398	1.98553	185	4.06848	203	1.51702	221	0.826698	38	1.10208	167	0.766097	50	3.08286
gene_57636	0	0	0	0	0	0	0	0	0	0	0	0	0	0	0	0	0	0	0	0	0.023267	6	0	0	0	0	0	0	0	0	2.50499	144	1.84096	104	1.54733	105	0	0	0.026862	2	0.010437	3	0	0	0	0	0	0	0.058037
PB.3154	5.01773	76	5.92518	72	5.28446	83	2.24325	107	2.0062	26	2.956	39	1.36717	21	2.29973	36	2.03337	28	6.35682	271	3.1765	175	8.59531	135	1.00715	16	1.82305	56	2.49311	64	1.94202	24	2.19841	27	0.931787	14	2.13953	61	3.09505	50	3.69523	174	2.10471	31	2.41051	119	1.29434	28	2.29403
gene_8439	0	0	0	0	0	0	0	0	0	0	0.038311	2	0	0	0	0	0	0	0	0	0	0	0	0	0	0	0	0	0	0	1.03527	51	1.05297	51	1.16313	68	0	0	0	0	0	0	0	0	0	0	0	0	0.050787
gene_26010	7.61998	300	12.6443	398	12.0719	488	1.91069	237	1.07586	37	2.10598	72	1.96808	77	1.47603	60	2.46051	87	6.20484	686	11.0429	1579	21.8275	885	1.12497	46	0.585198	47	1.00004	67	63.1644	2004	69.5213	2160	84.3343	3163	9.3409	690	24.3885	1007	6.85483	836	1.08222	42	1.47344	188	1.12832	62	52.0962
gene_81024	0	0	0.158944	9	0.070314	5	0.039734	8	0	0	0	0	0	0	0.058891	4	0.035348	2	0.011614	3	0.112768	26	0.270518	18	0	0	0.061921	8	0	0	20.0808	1023	23.9693	1196	22.6031	1362	0.155465	19	0.162186	11	0.025232	5	0	0	0.02192	5	0.022692	2	1.52871
gene_29750	9.95544	73	4.03081	29	3.38911	33	4.95097	119	4.64606	30	4.04849	29	9.93477	76	7.57475	61	12.6462	83	4.43631	100	5.34056	151	2.78272	25	2.61061	21	4.82089	67	4.56392	59	1.65479	11	1.69541	11	2.51762	17	6.84842	100	7.74141	60	8.24811	198	9.06416	66	6.75326	162	10.6494	112	5.76621
gene_63249	0.893338	62	0.378949	21	1.1144	78	0.75384	163	0.505309	30	0.571595	34	2.38957	164	1.97944	143	4.24962	255	0.715389	135	1.05462	256	0.96566	70	0.604829	44	0.517606	74	1.12937	132	0.563471	31	0.609856	31	0.501556	33	1.10157	142	0.632447	46	1.83987	395	1.83939	125	1.53279	333	2.28198	211	2.80968
gene_75007	10.8027	757	9.73234	545	9.60161	691	10.8725	2401	13.2695	797	18.1043	1089	12.4678	865	14.0444	1015	12.9854	810	8.56804	1688	8.03125	2046	5.42148	392	12.8708	930	16.2053	2304	9.98772	1178	5.68932	322	5.90936	328	2.75664	185	10.1504	1336	9.9796	734	9.02216	1961	8.32823	565	7.55927	1718	16.3579	1594	18.9088
gene_50075	2.48501	177	0.748198	41	2.98239	217	2.11848	475	1.58998	98	0.878709	53	4.50069	316	4.79625	350	5.89009	373	1.22187	245	2.4305	628	1.34516	100	2.0486	149	1.39952	203	2.8848	342	1.65812	94	1.22118	69	0.674285	43	2.99458	400	2.24792	167	4.02284	887	3.24238	221	3.20762	739	2.00462	196	6.03947
gene_76489	12.3455	904	14.0639	824	15.3366	1154	12.6119	2912	13.9661	876	16.036	1009	14.4012	1044	19.0948	1443	14.0832	919	9.65611	1988	11.7734	3135	11.2949	854	13.4254	1014	15.877	2360	13.0139	1604	7.58199	449	8.08581	468	5.87296	411	12.1697	1674	12.4007	954	13.6906	3110	11.6395	826	11.2506	2673	16.383	1669	18.887
gene_76602	1.04067	66	2.22881	99	1.66902	105	1.39156	295	2.65755	111	3.47692	156	1.8261	117	2.45364	134	2.07139	106	1.60993	249	1.88682	364	1.73236	91	1.78298	89	2.02033	220	1.80514	172	2.17331	119	4.26056	171	1.69393	93	0.706201	73	1.03682	51	1.11132	200	1.25211	67	1.17115	241	1.71423	146	2.10028
gene_39750	3.35784	280	2.74266	183	3.15991	270	3.77628	990	3.33032	238	3.13853	225	3.14922	260	4.32197	371	3.89088	289	2.49697	584	2.39487	725	2.90068	249	3.21156	276	1.99701	338	2.37269	333	1.98001	133	2.28513	151	2.39205	190	3.74768	586	3.96619	347	3.82859	988	3.29532	266	2.63386	711	2.4765	287	4.59119
gene_28349	5.23587	481	4.82512	381	4.19246	395	3.44626	1222	3.10698	249	2.90587	281	4.72543	419	5.16021	569	5.51504	503	3.69021	977	4.17398	1720	3.77967	408	2.90444	362	2.00369	510	2.82029	526	1.75654	140	2.23396	156	2.03416	188	3.81943	741	5.86363	577	3.79589	1380	2.8485	290	3.60771	1106	3.14345	413	3.20451
gene_22940	8.91689	229	3.77346	89	5.26914	132	8.53459	592	2.73359	54	6.9585	129	2.75947	67	1.38716	35	0.968285	21	0.765725	60	2.30554	246	2.79623	78	2.45527	63	1.10007	53	1.02619	59	0.694263	9	0.684922	21	0	0	3.3832	171	1.84299	56	3.58941	272	11.7591	296	9.49274	753	4.62831	175	1.27727
gene_26379	0.155205	10	0.135872	8	0.390066	26	0.106799	22	0.03623	3	0.108284	6	0.093221	6	0.145868	10	0	0	0.206167	38	0.098601	24	0.566093	38	0.04515	4	0.114088	15	0.036384	4	30.7259	1599	31.5002	1605	27.9134	1717	0.24996	31	0.15913	11	0.159066	32	0.032043	3	0.062521	14	0.085405	8	3.6374
PLA
gene_21514	4.37576	87	3.03495	49	3.24066	66	4.21676	264	3.94682	67	5.17308	88	7.01466	138	10.2086	209	5.44377	96	1.59715	89	2.34883	170	1.95395	40	5.53289	113	4.95311	199	4.33091	145	8.1632	131	5.2891	83	7.4885	142	4.1884	156	5.29759	111	4.98575	307	5.72861	110	3.10892	200	4.96547	137	8.29027
PB.6447	6.82759	507	5.97508	355	6.55173	499	7.37353	1724	5.88549	374	4.93867	315	7.52068	552	8.7581	671	7.78408	514	3.34725	698	3.48794	941	4.14025	317	6.15418	471	2.59921	392	3.92333	490	4.05515	243	1.90255	112	2.31813	164	6.80512	948	10.631	828	8.16218	1878	7.87409	566	6.8061	1637	4.43248	458	5.07139
gene_45614	0.51494	39	0.800978	48	0.566529	44	0.78695	186	0.849987	55	0.810062	52	0.270093	20	0.282265	22	0.359485	24	0.444641	94	0.484109	132	0.609492	47	0.74908	58	0.734163	112	0.6511	82	1.17326	71	0.974221	58	1.52412	109	0.496787	70	0.91623	72	0.877039	204	0.510006	37	0.557014	136	0.692568	73	0.790069
PB.27171	0	0	0	0	0	0	0.02702	6	0	0	0	0	0	0	0	0	0	0	0	0	0	0	0.110351	9	0	0	0	0	0	0	4.23168	241	1.75162	98	2.20261	148	0	0	0	0	0.009174	3	0	0	0	0	0	0	1.02447
gene_26272	0.421024	32	0.082876	6	0.306348	24	0.303287	73	0.123753	9	0.690895	45	0.240546	18	0.366768	29	0.443112	30	0.149226	32	0.170212	47	0.397157	31	0.179926	15	0.761586	117	0.388463	50	1.0416	64	0.633826	38	1.00961	73	0.211517	30	0.326658	26	0.434383	102	0.297668	22	0.34379	85	0.48804	52	1.03602
PB.9827	0.301331	23	0.06612	4	0.398636	31	0.367313	88	0.532191	35	0.357769	24	0.317682	24	0.712206	56	0.564282	38	0.118657	26	0.159862	44	0.089821	7	0.28184	22	0.312831	48	0.612081	78	0.289426	18	0.100465	6	0.083243	6	0.224022	32	0.211572	17	0.629944	148	0.461297	34	0.254582	63	0.26314	28	1.09957
gene_61047	8.44086	474	11.4127	508	10.1385	559	3.29261	581	3.74413	182	5.03754	246	2.89617	155	1.76911	110	2.04832	109	5.73356	924	7.25801	1494	12.8765	723	4.65897	276	5.51628	623	4.68032	426	5.86123	258	5.75661	248	7.1231	378	9.68147	1011	22.795	1331	6.68191	1161	1.81669	100	2.72234	494	4.32264	343	4.22367
PB.29699	0.535212	75	0.656079	74	0.587651	85	0.274129	122	0.163773	20	0.069577	9	0.157545	22	0.053506	8	0.224908	29	0.36988	146	0.586313	299	0.479463	70	0.681549	99	0.134144	39	0.057186	14	1.11304	126	0.758724	85	1.08637	146	0.643391	170	1.28623	190	0.512253	223	0.220902	30	0.110632	51	0.139173	28	0.647556
gene_84758	4.38408	284	4.75182	244	6.11148	404	1.31266	260	0.912432	49	1.07476	59	1.08963	70	0.787197	52	1.11169	64	2.85155	511	5.20146	1213	10.1737	674	0	0	1.29325	170	1.26695	136	7.23553	378	7.02262	358	11.0819	684	5.48072	665	13.9034	939	3.7471	741	0.765052	47	0.872992	177	0.763017	66	3.26856
gene_40449	6.51445	619	4.82853	367	8.05901	786	8.12721	2432	5.58946	455	6.21671	507	9.5794	900	8.56173	839	10.0573	850	2.57005	686	4.23532	1462	3.97159	389	7.28106	713	6.58761	1269	6.21979	994	9.77953	749	8.68542	652	11.2208	1016	6.69647	1194	8.39315	837	9.84593	2899	8.07163	742	8.77333	2701	8.00345	1057	7.81112
PLD
gene_82081	7.29324	787	6.72849	584	9.3889	1040	8.48789	2888	4.76414	443	6.17246	577	8.65009	923	8.70552	977	11.1272	1069	2.30105	697	3.43535	1345	3.59515	400	4.93156	552	5.72764	1259	5.40167	978	14.9328	1314	11.3834	973	15.2196	1579	8.03394	1633	11.0184	1256	9.57826	3217	8.23588	863	8.06444	2837	9.86125	1479	11.4703
gene_23141	0.57238	63	0.335354	30	0.409285	46	0.555717	191	0.344453	32	0.484681	46	1.12765	122	0.642164	72	0.847279	82	0.241955	74	0.291985	116	0.264963	30	0.454079	51	0.30428	67	0.435425	80	0.479539	42	0.24463	21	0.450872	47	0.444978	91	0.562391	65	0.524949	177	0.442794	47	0.549816	193	0.39942	61	0.382434
gene_59337	3.02434	368	3.07986	300	2.57076	322	2.0202	775	1.8365	192	2.12353	222	3.72176	448	2.54063	319	4.59025	498	1.02163	350	1.38173	611	2.19692	276	1.51306	190	1.59292	394	1.77384	364	5.30997	522	2.53403	244	5.02468	583	2.37098	542	4.2197	539	3.96635	1497	2.81563	332	2.19917	868	3.04164	515	4.77394
gene_45259	0.844841	84	0.485482	39	0.41094	42	0.501388	156	0.319917	27	0.589524	50	0.696799	68	0.771471	79	0.84275	74	0.248457	69	0.330652	119	0.358645	37	0.360501	37	0.379629	76	0.312193	52	0.314473	25	0.462009	36	0.540895	51	0.6949	129	0.960376	100	0.692634	212	0.447269	43	0.532189	171	0.503604	69	0.355138
gene_55856	2.99752	435	3.01214	350	2.88957	431	3.563	1630	2.13678	266	3.37821	421	3.46701	498	3.87562	581	3.86115	499	1.59035	649	2.31524	1222	2.73621	410	2.81738	422	5.14211	1515	2.65882	650	26.8356	3142	32.49	3726	18.6535	2582	3.61282	985	4.16848	635	3.46365	1559	2.99528	421	2.87919	1355	4.54446	918	6.63776
gene_25403	1.32573	130	0.542916	43	1.12881	114	1.52761	470	0.673587	57	0.86725	73	2.22153	215	2.0684	209	2.54801	222	0.359864	99	0.562513	200	0.406632	41	1.12076	113	1.13508	225	1.0838	178	2.53685	200	2.01572	156	3.42668	319	1.33461	245	2.23854	230	1.77536	538	1.13354	108	1.28114	406	1.42755	194	2.25884
gene_67193	1.60648	235	1.51564	177	2.90691	436	2.34103	1074	1.86245	233	1.69583	212	2.47135	357	2.93969	442	3.63576	471	1.52496	624	2.06692	1093	1.96668	294	1.98781	298	2.72799	806	2.45735	602	27.4404	3205	22.8348	2616	15.6172	2153	2.14476	584	2.52778	387	2.70135	1213	2.3058	326	2.34917	1109	2.42366	491	5.00857
gene_39673	1.77787	174	0.839203	66	1.26002	127	2.18747	674	0.872159	73	1.06411	90	3.35766	325	2.09958	212	3.55952	310	0.487882	134	0.732116	260	0.455743	46	1.80727	182	1.59661	317	1.37053	226	4.377	345	2.54165	192	4.00278	373	1.95782	360	2.79249	287	2.54771	772	1.79983	171	1.6065	509	2.82491	384	2.76051
gene_61519	0.387597	14	0.999852	30	0.352566	14	0.645121	69	0.170142	4	0.743131	21	1.24787	40	0.374295	15	0.507452	18	0.394549	35	0.497048	61	0.599127	21	0.760653	29	0.481642	33	0.601711	34	1.74801	51	1.89919	50	2.04753	66	0.574625	39	0.623156	23	0.549021	54	0.69972	24	0.650724	68	0.642876	29	0.630007
gene_56659	1.96754	185	1.27923	96	2.30891	223	3.32304	982	1.61723	130	1.66987	135	4.9676	461	4.2155	408	4.92385	411	0.635343	168	0.952317	325	0.952117	93	2.57974	250	1.7135	326	2.55957	404	4.55077	345	2.36309	176	3.7216	333	2.35773	415	3.07558	303	3.75357	1091	4.001	364	2.27409	692	3.59575	469	3.54502
gene_43444	0.488232	51	0.428666	40	0.481974	57	0.555022	193	0.172523	17	0.414981	41	1.28112	141	0.826956	94	1.50005	149	0.120304	37	0.32141	134	0.370319	44	0.333628	37	0.237651	56	0.180095	35	0.395262	31	0.242871	22	0.484043	51	0.763506	153	1.54531	181	0.894649	310	0.472064	49	0.411061	149	0.498612	80	0.531254
gene_78091	3.80858	535	4.56595	386	2.676	421	2.98531	1430	2.63132	355	3.84191	331	3.85403	545	4.41566	563	4.03268	489	1.58861	628	2.86836	1550	4.14094	417	3.55518	451	3.00113	921	2.87762	725	9.17496	1159	9.86595	1131	9.44521	1384	3.10157	869	4.47083	707	2.96403	1335	3.4577	435	3.03791	1491	2.9307	640	3.62483
gene_67238	8.48344	1155	6.49514	730	6.67371	911	5.76801	2513	4.25212	530	5.4279	589	13.6993	1920	7.4549	1068	6.52104	848	4.1795	1595	6.06364	3006	3.91094	560	5.70688	815	5.78797	1604	9.69106	2241	5.70399	649	3.97383	454	5.71956	772	15.7876	3962	12.4226	1847	12.9086	5492	14.9086	1918	10.7613	4729	18.7533	3607	6.34964
gene_71359	3.7523	476	3.79662	380	3.7319	477	2.78308	1019	3.21173	242	3.5581	374	4.59873	436	3.92563	466	3.15189	352	2.77257	932	3.2326	1145	2.60366	319	4.31362	447	3.34742	639	2.95979	524	11.7633	987	11.6001	823	11.3355	1148	4.27632	750	4.23818	562	3.67353	1243	3.85907	362	3.43887	1147	3.31439	509	4.79754
PATL
gene_62227	14.2819	1208	14.7308	997	14.8966	1295	15.6205	4167	14.1896	1029	13.4629	979	12.1088	1014	16.6381	1453	18.5033	1394	12.998	3093	13.461	4141	12.8097	1118	14.2843	1246	14.7221	2529	15.9355	2270	6.87814	470	7.49982	502	6.88748	556	13.8247	2198	15.2046	1351	15.5775	4089	15.805	1296	16.914	4642	16.2117	1908	17.7182
gene_35024	6.95151	505	7.46757	434	6.98865	521	9.38063	2147	7.41215	461	5.8744	367	8.59024	617	12.5831	943	10.4474	676	4.26298	870	5.12115	1352	4.39674	330	8.21211	615	7.07633	1043	7.83559	958	2.18973	129	1.48159	85	2.2916	159	8.33686	1137	11.1252	848	10.1433	2284	11.0175	775	10.1171	2382	10.4085	1051	9.71826
gene_46560	9.4782	355	13.8872	416	12.2094	470	8.0466	951	9.52709	306	10.794	348	9.42018	350	8.82032	341	12.225	408	11.2185	1182	10.2794	1400	10.1577	393	10.2989	398	9.78195	744	10.1095	638	1.75512	54	1.49444	45	2.49635	90	9.32221	656	12.5951	496	8.30426	965	8.27315	301	10.7094	1302	8.67808	453	7.28576
gene_21279	13.5689	977	7.49407	432	16.3968	1213	13.3744	3037	9.64404	595	12.4847	773	18.179	1296	15.4696	1150	20.7139	1329	11.645	2358	17.2661	4521	8.66758	644	13.4943	1002	15.7558	2303	19.5574	2371	5.18564	302	5.86214	334	3.06187	211	13.217	1788	9.32561	705	23.6917	5293	22.6711	1582	22.532	5264	24.7358	2478	13.8175
gene_3207	17.4991	1253	9.60788	550	24.0864	1771	17.0487	3847	14.6894	901	16.6921	1026	22.8989	1622	19.7513	1459	27.0968	1727	17.259	3474	24.3	6324	11.7399	867	17.845	1317	20.2716	2945	26.5816	3202	8.79925	509	8.28842	469	4.00329	274	18.2395	2453	12.3389	928	32.4543	7206	28.8793	2002	30.1732	7006	35.2986	3514	18.7908
gene_79670	10.3487	718	5.77434	321	10.3566	739	8.80211	1926	9.02961	537	8.81384	526	9.49904	653	9.04437	648	11.2714	697	9.02964	1762	9.26524	2338	7.25104	520	9.47964	679	8.26375	1165	10.8837	1272	4.77287	268	5.61034	308	4.01896	267	8.63684	1126	9.49559	692	10.2843	2214	10.9097	734	11.8483	2668	10.2098	986	7.56554
PIPPase
gene_14740	2.8875	248	1.52618	105	2.73425	241	3.53297	954	1.79064	132	1.91212	141	5.57343	473	5.03256	445	5.65382	432	0.572366	138	0.853313	266	0.882115	78	2.79962	248	2.23687	389	2.46948	356	5.42229	375	3.6697	249	6.09152	498	2.86412	461	4.54107	409	4.52025	1201	2.78666	232	3.11721	867	4.53703	541	5.28452
gene_27640	6.04172	814	4.73501	510	6.64477	919	8.62064	3659	4.92524	568	5.66354	655	10.1349	1351	8.12728	1129	10.6683	1279	2.19861	833	3.41	1669	3.52765	490	6.22138	864	6.1709	1687	6.35581	1440	9.83858	1069	6.52979	695	9.38206	1205	7.17934	1816	10.0552	1421	9.28704	3878	7.42258	968	7.82468	3417	9.42436	1765	8.80748
gene_27776	3.68453	115	1.89798	48	3.27837	105	4.86191	476	2.21998	59	2.13408	57	6.40418	197	5.3681	172	7.57531	210	0.812496	71	1.45447	165	1.06101	34	3.86219	124	2.45794	155	2.95269	155	8.89605	223	5.25156	129	8.19655	243	3.82383	223	5.05273	165	5.12389	493	3.14607	95	3.14919	317	4.71539	204	5.21929
gene_38361	7.63157	301	4.21651	133	4.91193	199	7.16809	890	4.2007	142	3.93242	133	9.11138	355	7.10729	289	9.14384	321	1.24965	139	2.37555	340	2.08311	85	6.44931	262	4.5545	364	4.97571	330	8.93796	284	3.68785	115	7.16484	269	7.24424	536	8.2559	341	7.56233	923	7.67854	293	6.24829	798	8.5058	466	6.59174
MGL
gene_68812	1.14074	89	0.790431	50	0.871283	69	1.417	342	1.9886	133	1.80854	117	1.15111	89	1.04231	83	0.867721	61	1.00485	212	1.28599	355	1.19965	96	3.04752	240	2.44134	378	2.83658	367	2.69151	166	2.9824	182	3.48139	257	1.21526	173	1.32862	107	1.02399	244	1.31258	98	1.21667	301	1.2525	134	0.803503
FAD
gene_9681	17.4634	1218	14.1711	788	16.4806	1173	16.8991	3724	16.8931	1008	13.7419	809	19.9935	1381	24.1783	1749	23.0294	1420	10.4146	2022	15.3815	3934	12.2069	876	15.5766	1114	11.2555	1597	15.9488	1840	13.3114	737	11.2697	625	8.82359	587	16.6647	2149	14.3187	1047	15.8249	3388	21.9255	1457	16.1597	3671	19.5688	1896	17.8448
gene_84589	4.29718	300	3.81514	213	4.34642	311	3.87161	850	5.53445	331	5.90576	354	5.36763	370	5.41531	390	4.8931	304	4.78876	938	3.18359	807	3.99894	288	3.79446	273	4.52964	641	2.86606	336	1.39327	79	0.656769	37	0.590739	40	3.49424	458	3.82127	280	3.09479	669	3.23334	219	3.36002	760	2.98453	290	3.45992
PB.4884	6.36351	490	6.37611	396	9.53517	754	7.33913	1798	6.09518	406	5.45491	364	12.0497	928	10.2774	824	12.4166	855	4.8425	1058	6.54352	1839	5.63408	452	5.85067	469	4.94387	780	5.24762	687	6.25843	393	6.96497	428	7.07878	525	6.63678	969	8.78536	717	7.64922	1844	7.13594	537	8.56479	2160	7.1346	771	7.78212
gene_38604	5.1411	400	5.69666	354	5.13712	410	5.50323	1348	8.72588	581	7.43294	496	8.26525	636	7.36756	591	6.31393	437	8.00796	1750	5.35928	1514	5.96276	478	6.2582	502	6.29996	994	5.22216	683	1.22568	77	1.39961	86	1.21185	90	5.90154	862	6.93445	566	5.41227	1305	5.51105	415	5.10409	1287	4.7752	516	4.1638
PB.24436	1.82299	138	1.37821	83	2.30358	179	1.55406	369	1.04903	68	1.50532	98	6.21945	464	6.0273	469	5.94872	399	0.776	165	1.78637	489	1.10327	86	1.68568	131	1.00248	154	1.06393	135	4.56528	278	3.49438	208	4.77038	343	2.46295	349	2.87716	228	2.21815	518	1.99805	146	2.12354	519	2.74892	288	3.16823
nsLTP
gene_17590	2.6609	100	2.78415	84	4.74234	182	3.24027	381	3.51602	113	2.81323	91	2.32797	86	3.79615	147	3.01172	101	1.98597	209	3.04962	414	2.96296	114	3.28749	127	4.13292	313	3.92517	247	1.71229	52	1.69542	50	1.28822	46	3.44965	242	3.39023	133	3.97572	460	4.54551	165	3.6172	438	4.35124	226	3.02048
gene_28639	71.6525	2758	63.1357	1944	67.8557	2684	56.1762	6819	49.5472	1634	53.7614	1778	43.414	1655	62.5345	2485	52.6286	1805	58.0937	6289	58.783	8229	60.8799	2418	42.7728	1698	55.1604	4311	61.2437	3969	21.117	657	22.0877	673	17.3317	637	59.647	4314	62.9411	2544	51.7918	6186	54.934	2049	39.3017	4909	51.3359	2750	62.2987
gene_30248	0.454602	18	0.980713	30	0.603668	24	0.225751	27	0.061745	3	0	0	0	0	0	0	0.059397	3	0.624976	67	0.921396	127	1.71727	67	0	0	0.039084	3	0.12569	9	0.065535	3	0	0	0.162854	6	0.644464	46	0.704322	28	0.438744	52	0	0	0.048803	6	0.377941	20	0
gene_33791	7.02784	226	5.91134	152	6.36694	211	4.14594	421	3.83134	106	3.22141	89	4.45375	142	3.99926	133	4.19253	120	3.69927	335	3.70634	434	3.6775	122	5.45709	181	3.41547	223	4.65891	253	2.21713	58	2.16355	55	2.15222	66	5.96827	361	8.25512	279	5.27797	527	4.77151	149	4.3703	456	5.00373	224	4.09706
gene_66898	377.57	11996	437.433	11373	435.075	14333	291.267	28991	331.308	9011	189.18	5148	226.817	6990	290.189	9481	247.543	6878	290.183	26462	352.922	41915	370.32	12153	223.026	7203	287.155	17654	306.703	16233	133.855	3083	176.073	3885	122.291	3347	317.555	19110	420.5	13936	360.541	36048	262.829	7701	205.213	21423	271.405	11751	281.431
gene_3612	0.212596	28	0.156703	17	0.104976	14	0.029341	12	0.035896	4	0.080765	9	0.161367	21	0.14561	20	0.048828	6	0.101324	37	0.200488	95	0.233446	32	0.022242	3	0.027282	8	0.045822	11	0.502546	53	0.740791	76	0.619328	77	0.171258	42	0.081844	12	0.183654	74	0.031854	5	0.113154	48	0.254722	46	0.298684
PB.3344	42.7163	1095	29.3047	601	48.8096	1285	82.0795	6632	44.4022	975	63.4687	1397	71.1965	1806	103.985	2750	104.929	2395	33.3906	2406	21.7121	2024	70.095	1853	47.3412	1251	40.3236	2098	41.7652	1802	582.488	12047	560.01	11345	633.017	15477	41.484	1997	31.8864	858	70.1305	5575	44.8494	1114	31.7622	2641	52.4748	1871	414.126
PB.16130	75.0125	2001	65.3306	1393	56.7993	1557	78.0956	6567	54.7718	1252	51.4452	1179	77.7098	2052	116.508	3207	70.9317	1685	72.6311	5448	70.443	6832	74.7155	2056	76.8173	2113	63.3566	3431	74.1648	3330	46.5871	1003	53.7654	1134	41.2632	1050	70.8043	3548	56.3984	1580	68.6169	5678	56.6722	1464	61.4804	5320	57.6428	2139	97.3932
gene_66894	182.43	6171	42.1034	1139	138.41	4810	335.646	35801	416.778	12079	364.393	10588	337.867	11313	729.745	25476	354.046	10666	77.154	7340	97.1594	11952	51.4541	1796	288.747	10073	301.842	20729	365.668	20824	308.703	8429	148.451	3971	140.793	4545	134.045	8520	78.2506	2780	218.801	22964	303.331	9940	171.568	18830	241.801	11380	634.197
PB.6853	35.6002	953	11.7744	252	16.9795	467	34.304	2894	22.876	525	24.1108	554	35.6834	945	63.3969	1751	37.8244	902	21.7044	1633	18.6955	1819	10.4119	288	27.1052	748	24.2262	1316	34.2249	1542	21.0759	456	13.6308	289	12.1279	310	29.1487	1465	13.9688	393	32.8415	2726	36.6586	950	29.0999	2526	35.7357	1330	57.4276
gene_21951	354.355	10305	335.013	7790	322.662	9640	181.565	16649	156.332	3895	175.392	4382	185.786	5348	331.583	9952	278.151	7204	181.604	14853	249.758	26413	346.945	10410	120.777	3622	151.396	8939	180.183	8821	155.794	3657	136.312	3135	148.764	4129	347.716	18999	559.888	17096	256.165	23113	162.327	4573	131.638	12421	142.793	5778	388.065
PB.5139	0	0	0	0	0.022778	1	0	0	0	0	0	0	0.147746	4	0	0	0	0	0	0	0	0	0.660563	14	0	0	0	0	0	0	35.1051	582	30.2409	491	43.2086	846	0	0	0.092858	2	0	0	0	0	0.015025	2	0	0	11.6284
PB.15960	14.9728	370	9.96094	197	12.6561	322	11.2169	874	6.86337	146	7.14364	152	10.7825	264	11.2429	287	11.3786	251	8.47215	589	8.09293	727	11.8775	303	10.9451	279	7.65334	384	6.1919	258	35.0695	700	41.4578	810	44.1918	1042	14.4351	670	25.5359	663	11.2701	864	11.7487	282	9.6723	776	7.65538	264	9.05714
gene_60821	87.7975	2328	175.168	3713	110.802	3018	14.085	1178	5.76322	131	5.43394	124	4.54973	120	5.94899	163	2.82726	67	55.3341	4125	80.8997	7799	151.241	4136	6.73422	185	6.27305	338	7.67981	343	10.9607	235	6.39158	134	11.2681	285	81.3264	4051	191.798	5338	52.0069	4277	6.38627	164	4.60262	396	6.36159	235	9.68649
PB.12224	66.5353	1223	60.0864	888	73.2795	1388	29.2915	1696	46.7392	740	42.56	679	43.2553	788	70.6396	1338	51.7587	848	41.7577	2161	49.5349	3317	100.814	1914	17.3182	329	20.3863	762	23.6883	734	393.933	5837	356.526	5179	406.02	7118	59.6777	2059	86.663	1674	51.4095	2931	32.9219	587	25.671	1530	25.3409	648	265.88
gene_7725	28.783	973	30.0725	813	36.119	1254	30.2256	3221	31.6043	915	34.481	1001	27.6298	925	30.7999	1074	32.3939	975	26.4445	2513	29.0698	3572	27.0016	942	26.8892	937	29.7494	2041	32.7954	1866	10.5798	289	12.0707	323	8.31897	269	25.743	1635	30.3688	1078	30.5675	3205	40.4825	1325	35.2178	3861	32.4651	1527	28.4396
gene_25758	5.70506	206	7.74857	231	6.2823	236	0.667738	76	0.584778	19	0.862901	28	0.282923	11	1.10215	42	0.772603	26	2.08553	213	4.9818	669	6.49725	245	0.263814	11	0.603669	45	0.542612	34	1.18136	35	0.82751	25	1.09756	39	5.16377	351	12.1873	456	4.38176	487	0.931002	32	0.532101	63	0.604008	31	0.745451
gene_23322	0.956836	33	0.362544	10	0.731791	26	0.45027	49	0.221912	7	0.80269	24	0.526563	18	0.110194	4	0.389163	12	0.720578	70	0.985291	124	1.48036	53	0.337597	12	0.27141	19	0.339143	20	0.104468	3	0	0	0.119583	4	0.451489	30	0.596601	22	0.603665	65	0.234798	8	0.221627	25	0.649481	32	0.204162
gene_25757	1.14317	38	1.03802	28	1.90296	65	0.191204	20	0	0	0	0	0.121815	4	0	0	0.067924	3	0.271165	26	1.05821	128	1.96027	67	0	0	0	0	0	0	0.074693	2	0	0	0.122139	4	0.836036	52	0.940435	33	0.606654	63	0	0	0.021019	3	0	0	0
gene_63829	2.58547	90	1.85485	52	2.79282	100	0.958963	105	1.43085	43	1.37544	41	0.882449	31	1.13041	41	0.745098	23	0.895229	87	1.66701	210	2.69041	96	0.499415	18	1.16285	82	1.40751	82	2.90001	81	2.87941	79	3.78348	125	1.96314	128	2.09113	76	1.25825	135	0.773269	26	0.544095	61	0.976668	47	1.9928
gene_81261	0.157555	26	0.200921	26	0.28306	47	0.129401	66	0.01455	3	0.094038	13	0	0	0.018118	3	0.131757	19	0.323352	146	0.357795	209	0.419103	70	0.026006	5	0.039869	13	0.010691	3	0.094916	13	0.022802	3	0.201285	31	0.191083	58	0.429546	73	0.177857	89	0	0	0.026596	14	0	0	0.07849
gene_7230	1.63343	55	0.594661	17	1.73199	60	1.50411	160	1.14624	34	0.965727	28	2.03415	68	2.23677	78	1.84133	56	1.04811	100	1.70407	209	1.37082	48	1.24381	44	1.04028	72	1.37275	78	0.640945	18	0.633423	17	0.37334	12	0.825164	53	1.41395	50	1.63812	172	1.52627	50	1.34475	147	0.893024	42	1.53174
gene_9319	24.1547	822	23.7039	645	32.6171	1141	30.2868	3250	30.9985	904	34.0975	997	18.7353	632	21.807	766	19.3075	586	30.8466	2952	31.271	3870	29.0807	1021	29.8888	1049	34.4133	2378	32.76	1877	6.53212	180	8.88757	240	5.40666	176	21.9546	1404	22.9016	819	28.6697	3027	27.3106	901	30.1723	3332	29.1525	1381	23.2292
[truncated: 80 more columns]
